# Supplementary material for: The Important Role of Sex-Related Sox Family Genes in the Sex Reversal of the Chinese Soft-Shelled Turtle (Pelodiscus sinensis)
Source: Biology (Basel). 2022 Jan 6;11(1):83. doi: 10.3390/biology11010083 (PMC8773217; doi:10.3390/biology11010083)
Supplement: Supplementary file 1 [file biology-11-00083-s001.zip]

Archive with 9 entries (8 files):
- Supplementary Material/
- Supplementary Material/Figure S1.pdf
- Supplementary Material/Figure S2.pdf
- Supplementary Material/Table S1.xlsx
- Supplementary Material/Table S2.xlsx
- Supplementary Material/Table S3.xlsx
- Supplementary Material/Table S4.xlsx
- Supplementary Material/Table S5.xlsx
- Supplementary Material/Table S6.xlsx
