# Supplementary material for: The Important Role of Sex-Related Sox Family Genes in the Sex Reversal of the Chinese Soft-Shelled Turtle (Pelodiscus sinensis)
Source: Biology (Basel). 2022 Jan 6;11(1):83. doi: 10.3390/biology11010083 (PMC8773217; doi:10.3390/biology11010083)
Supplement: Supplementary file 1 [file biology-11-00083-s001.zip › Supplementary Material/Table S1.xlsx]

## Sheet: Sheet1
Table S1. Primer sequences used in this experiment.
Genes	Forward Primer (5’ - 3’)	Reverse Primer (5’ - 3’)
hsd3b	CTTGTCATCCATTCGGCATCC	GCTGGACATTATTGCGGACAC
hsd17b8	CGTGTCAACCTCAAGGGAACC	TCTCACCTTGCCCACTACGC
hsd17b7	ACCTCTTTGGGCATTTCATACT	GCATATTTGGAGGAACTGTAAGACT
hsd11b2	GTGATCCTCCCCGGCTACTT	TACTCCTCGCCGTAGTCCTG
cyp19a1	CTTGACTTCTTCCCAAAGCCTAA	CTTCCTTTTGTTGTCTGCACTCTAT
bmp15	CGTGGTGCAGAACTTTGTCA	ACTCGGCGATCATGTCCTC
gdf9	CGCTCAGTGGATCTGCTTTT	GTGGCATGTGCATGTATTGG
sox1	GACAAAGCGAACCAAGACCG	CCGAGTTGTGCATCTTGGGA
sox2	CACATGAAGGAACACCCGGA	CCGCCGGGTAATGTGTACTT
sox3	ACACCTACGCGCACATGAA	CATGTCGTAGCGGTGCATCT
sox6	GCGTTGTCTATCCTGGTGCT	ACGTGCTCTGAATGACAGGG
sox8	AGATACCGGGCTAGGAGGTG	GGAGGTCCGTTTTAGGGGTG
sox9	TACGACTACACCGACCACCA	GTAGTGTCTGCAATGGGCGT
sox11	CACCGAAGAGGGCGAGTTTA	GGTCTCTTAATGTGCCCGGA
sox12	GACTGGTCCGTCTTCGACAA	ATGCTGGACATCAGCCAGTC
sox17	GCACCGAGTTCGAGCAGTA	CTTGCATCTGACACCACGGA
sox30	CAACCACGACCAGGCAAAAG	CGGAGTAAGTGGGTGATCGG
gapdh	AGAACATCATTCCAGCATCCA	CTTCATCACCTTCTTAATGTCGTC
