# Supplementary material for: The Important Role of Sex-Related Sox Family Genes in the Sex Reversal of the Chinese Soft-Shelled Turtle (Pelodiscus sinensis)
Source: Biology (Basel). 2022 Jan 6;11(1):83. doi: 10.3390/biology11010083 (PMC8773217; doi:10.3390/biology11010083)
Supplement: Supplementary file 1 [file biology-11-00083-s001.zip › Supplementary Material/Table S2.xlsx]

## Sheet: Sheet1
Table S2. Differentially expression genes in the transcriptome.
Gene ID	FPKM									F vs. PF		M vs. F		M vs. PF		Sex-biased
	Female1	Female2	Female3	Male1	Male2	Male3	Pseudo-female1	Pseudo-female2	Pseudo-female3	log2FC	padj	log2FC	padj	log2FC	padj
gene-A1CF	28.004	13.1154	20.9373	8.78092	17.3934	13.2578	7.26841	8.37187	10.0772	1.30198	0.0116278	-0.664155	0.180712	0.637823	0.204478
gene-A4GALT	5.00152	4.91566	4.34279	2.1713	2.12697	2.60012	4.96482	5.96199	7.92994	-0.333639	0.525744	-0.976928	0.00529924	-1.31057	9.32483e-05
gene-AACS	5.2126	4.6056	7.00036	13.3337	13.7271	12.7339	14.7416	16.7716	25.6933	-1.75078	1.66374e-05	1.47942	8.28698e-05	-0.271359	0.570645	male
gene-AADAC	4.21481	4.0835	3.58019	0.656846	0.658326	0.403659	1.76344	1.87075	1.18175	1.38892	0.00167132	-2.61643	6.21233e-11	-1.22751	0.00513533	female
gene-AAK1	4.46847	9.00272	9.48489	4.79378	5.63067	4.8725	12.2005	15.1292	19.7566	-1.29662	0.01295	-0.270928	0.628997	-1.56755	0.000451389
gene-AANAT	0.283511	0.385203	0.31634	1.0481	1.6324	1.16582	0.178719	0.276271	0.359612	-0.117507	0.941798	2.24955	1.35235e-05	2.13204	2.84367e-05	male
gene-AASDH	3.337	4.34685	4.02228	10.547	8.62583	8.63187	7.25067	7.15454	11.0958	-1.09558	0.00639871	1.41657	4.09439e-05	0.320987	0.446968	male
gene-ABAT	28.253	15.0344	30.1611	14.386	10.5159	19.6977	31.8035	44.7507	31.2466	-0.478796	0.403743	-0.614937	0.162548	-1.09373	0.00694863
gene-ABCA1	22.5439	35.4908	22.7446	4.44633	6.13451	7.67786	12.878	8.71826	7.75152	1.36503	0.000139515	-1.92348	8.6965e-10	-0.558449	0.122645	female
gene-ABCA12	0.0296114	0.00693599	0.0390254	2.3993	3.20467	1.32436	0.131969	0.0529211	0.151847	-1.61564	0.0537783	6.18483	5.03955e-24	4.56919	4.46725e-17	male specific
gene-ABCA13	0.215525	0.1111	0.194143	0.144773	0.221226	0.193897	0.885802	1.29523	2.55958	-3.06121	4.59231e-08	0.251037	0.725493	-2.81018	5.07726e-08
gene-ABCA3	0.952627	3.1183	1.75218	0.808903	1.14401	0.791033	2.77632	2.73325	3.39766	-0.388015	0.513298	-0.899853	0.0280779	-1.28787	0.000892061
gene-ABCA7	0.415166	0.126915	0.359181	2.37183	2.04149	2.13234	0.686361	0.863338	0.341424	-0.605267	0.559677	1.67481	0.0112798	1.06954	0.109496	male
gene-ABCB1	4.6994	2.78978	2.82422	1.32046	1.94909	0.652507	5.9539	1.38596	8.819	-0.642205	0.579563	-1.14666	0.154222	-1.78886	0.0174837	female
gene-ABCB9	2.35877	4.75546	3.4974	4.05062	3.95049	3.71595	12.763	13.4201	26.2234	-2.32232	2.0523e-06	0.34205	0.547711	-1.98026	1.07643e-05
gene-ABCC10	4.03674	3.61123	2.51261	11.1692	11.7243	9.37502	4.47621	4.19568	4.97545	-0.325471	0.54143	1.85347	8.75352e-09	1.528	2.59305e-06	male
gene-ABCC12	8.33148	0.978309	7.76927	8.9758	10.2373	7.93161	1.64679	0.700932	1.45635	2.21217	0.00680724	0.738815	0.373502	2.95099	2.21436e-05
gene-ABCD2	7.60517	7.63464	6.48337	1.30406	1.35996	2.22692	4.24486	5.63687	4.77304	0.661479	0.081938	-2.0764	5.24927e-12	-1.41492	5.38269e-06	female
gene-ABCF2	50.1736	99.2873	61.3015	160.679	185.879	165.469	64.4472	60.7594	100.682	-0.0728452	0.954279	1.40573	0.000294806	1.33289	0.000589955	male
gene-ABCG1	3.92647	6.13055	6.20133	1.3901	1.0865	1.76058	10.4263	9.50324	11.5625	-0.905524	0.0171286	-1.36391	5.19288e-05	-2.26943	1.0499e-12	female
gene-ABCG4	0.551417	0.630095	1.07496	0.22982	0.15225	0.755854	1.234	2.95566	0.536331	-0.870883	0.374774	-0.826673	0.305841	-1.69756	0.018731
gene-ABHD10	6.84542	14.7708	12.0684	15.5437	11.9299	10.0576	27.8182	19.0778	43.7883	-1.49785	0.00330202	0.900405	0.063864	-0.597442	0.243098
gene-ABHD12B	56.6987	74.2008	67.4467	139.38	143.429	122.83	67.2759	69.7138	33.0652	0.252703	0.632176	1.10934	0.000417822	1.36204	8.55128e-06	male
gene-ABHD15	2.86933	3.93835	2.83136	5.00349	3.35855	4.23116	1.85452	1.61463	1.69054	0.795314	0.047415	0.327173	0.389116	1.12249	0.000661263
gene-ABHD16B	0	0	0	33.8807	88.1057	58.4134	0	0	0	0.120324	0.981536	13.7271	3.1936e-25	13.8474	1.08569e-25	male specific
gene-ABHD17B	30.0483	19.2291	23.4813	18.7475	18.0148	15.94	33.5591	34.5586	60.2682	-0.74677	0.168443	-0.372385	0.459773	-1.11915	0.00933647
gene-ABHD3	3.06941	2.46145	3.01447	13.4553	12.2445	10.7778	1.96517	1.02648	0.542824	1.44289	0.00489128	1.72203	4.73292e-05	3.16492	2.94695e-14	male
gene-ABHD6	7.62723	13.2732	24.1406	10.4169	11.3819	10.8127	25.6589	18.4725	22.8266	-0.583299	0.335158	-0.503675	0.314482	-1.08697	0.0151815
gene-ABHD8	0.766473	6.45135	5.0309	0.787195	0.282295	2.51923	4.56255	5.18992	0.252199	0.207927	0.929474	-2.07471	0.0292705	-1.86678	0.0521233	female
gene-ABI1	39.4413	35.3522	37.8941	14.4085	12.1694	16.4652	48.0749	51.6615	76.5717	-0.552848	0.221646	-1.23802	0.000274749	-1.79086	4.20633e-08	female
gene-ABI3BP	2.75941	1.91248	0.876934	3.02436	3.80036	3.1725	3.10637	4.04549	3.79903	-0.963082	0.104192	1.04787	0.036797	0.0847917	0.906803	male
gene-ABL1	8.44531	11.6494	8.0226	15.7622	22.6305	22.7178	8.23137	10.2007	8.31934	0.15823	0.780431	1.11763	9.84922e-05	1.27586	5.9777e-06	male
gene-ABL2	9.00876	15.264	9.59064	20.988	27.5061	22.6492	12.039	12.8818	14.1389	-0.101213	0.882145	1.14451	0.000170918	1.0433	0.000637179	male
gene-ABLIM3	1.62912	2.29667	1.77495	5.43623	4.18466	3.25528	4.1986	4.29688	3.23517	-0.981284	0.0063139	1.69193	1.51256e-08	0.710649	0.0261887	male
gene-ABRACL	32.8571	24.7976	35.1624	6.32256	6.26874	5.79848	48.102	31.6006	108.572	-0.949985	0.1745	-2.25415	3.35217e-05	-3.20414	9.49868e-10	female
gene-ABTB2	4.34773	6.58385	3.38482	2.70078	1.90493	2.25864	9.11477	12.0789	15.6829	-1.33145	0.00355042	-1.0268	0.0159177	-2.35825	1.06736e-09	female
gene-ACACA	4.85649	10.2235	6.00405	3.57997	3.26411	3.01056	11.8025	11.423	21.9118	-1.07345	0.043898	-0.923763	0.0519661	-1.99721	3.47857e-06
gene-ACACB	3.25442	5.93513	4.99907	22.9669	25.9841	23.1186	17.9919	19.3117	36.0361	-2.33137	1.87402e-07	2.44887	2.0616e-09	0.117497	0.848075	male
gene-ACAD11	21.9511	17.068	15.1806	8.72951	10.3269	13.2485	7.30588	6.06294	4.38453	1.55064	2.1409e-06	-0.474933	0.164097	1.0757	0.000497574
gene-ACADL	196.426	80.2537	148.049	104.479	102.701	102.455	75.2352	62.172	50.4935	1.27088	0.00611929	-0.334547	0.49478	0.936328	0.02737
gene-ACADM	116.41	55.4682	97.5398	160.094	153.178	111.835	59.3133	61.646	61.8833	0.628257	0.240904	0.781458	0.0687464	1.40972	0.000369034
gene-ACADVL	159.487	133.529	128.641	51.8765	63.971	75.3359	41.0641	45.5481	38.5955	1.8086	3.23173e-11	-1.00943	0.000172876	0.799171	0.00367122	female
gene-ACAN	0.331856	0.594127	0.493992	2.23679	3.32282	1.73558	0.385854	2.23021	0.793264	-1.08947	0.229815	2.77615	2.91507e-05	1.68668	0.0148487	male
gene-ACAP3	2.0677	28.1889	33.9237	3.63795	1.41502	2.79429	32.7565	7.35819	1.20018	0.703602	0.786497	-2.83391	0.0438263	-2.1303	0.144755	female
gene-ACBD3	34.6761	38.1825	44.9088	17.0741	18.743	18.4584	42.4093	46.8043	78.2617	-0.49563	0.344986	-0.975935	0.0118299	-1.47157	5.90884e-05
gene-ACE2	0	0	0	1.17564	1.46533	0.993282	0.0354556	0	0	0.0888085	0.981536	6.24779	3.47057e-06	6.3366	1.87117e-06	male specific
gene-ACHE	11.7262	49.8605	47.7635	5.97239	1.70003	11.6994	41.0395	40.1351	10.3342	0.274805	0.86826	-2.29369	0.00377972	-2.01889	0.0114888	female
gene-ACKR4	4.41459	2.66078	2.66527	5.6576	5.24025	4.42056	2.41309	2.85483	2.59306	0.447268	0.409366	0.652194	0.103169	1.09946	0.00331547
gene-ACOD1	5.91868	1.66086	3.83897	0.665914	0.98876	0.600266	0.946506	0.497863	0.653515	2.52673	0.000236692	-2.2661	0.000290756	0.260625	0.768478	female
gene-ACOT11	15.1049	29.4568	16.6628	16.8131	12.7122	17.2606	66.0211	72.5536	81.5887	-1.72718	3.64027e-07	-0.249172	0.531375	-1.97635	1.35761e-10
gene-ACOT12	2.67418	2.84377	2.8102	0.63843	0.945005	2.13298	2.94582	4.51002	1.7974	0.125438	0.920536	-1.11679	0.0347331	-0.991347	0.0641149	female
gene-ACOX2	109.784	55.548	60.7477	47.2699	63.301	72.3012	32.322	21.7652	21.7162	1.63629	0.000261139	-0.234963	0.645843	1.40132	0.000578345
gene-ACOX3	6.45035	7.84975	9.50771	3.86893	3.73404	4.25343	9.39361	11.1105	8.50007	-0.234018	0.576961	-0.853261	0.00158112	-1.08728	2.89501e-05
gene-ACP5	31.3413	73.3889	27.356	2.3688	3.53929	4.16372	6.1618	4.34789	3.59415	3.27977	2.48513e-14	-3.40548	6.53772e-17	-0.125715	0.842407	female
gene-ACP7	47.4348	123.927	30.4489	8.60242	15.0115	20.7988	33.3262	10.6384	19.332	1.66278	0.0207746	-1.95178	0.00165813	-0.289003	0.726914	female
gene-ACRBP	0	0.155453	0.340932	33.0782	40.4586	30.4755	0.552484	0.437199	1.38517	-2.03515	0.00386539	6.76408	2.28119e-34	4.72894	5.90929e-22	male
gene-ACRV1	0	0	0	4.17961	0	4.03943	0	0	0	-0.841472	0.868037	7.06994	0.000318249	6.22847	0.00164797	male specific
gene-ACSF3	16.8797	23.1341	19.1511	36.1504	34.3284	37.6296	16.2565	17.8265	9.56685	0.406963	0.198098	1.52142	1.03887e-11	1.92839	2.84991e-18	male
gene-ACSL1	302.872	110.139	236.773	67.8611	88.5381	108.036	75.5173	95.3533	115.828	1.27181	0.0234034	-1.20767	0.0148607	0.0641458	0.933586	female
gene-ACSL3	14.1062	5.35042	17.883	282.657	425.186	372.314	21.9943	22.4785	22.6532	-0.707454	0.297561	4.80337	3.09985e-26	4.09592	2.42853e-19	male
gene-ACSL5	177.519	329.05	168.74	23.2937	43.922	101.688	474.115	336.002	623.129	-1.08274	0.1398	-1.91307	0.000947752	-2.99582	5.31148e-08	female
gene-ACSS1	10.3744	13.3842	15.719	23.4798	22.0213	21.7815	10.841	13.0572	4.98665	0.5597	0.326104	0.63524	0.158453	1.19494	0.00378783
gene-ACSS2	0.35666	1.89585	0.620702	0.383652	0.495445	0.458117	0.795541	0.87499	1.39201	-0.414238	0.579498	-0.902561	0.0749626	-1.3168	0.00586023
gene-ACTA2	106.445	203.921	77.5891	30.7429	39.1213	17.6809	51.1589	44.5235	56.2244	1.37969	0.0157433	-1.93446	6.40664e-05	-0.554772	0.335796	female
gene-ACTB	1438.01	2138.52	1007.46	489.639	594.555	518.996	1010.69	804.338	680.365	0.939357	0.0185493	-1.36266	4.91412e-05	-0.423298	0.28253	female
gene-ACTG2	15.1035	79.0945	10.2717	3.9918	9.18836	4.02783	13.7098	34.4082	21.4727	0.442787	0.751142	-2.29643	0.00245791	-1.85364	0.0165976	female
gene-ACTL6A	26.6526	24.2249	24.2914	69.0906	57.4311	45.596	23.7652	26.2282	31.806	-0.0842327	0.921613	1.34204	4.26992e-05	1.2578	0.000125004	male
gene-ACTL8	22.0028	107.58	71.8672	0.0543744	0	0	270.414	227.568	477.601	-2.25547	0.000657215	-10.5229	1.46223e-24	-12.7783	5.57473e-36	female specific
gene-ACTN1	40.7577	57.2388	34.2724	12.7808	14.0538	13.8866	32.0683	25.0988	22.5236	0.729978	0.025451	-1.48784	2.19326e-08	-0.757862	0.00776208	female
gene-ACTR3	70.4263	48.0621	63.2071	36.1309	34.8192	30.6373	83.9041	70.4659	113.148	-0.521408	0.315601	-0.709682	0.0790174	-1.23109	0.000989646
gene-ACTR3B	6.89548	16.054	23.8473	101.344	92.5053	81.0044	13.6638	8.10169	15.6791	0.3454	0.69333	2.69227	1.28269e-08	3.03767	9.13187e-11	male
gene-ACTR5	29.4561	50.3436	34.017	75.1978	90.2952	80.5865	43.9981	42.1037	61.7595	-0.320712	0.559432	1.25317	0.000274996	0.932461	0.00841863	male
gene-ACVR2B	1.24848	0.910671	1.09174	1.29411	2.62348	2.01419	2.11475	3.03497	4.6855	-1.39901	0.0380181	0.853755	0.180032	-0.545257	0.411638
gene-ACYP1	19.818	37.6827	48.2984	268.118	293.503	215.008	52.0118	62.4486	49.7387	-0.48069	0.282257	2.79454	1.63042e-20	2.31385	2.19666e-14	male
gene-ACYP2	6.34643	1.9852	6.43572	12.1361	6.58026	9.04941	5.67159	1.67043	3.93973	0.403764	0.705056	1.06926	0.0968521	1.47303	0.0167	male
gene-ADA	3.7104	5.24409	3.9972	227.038	222.238	155.663	8.0314	6.71092	12.4813	-0.993449	0.0396055	5.60366	5.82145e-53	4.61021	1.5267e-36	male
gene-ADA2	2.51426	4.23817	1.43725	0.641162	0.711086	1.40781	2.31267	1.40375	1.16067	0.814253	0.256306	-1.4008	0.0121405	-0.586551	0.359249	female
gene-ADAD1	0.96194	2.05909	2.94388	47.2487	43.768	28.5802	8.67363	11.3371	18.2975	-2.66772	1.70396e-06	4.53527	1.65594e-20	1.86755	0.000246111	male
gene-ADAM12	0.637517	0.528078	0.313867	3.61106	3.39435	2.10402	1.57418	1.13209	0.923677	-1.2292	0.0261858	2.61195	3.21719e-09	1.38275	0.00217672	male
gene-ADAM19	0.757383	1.21124	1.07489	11.2003	14.8261	7.69643	0.735701	0.456322	0.419275	0.891593	0.098205	3.58916	6.70131e-22	4.48075	9.26371e-32	male
gene-ADAM23	3.19632	3.63957	6.92003	11.9539	12.2386	10.3425	7.3063	7.61452	3.59838	-0.36617	0.538052	1.43307	0.000130139	1.0669	0.00546272	male
gene-ADAM28	2.08739	2.68129	1.25875	0.62131	0.445873	0.281412	0.508519	0.152808	0.365167	2.23481	0.000149984	-1.71537	0.00152802	0.519439	0.44642	female
gene-ADAM8	14.1942	27.1672	11.7166	0.971012	1.87262	0.240757	3.89901	0.9202	1.50004	3.00605	3.9714e-05	-3.52173	9.38083e-08	-0.515682	0.555484	female
gene-ADAMTS14	0.297069	0.40962	0.274477	1.78725	1.23898	1.47886	0.387158	0.712428	0.654342	-0.809036	0.122559	2.24367	6.3458e-09	1.43463	0.000186366	male
gene-ADAMTS17	1.90948	2.00666	1.24837	0.384122	1.01732	0.415122	5.624	4.26848	9.96598	-1.99984	0.00103148	-1.34599	0.0217896	-3.34582	2.26541e-10	female
gene-ADAMTS18	0.161642	0.0453633	0.0976033	0.139972	0.0150612	0.166183	0.176116	0.519921	0.185713	-2.17181	0.0328525	0.477747	0.672373	-1.69406	0.059336
gene-ADAMTS19	1.32116	1.59112	0.746406	1.53558	0.99524	1.04195	2.16907	3.70265	3.1486	-1.28512	0.0112617	0.188274	0.743624	-1.09685	0.0153793
gene-ADAMTS3	2.90816	4.96326	3.49959	9.10358	9.40597	7.63717	6.02356	7.08463	11.674	-0.936606	0.0529588	1.38957	0.000510119	0.45296	0.330723	male
gene-ADAMTS5	0.682218	0.506535	0.387267	1.16375	1.17802	1.05205	0.695632	1.07553	0.741006	-0.564637	0.398501	1.32162	0.0047769	0.756988	0.121409	male
gene-ADAMTS6	0.307338	0.136239	0.266092	0.854191	0.71794	0.681737	0.324475	0.765954	0.680924	-1.29967	0.0935841	1.8899	0.00271855	0.590223	0.409766	male
gene-ADAMTS7	1.28238	1.12566	0.894902	2.83679	3.01129	1.76578	1.4402	2.29166	0.873735	-0.422979	0.525065	1.37891	0.00135073	0.95593	0.0316686	male
gene-ADAMTS9	0.467092	1.01948	0.516183	0.31456	0.338636	0.231212	0.891036	1.03554	0.582058	-0.250722	0.769268	-1.07024	0.0290965	-1.32096	0.00494888	female
gene-ADAMTSL3	2.41702	1.60368	1.25793	13.9668	12.7267	12.355	2.39052	2.66179	1.35509	-0.243565	0.744819	2.292	1.2544e-09	2.04843	6.05438e-08	male
gene-ADAMTSL4	0.966506	1.43027	1.08011	0.230539	0.589391	0.616679	0.792417	1.19063	0.984861	0.510546	0.486581	-1.39392	0.00592802	-0.883376	0.101186	female
gene-ADAP1	12.7882	22.1703	27.0483	5.14342	2.0917	4.88921	39.1934	12.9225	2.79749	0.257533	0.868037	-2.11351	0.00443641	-1.85598	0.0132763	female
gene-ADAP2	0.653907	1.21712	0.367967	2.36709	2.17908	4.85833	0.169281	0.457497	0.374086	1.02497	0.312026	2.13155	0.00188457	3.15652	3.90255e-06	male
gene-ADAT3	11.9585	31.7195	18.9005	11.4671	12.6784	13.4137	30.4982	27.8503	63.4581	-0.996641	0.123344	-0.680587	0.244295	-1.67723	0.00109595
gene-ADCY10	0.0343703	0.0160754	0.0150815	36.5304	45.718	33.4982	0.0510655	0.0460604	0.155128	-1.27438	0.157682	9.68956	3.07975e-63	8.41518	6.7627e-75	male specific
gene-ADCY2	1.20347	1.14449	1.49255	1.65238	2.68757	2.0905	2.11696	5.96874	1.89016	-1.22397	0.0250038	1.01332	0.0396237	-0.210654	0.732663	male
gene-ADCY6	3.90384	9.08314	7.10106	2.43013	2.58844	2.61462	9.75617	6.70958	9.66138	-0.335108	0.530406	-1.23898	0.000337157	-1.57409	2.57426e-06	female
gene-ADCY8	2.38426	4.77448	10.1942	1.66721	1.04417	1.40567	7.19051	5.44864	0.978595	0.457894	0.71719	-1.81041	0.0136834	-1.35251	0.0755523	female
gene-ADCYAP1R1	4.55733	10.943	19.2817	2.66494	1.00528	4.50442	14.7572	20.9541	4.19815	-0.0911714	0.978667	-1.85552	0.00933257	-1.94669	0.00567984	female
gene-ADD2	1.14128	7.22336	8.12901	0.794271	0.405577	1.09257	8.77536	5.28474	0.51284	0.339567	0.853889	-2.70762	0.00244181	-2.36806	0.00864169	female
gene-ADGB	0.415189	0.300026	0.281499	10.1951	10.4301	7.10113	0.766422	0.590104	0.65047	-0.545379	0.417174	4.29715	1.88235e-25	3.75177	2.08101e-20	male
gene-ADGRA3	6.52947	6.16434	7.19019	33.9408	32.1359	24.3361	9.74708	9.31623	14.3529	-0.693387	0.141203	2.25381	1.04293e-10	1.56043	1.23537e-05	male
gene-ADGRB2	1.13746	6.48793	5.69382	1.23042	0.794734	1.19372	5.84497	1.90517	0.622356	0.551147	0.691462	-1.80317	0.0308698	-1.25202	0.153734	female
gene-ADGRB3	1.49003	6.78469	13.2628	1.30232	0.778917	1.93595	14.5387	6.49271	1.82222	-0.0271585	0.985174	-2.16776	0.00625414	-2.19492	0.00518878	female
gene-ADGRD1	0.608183	0.329527	0.236456	3.37421	3.71804	4.66832	0.390224	0.889122	0.589488	-0.611675	0.397113	3.40297	7.81405e-14	2.7913	4.79787e-10	male
gene-ADGRE5	2.05094	4.82097	1.09957	1.35883	1.38927	1.70233	6.02065	3.80085	7.77636	-1.15154	0.107934	-0.909811	0.165199	-2.06136	0.000369728
gene-ADGRG1	8.97051	12.3892	5.63777	5.34085	4.05206	5.50974	10.6944	12.1995	13.8419	-0.408515	0.460522	-0.669616	0.0988771	-1.07813	0.00431151
gene-ADGRL1	3.56119	6.48117	6.41104	2.10395	1.47718	2.42015	5.78409	5.9186	1.26302	0.346117	0.711636	-1.3587	0.0124499	-1.01258	0.0722278	female
gene-ADGRL2	3.95962	4.58198	8.06592	10.4312	7.83408	8.48359	6.45165	6.75139	2.56714	0.0794589	0.951949	0.944859	0.0303299	1.02432	0.0169015
gene-ADGRV1	0.208398	0.748152	0.826191	0.0768688	0.0662061	0.104855	1.16366	0.388318	0.527483	-0.224171	0.861253	-2.5784	2.88339e-05	-2.80257	3.94881e-06	female specific
gene-ADIG	1.63555	1.84523	2.14254	25.8043	33.4695	31.0386	0.28943	0.417143	0.431726	2.3264	2.34746e-06	4.11062	2.1102e-40	6.43703	2.44756e-57	male
gene-ADIPOR2	58.2838	92.5538	68.2764	88.6604	98.3008	121.967	42.9226	59.9639	69.2436	0.380797	0.456241	0.619206	0.0954946	1	0.0039409
gene-ADNP	10.0926	5.68227	12.8648	21.6788	21.0687	19.2477	14.5994	17.7655	12.3513	-0.53894	0.292134	1.22205	0.00109642	0.683106	0.0884439	male
gene-ADNP2	5.44103	6.41119	8.00853	20.835	18.5009	14.1132	10.659	10.842	14.9543	-0.808395	0.068885	1.52592	1.70728e-05	0.717526	0.0627249	male
gene-ADORA1	3.19402	5.42334	2.0971	1.28173	0.74291	1.60254	4.14392	8.52315	2.06018	-0.417366	0.65421	-1.37766	0.0185526	-1.79502	0.00134446	female
gene-ADORA2B	5.24791	10.1759	4.70833	3.9458	3.44672	1.19647	8.11221	8.80696	6.49054	-0.297343	0.742428	-1.09162	0.0410661	-1.38896	0.00660427	female
gene-ADPGK	75.2288	126.455	118.257	35.0034	33.0474	43.2822	73.5677	71.1603	52.0782	0.722845	0.0213606	-1.30439	4.61073e-07	-0.581541	0.040101	female
gene-ADPRHL2	14.6313	22.9952	18.438	14.9706	10.366	11.8158	35.9811	26.5161	48.2648	-0.917781	0.0371902	-0.496154	0.237379	-1.41393	0.000100452
gene-ADPRM	23.9122	23.7929	30.7785	44.866	50.4765	55.3058	45.6263	39.5109	55.2422	-0.727167	0.0517491	1.03659	0.000845504	0.30942	0.399848	male
gene-ADRA1B	0.791656	0.545799	0.813911	0.23807	0.128135	0	1.12529	0.215182	0.282542	0.593227	0.736418	-2.70456	0.0119507	-2.11134	0.0577802	female
gene-ADRA2A	1.97036	1.9954	2.57834	0.984296	0.335964	1.0841	3.54637	3.39599	1.64	-0.234593	0.803434	-1.32613	0.00830663	-1.56072	0.00133468	female
gene-ADRA2C	0.0841854	1.43625	2.71386	0.236824	0.117667	0.216368	2.87692	0.846073	0.379989	0.220738	0.940702	-2.66571	0.0163984	-2.44497	0.0285571	female
gene-ADRB3	0.277102	0.171982	0.201957	0.0797787	0	0	1.83042	0.577314	1.32715	-2.48262	0.0156998	-2.54059	0.0646841	-5.0232	3.10745e-05	female specific
gene-ADSS	29.3203	19.8169	34.9385	89.8273	101.954	88.0212	35.6223	32.8243	34.2643	-0.172996	0.784119	1.77964	6.39452e-09	1.60664	1.79516e-07	male
gene-ADTRP	5.48058	0.526959	2.33428	0.293502	0.702193	0.989678	2.26402	3.89309	0.466001	0.449799	0.775615	-2.14049	0.0147903	-1.69069	0.0614807	female
gene-AEN	11.536	26.5587	18.0022	4.63419	5.38303	4.74176	43.8792	39.1101	111.842	-1.7056	0.00609791	-1.80678	0.00112734	-3.51238	1.22285e-11	female
gene-AFAP1	4.33688	4.50173	4.69998	1.65345	1.40172	2.06892	6.50684	6.73234	6.43773	-0.587845	0.0574148	-1.20128	2.84217e-06	-1.78912	3.89137e-13	female
gene-AFF1	4.51816	3.69711	3.14011	1.38656	1.5522	1.9652	4.65654	5.93945	8.35381	-0.606655	0.247021	-1.09054	0.00733238	-1.6972	9.24157e-06	female
gene-AFF3	1.07259	0.56783	0.720968	0.323244	0.173994	0.316441	0.95145	1.3168	2.09688	-0.849512	0.202868	-1.10254	0.0465792	-1.95205	0.000125105	female
gene-AFG1L	1.20748	1.65635	2.31014	10.6175	13.9912	8.33275	2.5641	2.30978	4.34411	-0.538061	0.475161	2.48676	1.47235e-07	1.9487	4.19532e-05	male
gene-AFTPH	21.3591	10.9863	22.1727	57.1267	53.9766	42.3704	21.5181	19.1664	19.6191	-0.0785086	0.944203	1.59155	1.98157e-05	1.51305	4.89637e-05	male
gene-AGA	11.0133	13.1254	8.34029	4.0313	2.97137	4.85142	9.55516	9.83271	14.4606	-0.0724659	0.950541	-1.04457	0.00721823	-1.11704	0.00344445	female
gene-AGBL2	1.46279	0.757251	0.746764	45.7156	49.6626	39.136	2.33496	1.16111	1.96812	-0.750976	0.235164	5.52439	1.01292e-39	4.77341	1.31687e-31	male
gene-AGBL3	0.216529	0.173218	0.243919	29.2398	32.3109	18.6975	0.459656	0.6907	1.11717	-1.30877	0.0361093	6.49935	2.25959e-45	5.19058	6.35509e-34	male
gene-AGBL4	1.6428	2.87731	2.79049	4.30862	6.38353	4.09015	4.95833	5.86978	12.5141	-1.65322	0.00482566	1.17833	0.0305812	-0.474888	0.444081	male
gene-AGBL5	10.3637	16.6351	11.962	71.7306	80.1494	55.1528	14.7728	12.0829	6.51992	0.356801	0.555692	2.51329	1.52131e-12	2.87009	4.40303e-16	male
gene-AGFG1	13.2544	16.0414	16.9755	11.0695	11.2764	9.05526	29.1867	28.0023	52.2168	-1.14467	0.0167231	-0.507492	0.281422	-1.65216	3.90745e-05
gene-AGGF1	5.38182	3.23787	5.78948	34.426	29.329	22.1087	6.0655	8.94835	8.48822	-0.622089	0.250778	2.5167	2.81988e-11	1.89461	7.78711e-07	male
gene-AGO4	14.6674	14.86	15.7628	23.4863	22.3908	23.9107	13.9466	11.7656	9.32551	0.412574	0.129966	0.755663	0.000400734	1.16824	1.08803e-08
gene-AGPAT2	31.6064	47.971	33.1371	8.28768	8.55556	15.4293	46.5046	40.7454	72.8118	-0.541826	0.393147	-1.58517	0.000332212	-2.127	6.05542e-07	female
gene-AGPAT3	4.50299	4.52592	4.9287	17.8759	23.7981	25.3529	5.18731	8.1664	10.9554	-0.836253	0.112804	2.30409	7.60122e-09	1.46784	0.000365466	male
gene-AGPAT4	6.10011	10.1928	10.0632	43.8918	51.4446	37.5728	23.5324	23.8789	31.9022	-1.60337	4.4415e-05	2.33572	1.13358e-11	0.732348	0.0584194	male
gene-AGR2	1.63792	4.26795	5.24342	0.332116	0	0.132599	5.8032	9.96087	19.362	-1.48142	0.135592	-4.62373	2.87479e-05	-6.10515	1.05284e-08	female
gene-AGR3	0.159288	0.0594509	0.586126	0.0275426	0	0.0327411	0.441864	0.170723	0.418416	-0.618549	0.787074	-3.86699	0.0229839	-4.48554	0.0063953	female specific
gene-AGT	928.297	624.299	547.993	290.7	444.558	749.594	218.422	201.501	262.849	1.64677	0.000542438	-0.436708	0.389418	1.21006	0.00591631
gene-AGTPBP1	4.29193	2.12985	5.29471	49.3008	60.7922	44.8319	7.34955	10.6617	9.75183	-1.05871	0.0437279	3.59602	6.43516e-19	2.53731	6.6376e-10	male
gene-AGTR2	28.9062	20.934	21.0587	9.22031	11.9555	6.73865	17.7663	11.4851	17.0465	0.650526	0.22933	-1.20231	0.00386167	-0.55178	0.235017	female
gene-AHCYL2	51.926	47.3404	57.1991	128.341	125.473	132.998	58.6083	54.141	27.4333	0.236331	0.669483	1.3434	1.94115e-05	1.57974	3.07814e-07	male
gene-AHI1	4.58768	1.13459	3.87556	19.76	19.1698	14.2858	3.75551	5.41957	3.5315	-0.339718	0.743022	2.58056	1.54994e-06	2.24084	3.4147e-05	male
gene-AICDA	0	0	0	0	0	2.30714	0	0	0	-0.841466	0.893766	5.98674	0.0183155	5.14528	0.0457533	male specific
gene-AIDA	18.2161	17.1506	17.931	9.31628	8.05418	7.33793	20.1814	17.8027	24.7372	-0.249085	0.632417	-0.81785	0.011906	-1.06694	0.000623206
gene-AIF1L	13.9526	22.7593	14.3359	61.1949	57.3302	46.4707	18.2862	16.0307	7.84126	0.356182	0.526633	1.84899	9.17429e-08	2.20517	1.03403e-10	male
gene-AIFM3	1.2546	0.995374	0.581228	0.471157	0.066157	0.7544	1.89933	3.02386	0.641116	-0.98399	0.286071	-1.21249	0.109615	-2.19648	0.00147924	female
gene-AIMP2	92.9249	80.8914	104.306	184.65	180.772	152.552	118.703	117.113	179.196	-0.575125	0.236771	1.03704	0.00528651	0.461916	0.267678	male
gene-AIP	28.3676	52.4547	36.764	44.9422	44.8526	44.1474	27.3717	30.3982	20.0417	0.661655	0.0585086	0.355972	0.277819	1.01763	0.000357574
gene-AIRE	0.0245319	0.137529	0.02151	0.254754	0.395367	0.277436	0	0.0657451	0.0805409	0.326321	0.889814	2.23862	0.0284176	2.56494	0.0111848	male specific
gene-AJAP1	0.77228	3.46757	5.22618	0.62411	0.207963	1.00569	5.37157	5.04442	0.337999	-0.0663572	0.981536	-2.29752	0.0212735	-2.36388	0.0165954	female
gene-AJM1	0.59727	3.82421	2.17142	0.350875	0.223671	0.498107	2.59264	2.63279	1.06781	0.185918	0.907383	-2.45946	0.00029919	-2.27354	0.000853078	female
gene-AK1	81.1519	150.709	135.746	694.439	1065.59	968.197	124.674	157.07	43.1067	0.311309	0.710849	2.62384	3.92692e-09	2.93515	2.97541e-11	male
gene-AK2	127.114	156.896	129.372	59.697	58.3517	65.8651	116.507	126.787	190.833	0.0250895	0.981536	-1.03791	0.00199065	-1.01282	0.00242562	female
gene-AK4	6.9787	6.68712	5.8773	4.08183	4.176	4.19128	6.79765	10.1565	11.5548	-0.551614	0.25522	-0.660865	0.095804	-1.21248	0.000824858
gene-AK7	1.44338	1.18607	2.22726	44.6283	45.9931	32.8189	3.23442	3.56033	0.846305	-0.550074	0.515078	4.64846	1.59613e-20	4.09839	2.30538e-16	male
gene-AK8	4.47436	4.987	10.6608	10.4868	15.1265	7.88401	6.77209	4.12655	7.50914	0.268724	0.784042	0.791659	0.150953	1.06038	0.0449373
gene-AK9	1.10118	0.145037	1.13361	21.2702	23.752	17.0085	1.28766	1.28215	1.32028	-0.605819	0.488608	4.39903	1.06184e-16	3.79321	8.18952e-13	male
gene-AKAIN1	0.334678	0.160833	0.756935	0.14969	0	0.0893496	0.603492	2.55363	0.214367	-0.898208	0.652519	-2.46424	0.108696	-3.36245	0.0197356	female specific
gene-AKAP1	34.8656	47.6732	42.0247	15.5624	15.6537	15.1536	58.1479	54.4157	135.672	-0.996836	0.0842403	-1.27567	0.00817689	-2.27251	4.41536e-07	female
gene-AKAP12	16.4038	3.20605	11.584	57.2682	60.1607	39.5979	12.6338	23.142	23.3377	-0.860255	0.307402	2.44316	4.44513e-05	1.5829	0.0113881	male
gene-AKAP3	0.0343676	0	0	216.561	235.163	222.877	0	0.0306946	0.0564439	0.925756	0.485778	10.94	6.81779e-83	11.8658	2.206e-69	male specific
gene-AKAP5	1.60959	9.69193	22.9132	3.69711	1.08542	2.53907	30.0204	9.49391	17.3111	-0.67277	0.619113	-2.09343	0.0143182	-2.7662	0.000730809	female
gene-AKIP1	14.344	16.8561	18.432	42.3627	40.0572	36.4784	21.9643	27.9248	44.7805	-0.833178	0.107195	1.34548	0.00120445	0.512298	0.278026	male
gene-AKIRIN2	87.5215	132.098	109.13	185.171	253.424	236.978	118.526	113.114	132.382	-0.0854394	0.900084	1.21626	1.93076e-05	1.13083	7.22391e-05	male
gene-AKNA	3.91893	3.25081	1.92094	0.846713	1.56765	1.08766	2.98968	2.09979	1.06168	0.625174	0.37532	-1.28631	0.0140154	-0.661139	0.254516	female
gene-AKNAD1	0.073028	0	0.0213242	3.1139	2.65322	1.72565	0.0723457	0	0.0599358	-0.0158379	0.991572	5.46774	8.85765e-17	5.4519	2.01235e-17	male specific
gene-AKR1D1	111.297	84.1334	56.094	15.3133	22.0431	29.9833	63.4875	61.7855	128.712	-0.0716599	0.974901	-1.81138	0.000324718	-1.88304	0.000157874	female
gene-AKT1	15.0442	9.49169	16.8422	5.09424	5.1824	6.51942	13.4491	18.6972	25.9422	-0.473097	0.453514	-1.19474	0.00631074	-1.66783	6.40002e-05	female
gene-ALCAM	26.8802	17.4936	27.1139	7.49708	6.64874	9.16806	28.1883	24.3348	25.7172	-0.075267	0.930126	-1.47474	2.42844e-06	-1.55001	5.82128e-07	female
gene-ALDH1A1	71.7192	21.8241	38.7573	83.9947	78.3239	63.4025	21.1604	16.9772	25.1575	1.12752	0.0645029	0.839449	0.124967	1.96697	5.92294e-05
gene-ALDOC	504.187	784.579	790.741	216.76	93.9071	368.537	719.187	888.358	344.941	0.166417	0.882864	-1.50846	0.00365068	-1.34204	0.0102225	female
gene-ALG12	2.93743	5.16465	5.73039	4.67324	4.42461	3.92164	8.76747	10.0169	15.5413	-1.37065	0.00599963	0.16332	0.777527	-1.20733	0.00674106
gene-ALG2	13.7611	9.02388	14.0631	35.9453	35.7207	24.0708	12.95	12.8395	9.87593	0.12899	0.877197	1.64945	6.80582e-06	1.77844	9.33536e-07	male
gene-ALG6	5.54824	5.24806	5.04236	11.296	11.4391	9.15139	8.30972	7.29698	11.476	-0.657923	0.147881	1.16751	0.00106094	0.509588	0.196268	male
gene-ALK	0.512221	0.804908	0.384674	7.92492	2.76689	2.19999	0.998231	2.5986	1.37605	-1.32038	0.0701735	2.89442	4.33158e-07	1.57404	0.00915319	male
gene-ALKBH2	1.3508	2.51989	1.21334	2.84479	3.0945	2.49231	5.35297	4.70186	10.7472	-1.97283	0.000474276	0.862491	0.128954	-1.11034	0.0377098
gene-ALKBH7	27.5079	49.327	34.4596	47.2293	57.8775	42.2706	32.1755	24.1066	24.1598	0.58378	0.164784	0.523549	0.142138	1.10733	0.000608473
gene-ALKBH8	4.20464	7.24654	4.81962	3.95984	3.55853	2.50675	6.95707	8.26008	19.3308	-1.09114	0.0907105	-0.419039	0.508886	-1.51018	0.00429757
gene-ALLC	4.77102	2.28891	1.95093	1.19432	0.708414	1.47724	2.40047	2.14325	2.61333	0.433986	0.613531	-1.34131	0.0152705	-0.90732	0.119462	female
gene-ALMS1	2.24146	1.97319	2.60781	16.766	14.6131	11.9436	3.61221	2.2144	3.25376	-0.363457	0.52588	2.7683	1.57044e-16	2.40485	5.41219e-13	male
gene-ALOX5	4.83387	6.10511	3.8126	10.5309	9.14161	7.1669	3.27243	3.1463	2.01354	0.919635	0.0284202	0.980976	0.00623092	1.90061	1.62387e-08
gene-ALPI	14.3346	31.1801	11.8244	0	0.310678	0.0861429	0.332391	0.0747919	0	7.03191	2.21796e-24	-8.55114	6.86025e-28	-1.51923	0.121299	female
gene-ALPK1	0.382935	0.537488	0.334388	0.128631	0.126924	0.186075	1.43805	0.762922	1.47597	-1.60491	0.0033246	-1.2054	0.031474	-2.81032	1.21366e-08	female
gene-ALS2	13.7097	12.8441	14.3166	10.3086	8.53068	10.4951	25.13	19.6795	36.3332	-0.942478	0.0270327	-0.347703	0.416985	-1.29018	0.000308361
gene-ALS2CR12	0.0201202	0.0188117	0.0353022	10.3491	10.8785	10.2015	0.0199296	0	0.0165119	1.28351	0.339903	7.47974	5.34283e-39	8.76326	8.6444e-31	male specific
gene-ALX4	0.743608	1.73061	0.894195	0.762669	0.691306	0.42994	3.31559	1.4109	0.915803	-0.92066	0.290041	-0.729672	0.339528	-1.65033	0.0136266
gene-AMBRA1	13.8614	29.6626	16.2443	11.1838	10.894	9.76295	36.795	34.8115	62.1096	-1.16171	0.0198479	-0.733406	0.116046	-1.89512	4.4766e-06
gene-AMDHD1	18.0595	10.4208	10.8764	23.8759	12.9155	20.6466	6.03845	6.99028	8.45984	0.823034	0.167392	1.04227	0.030432	1.86531	3.21762e-05	male
gene-AMDHD2	11.9275	23.3832	13.8079	7.65802	7.66539	8.34389	14.2795	12.3891	26.4523	-0.223545	0.801702	-0.963037	0.0419734	-1.18658	0.00946525
gene-AMER1	1.90633	2.16363	2.45223	1.23382	1.035	1.16069	2.16322	3.63768	3.25033	-0.399494	0.456277	-0.733529	0.0642199	-1.13302	0.00213118
gene-AMER3	0.380577	1.76599	4.60846	0.288359	0.088636	0.570643	4.85496	1.8706	0.221195	0.0584086	0.981536	-2.69042	0.0174058	-2.63201	0.0194902	female
gene-AMH	0.123471	0	0.0811362	1.38819	0.603483	0.888488	0.51985	0.303271	0.582748	-1.61064	0.018901	2.57722	4.42228e-06	0.966581	0.084283	male specific
gene-AMIGO2	8.76208	5.11061	5.00154	9.7491	7.35735	8.5984	5.25883	4.28753	4.73521	0.478029	0.343808	0.542736	0.172559	1.02077	0.00509523
gene-AMOTL1	1.83309	3.40728	6.07989	1.40244	1.13528	0.954869	5.08417	3.56291	1.33881	0.266731	0.815884	-1.45882	0.0129491	-1.19209	0.0468621	female
gene-AMPD2	7.84115	22.5873	17.4871	4.86001	4.28019	6.4392	22.9269	21.1195	18.4028	-0.411455	0.486585	-1.38878	0.000393461	-1.80024	2.02801e-06	female
gene-AMZ2	5.80205	5.69794	6.06317	9.14565	12.3281	7.34425	5.57853	6.11909	4.18438	0.214167	0.779467	0.861156	0.0360894	1.07532	0.00681951
gene-ANAPC1	2.18753	5.08465	3.84083	7.67734	9.34489	7.7172	3.90849	6.13172	9.19813	-0.741745	0.176667	1.19202	0.00591781	0.450272	0.365533	male
gene-ANAPC10	20.9621	17.5827	29.7379	88.651	72.8273	55.9943	53.1712	48.8657	87.824	-1.39275	0.005645	1.65006	0.000161011	0.257312	0.651276	male
gene-ANAPC13	8.86001	8.67175	10.9025	56.6492	53.2941	44.1851	9.12426	10.0796	7.8661	0.113313	0.857163	2.61077	8.49773e-23	2.72408	8.58509e-25	male
gene-ANAPC15	7.60531	13.1816	10.0069	10.9388	9.97275	12.804	20.6915	20.3576	34.6969	-1.28834	0.00989125	0.179266	0.751049	-1.10908	0.0129039
gene-ANAPC16	35.5932	33.0198	48.4514	184.319	114.34	117.17	66.0656	60.1252	76.4504	-0.709725	0.124233	1.91423	3.98802e-08	1.20451	0.000866995	male
gene-ANAPC4	2.61479	4.12753	6.60177	12.9404	11.6897	11.2361	6.11291	6.1428	8.04785	-0.497243	0.400498	1.52468	0.000162426	1.02743	0.0143136	male
gene-ANAPC5	7.33952	10.9931	12.2807	68.1601	64.2119	53.7932	31.2119	33.7034	46.5984	-1.84824	5.89425e-07	2.7429	7.43789e-17	0.894658	0.0130695	male
gene-ANAPC7	27.1547	22.5248	27.4391	53.1892	42.6587	47.6004	56.0707	59.0965	44.6407	-0.969032	0.000362318	1.0455	1.57132e-05	0.076464	0.82565	male
gene-ANGEL1	3.82927	5.58759	3.65298	28.0633	26.9735	28.1982	6.36324	5.88176	9.21406	-0.723572	0.111758	2.83259	2.73685e-17	2.10902	4.51225e-10	male
gene-ANGPTL3	6.27566	1.61138	7.01898	0.0761019	0.540716	1.04821	7.71346	4.60159	9.65079	-0.487923	0.724074	-3.04387	6.26521e-05	-3.53179	2.1538e-06	female
gene-ANGPTL4	132.954	265.698	124.665	10.578	14.3974	13.167	19.002	23.9095	6.12428	3.51452	1.81752e-12	-3.60793	1.48055e-14	-0.093419	0.902941	female
gene-ANHX	0.138865	0.453507	0.364957	1.62166	2.17156	1.14273	4.93136	3.6774	3.71877	-3.67326	3.23173e-11	2.6656	7.61716e-07	-1.00766	0.0539594	male
gene-ANK1	6.96337	7.38085	5.72049	2.88227	2.09904	3.46454	4.501	7.42092	2.68487	0.57997	0.241119	-1.07077	0.00465707	-0.490801	0.245306	female
gene-ANKAR	0.205876	0.103717	0.250208	20.8053	25.0832	18.766	0.172543	0.226387	0.168942	0.084483	0.962928	6.05838	2.61174e-46	6.14286	7.05913e-48	male
gene-ANKDD1B	0.671032	0.320566	1.40184	2.23356	1.87203	1.65057	4.5788	3.04673	5.81851	-2.31173	0.000150383	1.52654	0.00880605	-0.785189	0.201559	male
gene-ANKEF1	0.0225817	0.126653	0.277329	26.8752	27.1744	33.3024	0.514594	0.20177	0.035589	-0.756736	0.527764	7.58288	2.6423e-29	6.82615	4.30509e-26	male
gene-ANKFN1	0.071663	0.467807	0.407887	2.88073	4.20127	3.35181	0.461485	0.544003	0.352965	-1.01053	0.15112	2.94286	8.31812e-09	1.93233	0.000118195	male
gene-ANKFY1	13.4922	20.718	16.8631	5.87944	5.75124	5.85908	37.273	37.0866	97.0844	-1.82679	0.000658035	-1.36829	0.00615858	-3.19508	2.97739e-12	female
gene-ANKH	10.0968	9.89973	12.593	3.85281	3.59529	4.36386	18.6213	16.6953	32.4897	-0.944798	0.0533256	-1.12587	0.00768406	-2.07067	1.24734e-07	female
gene-ANKHD1	14.4907	18.9947	17.1087	27.3677	29.356	20.7038	36.1419	34.6299	73.4454	-1.4873	0.00264371	0.749522	0.11935	-0.737781	0.125297
gene-ANKLE2	7.665	4.37936	6.4388	17.7059	17.6488	17.0562	12.5691	11.7668	13.8721	-0.970985	0.0161781	1.61767	1.37184e-06	0.646688	0.0817054	male
gene-ANKMY1	1.30266	0.801765	2.43215	14.6706	20.719	18.0509	3.30084	3.30096	5.30866	-1.4014	0.01512	3.75591	3.22626e-16	2.35451	5.05528e-07	male
gene-ANKRD10	5.6551	3.03904	6.00683	18.2655	18.8137	13.7732	6.82964	6.66707	3.00595	-0.087137	0.941655	1.65426	4.22968e-05	1.56712	0.000102862	male
gene-ANKRD12	6.75906	0.722547	6.71311	16.8493	20.177	11.0505	6.6079	9.02094	4.93874	-0.406516	0.769794	1.85305	0.013261	1.44654	0.0599028	male
gene-ANKRD13A	6.21363	6.85672	6.20565	20.1656	18.9732	15.8481	14.4142	17.3535	20.7222	-1.53469	4.36385e-06	1.62831	7.61031e-08	0.0936175	0.832475	male
gene-ANKRD16	0.991735	2.45404	2.19213	21.9479	26.8741	16.2399	2.16235	3.06851	2.44362	-0.385323	0.614026	3.64848	1.88011e-18	3.26316	2.04215e-15	male
gene-ANKRD17	6.10395	5.14972	6.51834	7.51234	7.78279	7.18494	10.796	12.987	16.2634	-1.10108	0.00237779	0.43328	0.236697	-0.6678	0.0511534
gene-ANKRD23	2.71756	7.35435	3.50808	1.58006	2.3041	1.94301	6.2058	6.85564	10.4795	-0.902808	0.150798	-0.893734	0.098641	-1.79654	0.000242989
gene-ANKRD24	2.42143	4.56813	2.96926	1.59117	0.960904	1.31382	4.08645	3.10447	5.00496	-0.352561	0.638852	-1.1048	0.0200994	-1.45737	0.0013388	female
gene-ANKRD26	2.67167	0.441458	3.99263	24.3604	24.5611	15.119	4.13589	4.66406	3.16855	-0.66285	0.474773	3.24562	3.29805e-08	2.58277	1.48179e-05	male
gene-ANKRD27	6.83353	5.8847	7.37187	9.52977	8.54775	7.12679	11.607	11.2678	25.4611	-1.17454	0.0314132	0.37451	0.501317	-0.800034	0.110558
gene-ANKRD29	5.43919	5.64134	4.11487	2.44119	1.94564	2.36979	2.19052	3.6318	1.03521	1.29478	0.0115459	-0.861559	0.0702986	0.433225	0.418578
gene-ANKRD31	0.0470822	0.0228202	0.0850534	1.62123	1.96491	1.31569	0.107251	0.152534	0.150087	-1.37567	0.0435284	4.92644	9.99751e-24	3.55078	1.75194e-17	male specific
gene-ANKRD33B	0.0369261	0.206576	0.0646605	2.68118	2.54253	1.63219	0.439005	0.230839	0.363754	-1.79356	0.0810823	4.62031	1.28811e-09	2.82676	1.96668e-05	male
gene-ANKRD34A	0.40354	3.41855	3.78039	0.778527	0.20229	0.319103	4.42823	2.13483	0.178357	0.564359	0.767852	-2.45806	0.0193006	-1.89371	0.080929	female
gene-ANKRD35	0	0.0712016	0.0835066	0.494374	0.177403	0.136986	0.0754182	0.187061	0.0937265	-0.979793	0.571573	2.74759	0.0117643	1.7678	0.101337	male specific
gene-ANKRD37	3.62643	5.11048	4.73712	13.2707	18.2532	10.4175	10.866	12.2071	26.4756	-1.63555	0.0054287	1.93861	0.00014823	0.303061	0.647652	male
gene-ANKRD40	3.41162	1.29791	2.36834	8.96063	6.69173	6.84172	1.87878	2.0188	2.51545	0.0953989	0.944573	1.84185	4.91412e-05	1.93725	1.59395e-05	male
gene-ANKRD42	0	0.210945	0.92604	2.28854	2.25188	2.02792	0.601827	0.203179	0.124694	0.429701	0.823421	2.42987	0.00766963	2.85957	0.00147048	male
gene-ANKRD45	0.468569	0.305094	0.304151	5.58152	8.5491	5.89803	0.242417	0.382192	0.245085	0.0534811	0.981536	4.28704	7.85036e-29	4.34052	7.91895e-30	male
gene-ANKRD49	4.35376	2.92868	6.09367	4.13399	3.48694	3.52168	9.65197	8.38204	18.2213	-1.40424	0.0174072	-0.121391	0.860477	-1.52563	0.00285903
gene-ANKRD52	2.53576	3.20324	2.24907	4.41132	3.3475	2.60691	3.80938	6.10286	9.22803	-1.11359	0.0340723	0.459201	0.378278	-0.654393	0.183785
gene-ANKRD53	0.244221	0.449127	0.211691	8.27817	17.5889	12.5449	0	0	0	1.37662	0.358321	5.83683	5.77133e-16	7.21344	3.97062e-16	male
gene-ANKRD55	0.525626	0.31	0.436464	1.02908	1.05627	0.682546	0.93177	1.08727	1.52132	-1.71962	0.00222084	1.5317	0.00280565	-0.187914	0.776777	male
gene-ANKRD60	0	0	0	9.76794	9.17797	11.1945	0	0	0	0.120318	0.981536	9.41821	3.36532e-12	9.53853	1.65474e-12	male specific
gene-ANKRD61	0.381691	0.39507	0.185538	98.86	103.692	80.8661	1.05049	0.378703	2.08909	-1.59119	0.0367991	7.71045	8.47011e-42	6.11925	4.68614e-30	male
gene-ANKRD65	0.489264	0.171247	0.160759	1.16366	1.59427	0.943046	0.333225	0.436996	0.225897	-0.320287	0.79766	2.31935	8.40328e-05	1.99906	0.000557082	male
gene-ANKRD9	43.3243	16.3308	45.9918	51.2586	66.7091	61.4562	32.8927	37.1487	21.1571	0.303873	0.71644	0.859623	0.0857985	1.1635	0.0149315
gene-ANKS1A	10.188	13.0251	10.4918	7.73879	7.21143	8.24909	17.2021	21.3594	28.724	-1.00896	0.0108955	-0.303494	0.460847	-1.31245	9.91713e-05
gene-ANKUB1	0.135877	0.190128	0.386775	2.0853	1.86533	1.46661	0.437491	0.303383	0.250957	-0.624307	0.547357	3.21152	8.49868e-08	2.58721	7.49658e-06	male
gene-ANLN	6.93006	4.71952	5.77487	31.6302	30.0548	19.3041	16.8783	17.274	41.0835	-2.15137	0.000201413	2.39453	3.34446e-06	0.243165	0.732876	male
gene-ANO1	1.18918	0.371565	0.750888	2.90719	2.37214	2.17864	0.654091	0.826165	1.05402	-0.622678	0.473728	1.76335	0.00240876	1.14067	0.0593539	male
gene-ANO10	12.1214	9.93109	14.7027	59.5892	54.3585	36.4662	18.2053	18.6941	23.3971	-0.685088	0.167141	2.14548	4.06935e-09	1.4604	9.7339e-05	male
gene-ANO2	0	0.111252	0.15658	2.24885	2.9384	1.71253	0.0785715	0.141729	0.0650971	-0.303016	0.854641	5.02204	5.84028e-14	4.71902	2.22052e-13	male specific
gene-ANO3	0.255173	0.357801	1.32432	0.0552169	0.19814	0.459081	1.4955	0.987811	0.54099	-0.520811	0.671564	-1.16914	0.150502	-1.68995	0.0271884	female
gene-ANO4	0.696062	0.487966	1.04934	1.88268	0.668823	0.581415	4.80484	5.98496	8.69369	-3.25373	1.94722e-07	0.523155	0.474024	-2.73057	2.19449e-06
gene-ANO9	0.324559	0.843229	0.205688	0.0468283	0.134445	0.129757	0.607242	0.289961	1.42053	-0.917822	0.411995	-1.31517	0.137723	-2.233	0.00596762	female
gene-ANXA1	244.933	313.083	187.124	81.7252	79.6583	67.8346	159.815	157.608	119.89	0.829132	0.0127234	-1.57619	9.44099e-09	-0.747057	0.0116448	female
gene-ANXA11	55.72	73.0742	57.1201	152.373	159.178	124.766	59.6582	58.1017	69.3683	-0.0794815	0.920667	1.46958	1.22701e-06	1.3901	4.51498e-06	male
gene-ANXA5	118.759	145.337	89.2666	57.3804	47.9445	39.2063	99.804	90.4853	112.953	0.266407	0.641184	-1.15484	0.000718099	-0.888438	0.0111479	female
gene-ANXA8L1	9.6896	8.48837	10.5186	1.377	2.05816	0.883238	0.704984	0.475806	1.97213	2.78355	8.19021e-07	-2.19166	2.38226e-05	0.591895	0.374229	female
gene-AOAH	3.71932	4.20842	4.13001	1.12829	1.26117	0.361626	2.93838	3.4104	0.577771	0.86079	0.204845	-1.65919	0.00191717	-0.798399	0.179954	female
gene-AP1S2	59.3581	36.149	42.3609	137.836	125.172	114.7	45.6147	60.8027	56.492	-0.149089	0.835983	1.17378	0.000645599	1.02469	0.00313001	male
gene-AP2A2	36.0073	43.0029	36.25	15.9945	14.2659	20.7632	46.5022	52.3019	74.2259	-0.571241	0.192344	-1.03249	0.00238815	-1.60373	6.54405e-07	female
gene-AP2B1	17.8881	42.2667	24.177	25.974	27.7499	23.5905	47.9559	42.2867	84.555	-1.07145	0.0514259	0.0364069	0.959166	-1.03505	0.0301039
gene-AP2M1	154.209	317.783	243.542	142.151	117.497	138.446	300.426	294.909	375.461	-0.45861	0.3395	-0.680387	0.0641167	-1.139	0.000852572
gene-AP3B1	10.1818	8.24804	9.00982	37.3919	40.4223	27.1581	19.1582	17.3835	33.5325	-1.34731	0.00587776	2.04504	7.67451e-07	0.697725	0.137015	male
gene-AP3M1	8.41287	14.893	14.6626	5.85467	3.88529	4.24495	18.5419	20.3025	51.872	-1.38252	0.0261081	-1.22932	0.0273157	-2.61185	2.68906e-07	female
gene-AP3S1	62.2058	57.0103	59.9978	93.8359	83.856	97.0959	45.0363	65.4691	34.653	0.348198	0.393874	0.869138	0.00239427	1.21734	9.13377e-06
gene-AP4S1	6.1689	4.94072	6.51758	12.9169	9.46767	9.53565	5.08617	4.17247	2.53334	0.615643	0.151382	0.943616	0.00539473	1.55926	1.17549e-06
gene-AP5B1	6.8556	12.0236	5.82148	4.08434	3.70595	4.51918	10.0932	7.11404	15.7473	-0.927702	0.188228	-1.74692	0.00162399	-2.67462	3.63831e-07	female
gene-APAF1	7.27829	5.02389	8.04983	13.9692	15.2125	8.72381	8.59095	8.92509	14.5062	-0.622235	0.320727	1.01658	0.031986	0.394345	0.470666	male
gene-APBA2	8.84037	18.9124	53.7465	5.68481	1.44061	8.41406	49.7123	45.1877	18.9304	-0.412508	0.77167	-2.29202	0.00226134	-2.70453	0.000214665	female
gene-APBB1IP	3.786	4.48372	1.46156	1.69827	0.639791	0.758078	2.14368	1.79988	1.13041	0.963385	0.110448	-1.11682	0.0290677	-0.15343	0.825098	female
gene-APBB3	0.790502	1.86795	1.37594	0.22678	0.162702	0.180513	1.65437	1.48882	0.938183	-0.0578714	0.981536	-1.88047	0.00375161	-1.93834	0.00243609	female
gene-APC2	2.61207	3.80202	4.10299	0.846619	0.484197	1.96306	3.97911	5.99132	0.651808	0.163499	0.929819	-1.54601	0.0357691	-1.38251	0.0633879	female
gene-APCDD1	6.94056	7.61171	4.57218	3.75603	2.88774	3.77983	9.59761	13.8726	8.50603	-0.766177	0.0647378	-0.717701	0.0547913	-1.48388	1.03922e-05
gene-APCDD1L	9.12229	17.8383	11.6577	5.01715	4.16712	5.34417	13.8394	14.8016	12.3279	-0.0718533	0.927277	-1.24704	2.4892e-05	-1.31889	6.44035e-06	female
gene-APOA1	1724.62	3742.47	2294.85	142.003	466.87	863.385	428.758	698.671	145.988	2.67703	0.000308082	-2.25355	0.0009232	0.423481	0.629296	female
gene-APOA2	8563.03	4694.01	3684.08	2151.34	2769.83	3412.43	3204.45	2121.25	2905.35	1.14246	0.0239735	-0.933274	0.0405238	0.209183	0.716303
gene-APOF	0	0.535481	0	0.518013	0	1.931	0.627927	0	0	3.15339	0.00148853	-3.44053	9.99917e-05	-0.287134	0.821817	female
gene-APOH	86.7262	100.141	52.8833	38.0753	45.0535	49.923	28.3829	25.7044	27.8871	1.28153	0.00157476	-0.487051	0.235971	0.794477	0.0381356
gene-APP	113.799	177.815	227.915	56.9823	42.2292	66.9157	165.758	150.244	82.8862	0.421886	0.46153	-1.5449	4.10406e-05	-1.12302	0.00380614	female
gene-APPBP2	6.40946	4.50751	5.48466	13.82	10.503	8.7684	9.96014	10.7048	18.6645	-1.07843	0.0371902	1.05167	0.0204674	-0.0267591	0.967251	male
gene-APTX	12.5614	10.9897	12.996	9.7611	11.4452	9.28848	24.3704	25.3468	34.0042	-1.14016	0.00769538	-0.143976	0.769703	-1.28414	0.000548631
gene-AQP1	145.371	36.6114	91.8193	31.3167	27.2387	43.8514	57.0079	85.3385	49.9483	0.627515	0.417174	-1.34514	0.0148824	-0.717621	0.234779	female
gene-AQP11	2.54646	2.06921	2.29338	71.5095	77.6526	58.7472	2.77512	2.14421	2.03066	-0.0254459	0.981536	5.12441	4.69063e-68	5.09896	3.17312e-68	male
gene-AQP4	13.7794	4.72604	7.42309	1.98088	0.806715	4.01896	10.4571	16.2331	2.9566	-0.00961931	0.99463	-1.8031	0.0243366	-1.81272	0.0225038	female
gene-AQP8	0.202753	0.125397	0.47167	0.815732	0.877951	2.70887	1.1387	1.50797	2.38695	-2.58509	0.00473094	2.58074	0.00156722	-0.00435402	0.997088	male
gene-AQP9	67.0736	45.3394	71.9963	26.4794	27.7598	27.9205	36.8462	30.7999	31.7833	0.978802	0.00535838	-1.01563	0.00109724	-0.036832	0.940992	female
gene-AQR	8.01894	8.37561	7.75775	39.3332	36.7607	25.6765	8.777	11.6606	16.0985	-0.569475	0.289794	2.17986	4.94453e-09	1.61039	2.28658e-05	male
gene-ARAP1	7.42255	8.67903	5.8505	2.93079	2.7387	2.80863	7.82851	8.30461	6.49999	0.0335338	0.981536	-1.12121	4.0812e-05	-1.08767	6.50996e-05	female
gene-ARAP2	1.03078	0.515507	1.03891	3.48025	3.08041	1.56552	1.427	2.45974	3.86361	-1.53689	0.0224355	1.86442	0.00123252	0.327531	0.658331	male
gene-ARC	5.93238	7.86953	4.29047	1.06655	0.936203	1.40294	18.3417	10.8199	9.62789	-0.985116	0.0217282	-2.25721	3.33735e-10	-3.24233	1.80418e-20	female
gene-AREG	81.3666	57.3301	46.0597	27.758	34.0023	120.746	23.8499	21.6179	35.9995	1.23499	0.0972028	0.0694192	0.937903	1.3044	0.0386117
gene-AREL1	14.7811	20.2913	14.4918	34.1546	32.3596	24.6456	14.8029	14.6468	14.8872	0.196857	0.698673	1.03501	0.000281359	1.23187	9.54669e-06	male
gene-ARFGAP1	10.9257	16.9664	19.0298	10.7849	9.22877	11.2844	27.4373	28.1423	44.1943	-1.07564	0.0118163	-0.429575	0.314482	-1.50522	3.03022e-05
gene-ARFGAP2	36.6332	58.0887	46.2221	20.241	22.6549	22.9684	53.1105	41.2989	63.9038	-0.181096	0.776036	-0.898209	0.00814762	-1.07931	0.00104419
gene-ARFGEF2	7.89525	6.63444	8.89046	16.8528	21.7747	25.008	11.4832	13.0531	22.9155	-0.99375	0.0513965	1.55335	0.000209836	0.559597	0.243339	male
gene-ARFGEF3	1.87334	7.25811	10.3085	3.37196	3.69365	3.36421	9.67129	8.42817	11.0909	-0.600573	0.444225	-0.713061	0.236201	-1.31363	0.0169757
gene-ARG2	7.72356	13.3554	15.1744	27.8313	30.3177	21.7865	20.155	17.2996	31.5956	-0.959559	0.0675014	1.62643	0.000126638	0.666866	0.158226	male
gene-ARHGAP11A	3.61734	3.67986	4.97351	12.9203	13.4897	11.4914	9.80396	11.0072	18.2261	-1.64976	0.000117921	1.77331	3.79413e-06	0.123552	0.822415	male
gene-ARHGAP19	1.16267	1.48815	0.544748	14.8537	13.6658	9.46589	1.68459	1.91486	1.39625	-0.522334	0.472591	3.88268	2.27775e-20	3.36035	7.67089e-17	male
gene-ARHGAP20	5.85926	9.26031	13.0249	3.86757	2.61202	3.22851	13.9668	9.54608	10.1882	-0.250334	0.706559	-1.35434	0.000307246	-1.60468	1.15772e-05	female
gene-ARHGAP22	0.231311	1.57517	1.26158	0.31475	0.292452	0.890771	2.53646	1.25645	0.81339	-0.45323	0.674328	-1.28376	0.0622446	-1.73699	0.00789167	female
gene-ARHGAP28	5.554	4.41677	2.82194	0.74623	0.849205	0.996445	2.92376	2.74289	1.89644	0.873752	0.0669289	-2.21317	8.45209e-09	-1.33942	0.000923716	female
gene-ARHGAP32	3.81913	12.1337	6.79699	3.24534	2.80431	2.94708	11.6889	9.96652	11.5975	-0.526228	0.374969	-1.14115	0.00781521	-1.66738	4.22649e-05	female
gene-ARHGAP39	2.03203	7.66962	5.11499	17.0548	22.4363	16.2236	9.59451	7.43385	10.0493	-0.855063	0.151477	1.79205	9.18675e-05	0.936989	0.0572575	male
gene-ARHGAP40	2.87759	5.47548	3.91791	1.37172	1.07811	2.1368	5.74091	8.02977	18.4741	-1.40886	0.0384169	-1.24494	0.043796	-2.6538	2.02088e-06	female
gene-ARHGAP44	1.45374	7.93626	9.7806	2.26832	1.55082	1.93176	7.97401	6.93488	3.37632	0.116427	0.948664	-1.30082	0.0373811	-1.18439	0.0602725	female
gene-ARHGAP8	5.38368	1.68475	4.5108	7.91015	6.04616	7.43146	5.60056	7.10864	8.7761	-0.975007	0.11451	1.12816	0.0290393	0.153152	0.823719	male
gene-ARHGDIA	137.247	294.383	172.603	77.6654	71.6231	81.5124	235.685	178.724	283.216	-0.198673	0.790072	-1.24484	0.00109361	-1.44351	0.000104972	female
gene-ARHGDIB	69.5865	101.255	54.3222	24.3433	23.9383	28.3977	54.6892	40.4118	29.9904	0.911618	0.0182446	-1.37731	2.30722e-05	-0.465688	0.215922	female
gene-ARHGEF10	9.44187	3.20663	6.5374	17.9738	17.7185	14.7223	7.55485	9.72038	5.10318	-0.0962186	0.938207	1.3868	0.00182263	1.29058	0.00372077	male
gene-ARHGEF16	5.59434	7.87659	3.44505	1.08248	0.790654	2.30014	10.3321	12.9077	18.556	-1.2254	0.0651854	-1.80537	0.00130425	-3.03077	9.98031e-09	female
gene-ARHGEF3	3.74412	3.34507	3.71701	1.86915	1.70071	2.5263	8.47951	10.8805	9.28987	-1.33349	5.73238e-05	-0.712586	0.0335765	-2.04608	3.86786e-12
gene-ARHGEF33	0.22028	0.308556	0.0724045	0.61933	0.743627	0.820883	0.16366	0.19676	0	0.995922	0.485252	2.17622	0.0170664	3.17214	0.000441465	male
gene-ARHGEF39	1.31818	3.55579	2.31055	22.9321	21.563	16.2638	3.32171	3.53769	6.74965	-0.839796	0.22558	3.03448	5.59445e-10	2.19469	8.92172e-06	male
gene-ARHGEF6	7.05699	7.63544	8.41443	13.9124	12.4746	11.2196	6.83076	5.51154	2.9073	0.678813	0.0986224	0.879913	0.00920048	1.55873	8.5345e-07
gene-ARID2	2.76166	3.03211	2.84409	9.5684	11.0952	8.22603	3.18263	3.6667	2.97559	-0.122325	0.821455	1.88939	8.33082e-15	1.76707	3.76379e-13	male
gene-ARIH1	45.3549	53.1815	52.7297	91.2068	89.8124	88.9669	55.4277	60.132	71.5538	-0.263408	0.501987	1.00685	6.44474e-05	0.743437	0.00409182	male
gene-ARL10	1.6959	3.21622	2.80528	4.67182	6.04899	4.96673	1.00868	1.74002	2.02036	0.337012	0.668944	1.22811	0.00720431	1.56513	0.000424354	male
gene-ARL14	0.0815601	0.151	0.410361	25.6942	16.1338	12.3018	0.144778	0.218351	1.34839	-0.420428	0.706663	5.22776	1.85729e-22	4.80734	1.23375e-20	male
gene-ARL14EPL	0.282973	0.648475	0.682618	5.80441	4.50133	5.29266	2.94754	0	3.31993	-2.04159	0.128174	2.89813	0.00761087	0.856536	0.49205	male
gene-ARL2BP	11.6614	11.8465	15.6305	39.4184	40.6008	34.6815	23.9618	28.5662	39.7427	-1.16549	0.00360607	1.68729	8.10808e-07	0.521798	0.18631	male
gene-ARL4D	14.6291	26.3116	25.5509	10.8881	7.50546	9.34266	24.4968	16.5921	24.1056	0.0274901	0.981536	-1.14253	0.00415908	-1.11504	0.0049017	female
gene-ARL5C	8.93565	29.7715	11.2154	2.71546	3.10841	3.07861	24.8808	19.6551	44.309	-0.887189	0.227809	-2.32142	2.49333e-05	-3.20861	1.70562e-09	female
gene-ARL6	5.94802	5.58101	10.6552	57.0602	40.0055	71.0427	12.6472	11.3822	6.94098	-0.532706	0.34373	3.06451	8.39921e-17	2.53181	6.31009e-12	male
gene-ARL6IP4	8.11273	7.23876	5.66114	21.8052	19.7269	19.531	9.71179	8.60355	7.86904	-0.373441	0.343329	1.74587	2.74373e-11	1.37243	2.07464e-07	male
gene-ARL6IP5	58.5995	67.1367	74.6371	36.285	23.7586	35.8607	82.3797	112.076	113.748	-0.613845	0.112444	-0.960063	0.00221193	-1.57391	1.05544e-07
gene-ARL8B	68.6705	84.5843	91.3533	35.7088	27.9404	35.059	123.619	118.344	201.287	-0.845614	0.0568141	-1.18057	0.00143372	-2.02619	6.61552e-09	female
gene-ARL9	112.79	114.332	115.499	163.921	161.688	155.074	64.7735	66.6608	56.773	0.924997	1.42424e-05	0.630596	0.00170265	1.55559	5.44592e-17
gene-ARMC12	0	0	0.160305	103.929	102.714	112.01	0	0	0	-0.220559	0.95188	10.0683	1.15063e-34	9.8477	5.07334e-40	male specific
gene-ARMC2	3.74383	3.39711	6.76665	30.0154	32.2151	22.4964	10.4863	10.3349	17.0701	-1.33486	0.00683666	2.64362	8.41292e-11	1.30876	0.00233328	male
gene-ARMC3	1.60563	1.40922	3.33156	43.2069	35.0804	22.2496	2.93762	2.44536	1.13745	-0.0140803	0.987585	3.81725	5.22742e-18	3.80317	5.91785e-18	male
gene-ARMC4	2.51559	1.30553	3.60901	83.3271	73.5836	62.1185	5.41176	4.40338	5.96453	-1.19701	0.0114544	4.88046	1.84996e-39	3.68345	2.4239e-23	male
gene-ARMC8	8.70129	7.74598	10.9626	18.8481	19.3467	15.8831	15.2693	14.4255	19.762	-0.727263	0.0799519	1.045	0.00221551	0.317737	0.431975	male
gene-ARMC9	2.76108	6.3204	6.46738	24.6953	25.4773	23.4	7.60391	5.50634	6.59818	-0.262623	0.708516	2.13504	9.93921e-09	1.87242	5.71924e-07	male
gene-ARMH1	0.998174	1.08593	0.97361	5.75987	4.78632	4.31847	0.304242	0.708733	0.357107	1.35498	0.0233282	2.05453	1.40972e-05	3.40951	3.60706e-13	male
gene-ARMH2	0	0	0	37.0025	43.8876	38.2853	0	0	0.251323	-1.73885	0.537944	10.8366	7.13683e-17	9.09774	1.80577e-15	male specific
gene-ARMH4	3.72684	9.83996	12.4007	2.97178	2.95506	7.8719	14.1044	19.0106	4.54065	-0.429237	0.699897	-0.944329	0.178394	-1.37357	0.0385698
gene-ARMT1	13.2955	11.4829	13.1504	53.7533	42.8363	35.3303	17.3511	20.4441	38.4374	-0.921101	0.0987217	2.08675	1.40615e-06	1.16565	0.010776	male
gene-ARNTL2	17.7786	4.66559	15.5844	28.8144	24.1453	24.9238	15.9912	19.5905	8.49993	-0.0888449	0.948144	1.00025	0.0334917	0.91141	0.0546321	male
gene-ARPC5L	6.45487	7.41109	7.78555	5.07858	3.72598	4.7436	10.0353	7.77918	13.046	-0.500315	0.285682	-0.518508	0.177474	-1.01882	0.00340691
gene-ARPIN	5.48155	13.2093	6.7937	4.08546	1.94963	1.68284	9.28724	7.7533	17.242	-0.601779	0.590133	-1.20416	0.127465	-1.80593	0.0143362	female
gene-ARPP21	2.80961	17.0048	62.1972	4.77085	2.44408	3.59157	47.2599	15.0891	5.8196	0.35023	0.903048	-2.86858	0.0246416	-2.51835	0.0513995	female
gene-ARR3	0.134454	0.811311	0.0586912	0.464012	1.06124	1.45195	0.0665678	0.72044	0	-0.199486	0.964622	2.52941	0.0420761	2.32992	0.0600364	male
gene-ARRDC1	6.98178	24.5554	13.9782	2.09266	2.53445	1.75996	23.0236	24.216	50.4073	-1.16259	0.0816346	-2.67357	3.74804e-07	-3.83616	6.19652e-14	female
gene-ARRDC2	29.5181	79.7239	39.2288	6.46152	12.6587	11.1991	81.4168	70.0441	101.788	-0.779695	0.188228	-2.02295	5.01082e-06	-2.80265	7.29214e-11	female
gene-ARRDC4	18.0588	13.6313	17.3249	8.91411	10.575	11.5525	21.6108	25.872	51.3248	-1.02954	0.0540246	-0.528101	0.300095	-1.55764	0.00038012
gene-ARRDC5	0.60737	1.27556	0.745066	33.9084	34.8898	37.2749	1.23347	1.62746	2.36805	-0.694174	0.213682	4.60769	3.89631e-34	3.91352	9.2163e-26	male
gene-ARSG	7.27002	13.1468	9.06795	4.07917	4.12764	4.96061	9.89952	6.80448	6.57459	0.547913	0.22825	-1.02198	0.00344959	-0.474069	0.223301	female
gene-ARSI	0.831468	1.99262	0.589134	0.752771	0.736636	0.610491	2.51058	1.48501	2.11278	-0.562904	0.505321	-0.736802	0.255434	-1.29971	0.0274006
gene-ART4	1.94967	1.91547	1.32518	0.835321	0.641943	1.14442	0.552561	1.11699	0.229056	1.36747	0.154307	0.361697	0.684246	1.72916	0.0258792
gene-ART5	26.4459	37.0531	22.4864	5.96061	9.65403	9.79556	6.98495	8.68643	3.03214	2.17066	6.95749e-06	-1.58736	0.000451969	0.583299	0.268804	female
gene-ARV1	5.72321	2.98029	8.89232	5.71503	4.15041	4.03059	10.9637	10.7317	20.2965	-1.20821	0.0498626	-0.0516658	0.946865	-1.25987	0.0172237
gene-ARVCF	2.69627	1.21874	2.0547	4.11252	3.35643	3.61256	4.59728	6.85083	2.88391	-1.11827	0.0186155	1.05684	0.0122761	-0.06143	0.923521	male
gene-ASAH1	296.138	263.206	217.065	99.2907	88.5295	108.729	141.205	140.765	108.649	1.05257	8.0007e-05	-1.252	1.27439e-07	-0.199437	0.513371	female
gene-ASAP1	7.57607	2.75046	6.05474	20.3291	20.4105	15.5402	6.17695	9.30938	4.50285	-0.200053	0.840351	2.07795	6.41686e-06	1.8779	4.86154e-05	male
gene-ASAP3	2.07753	2.7052	1.0732	0.722767	0.741891	0.798448	1.6732	1.42237	1.48186	0.459465	0.478127	-1.40868	0.00141714	-0.949218	0.0404212	female
gene-ASB1	6.30343	8.48275	10.5737	2.26143	1.77246	4.28872	7.60626	7.14614	1.63663	0.705748	0.380285	-1.52481	0.00884291	-0.819065	0.197331	female
gene-ASB12	0.977942	0.644412	1.08388	6.29095	11.4631	12.6084	0.598348	1.13044	0.354109	0.558733	0.48819	3.61665	1.35843e-14	4.17538	1.13862e-18	male
gene-ASB16	2.55079	11.6707	4.11541	2.66334	1.94029	2.55822	12.265	12.0026	16.6478	-1.22258	0.0864771	-1.20053	0.0535069	-2.42311	1.83821e-05	female
gene-ASB5	73.2283	37.6494	38.4195	21.1356	20.3773	29.0313	55.7727	36.2459	17.7404	0.589635	0.388245	-1.01649	0.0447584	-0.426854	0.462021	female
gene-ASB6	2.52063	5.62261	3.55933	11.6293	14.214	9.93303	5.24368	5.45355	6.2526	-0.442203	0.450395	1.81491	1.80162e-06	1.37271	0.000389198	male
gene-ASB8	19.3051	35.9215	20.1186	15.9095	15.7013	17.0075	29.961	32.8348	47.3626	-0.552982	0.298304	-0.486857	0.270574	-1.03984	0.00859164
gene-ASCC1	12.1415	15.8715	23.0809	38.3595	41.1507	31.4525	17.4094	18.9386	25.719	-0.129689	0.874539	1.19315	0.00161158	1.06346	0.00510717	male
gene-ASF1A	0.504459	0.637116	1.01412	0.872648	0.552579	0.884639	1.6168	2.3854	4.21367	-2.04913	0.00120125	0.331992	0.648181	-1.71714	0.00265795
gene-ASF1B	13.7664	55.6752	33.8975	36.0254	31.5567	25.8453	79.3755	74.8273	228.372	-1.93113	0.00708107	-0.00847293	0.991896	-1.9396	0.00206586
gene-ASMT	0.199674	0	0.087274	0.0430974	0.0927825	0	0.366468	0.133703	0	-0.583106	0.844045	3.33533	0.0198833	2.75223	0.0524463	male-to-female specificity
gene-ASMTL	17.1684	9.36746	8.48661	14.367	19.6633	15.6251	36.5024	23.4739	33.9909	-1.29874	0.00615959	0.564374	0.229854	-0.734362	0.103098
gene-ASNSD1	5.28935	5.71814	6.94492	23.3086	18.4627	15.8952	8.35913	8.12466	8.09621	-0.419679	0.337093	1.8853	1.09864e-10	1.46562	6.39103e-07	male
gene-ASPA	2.12936	0.717618	2.72102	10.1868	7.37665	4.13492	0.527706	0.871558	0.630973	1.44039	0.0509297	2.55856	8.89841e-06	3.99896	1.90085e-12	male
gene-ASPDH	5.44932	8.21147	6.80477	2.89672	1.03842	1.3985	3.83284	1.81792	1.49611	1.43025	0.00614483	-1.13544	0.0169119	0.294811	0.628031	female
gene-ASPG	5.41805	3.58007	2.65572	4.28439	5.83504	7.28645	1.30454	2.26041	1.74625	0.924953	0.0989065	0.736823	0.125358	1.66178	0.000157035
gene-ASPM	0.943391	0.150058	1.00073	5.76056	5.92776	3.91637	2.26531	2.80729	5.45489	-2.30659	0.00358385	3.02506	9.50497e-06	0.718468	0.384425	male
gene-ASRGL1	3.48095	7.26092	3.33961	13.973	13.118	9.62733	6.42283	4.53862	8.06716	-0.416547	0.609146	1.50303	0.00266238	1.08649	0.0346866	male
gene-ASTE1	2.53898	1.67449	2.18514	4.55889	4.19013	2.67999	2.01441	2.01543	1.98133	0.183999	0.826996	0.961094	0.0226919	1.14509	0.00519507
gene-ASTL	7.39307	34.7368	12.7136	1.85577	0.645112	0.551089	73.2325	81.1082	199.475	-2.73255	0.000562309	-3.77163	5.85089e-08	-6.50418	2.99416e-22	female
gene-ASTN1	4.47388	20.6008	25.9498	4.89231	4.14566	6.94948	30.9483	19.7621	4.51918	-0.0710695	0.981536	-1.44475	0.046821	-1.51582	0.0349395	female
gene-ASXL3	0.997424	0.576689	0.951621	5.35748	7.87309	7.71525	0.985117	1.68506	1.34422	-0.679692	0.247222	3.48188	4.39947e-18	2.80219	3.18165e-12	male
gene-ASZ1	0.299129	2.60893	3.52138	18.2224	15.9351	10.6255	8.82399	5.49505	17.4708	-2.26293	0.00934728	2.8224	0.000162226	0.559474	0.549711	male
gene-ATAD2	4.49509	5.24528	8.29248	110.716	110.074	75.734	25.9317	23.3023	61.8747	-2.59738	2.80661e-06	4.11312	3.89862e-17	1.51574	0.00422351	male
gene-ATAD2B	5.29205	2.28495	4.85098	12.2194	9.96994	8.88629	5.21989	5.47508	6.09845	-0.386635	0.566543	1.38601	0.00115761	0.999372	0.023297	male
gene-ATAD5	1.95178	0.125129	1.61974	8.19788	6.40723	6.11614	3.40285	3.24887	4.93632	-1.45095	0.156361	2.4969	0.00193679	1.04595	0.247664	male
gene-ATCAY	4.6237	5.69634	13.6119	2.02606	0.529261	4.30949	16.9114	17.8287	2.40364	-0.488011	0.754716	-1.79416	0.0419164	-2.28217	0.00718655	female
gene-ATE1	11.443	7.48738	11.4637	18.8056	17.9291	14.7392	19.1611	17.8852	35.1617	-1.09674	0.0405298	0.716027	0.147461	-0.380708	0.486043
gene-ATF1	20.4188	7.30721	15.2942	93.7782	91.7757	83.345	14.7401	10.839	8.89579	0.384094	0.617051	2.25913	4.04412e-07	2.64323	1.86534e-09	male
gene-ATF5	201.436	289.337	133.543	68.1465	47.0353	101.262	115.52	83.9832	88.2477	1.12833	0.016537	-1.37741	0.000666756	-0.249078	0.635064	female
gene-ATF7IP2	4.65129	1.03613	6.46235	8.2149	9.70436	7.41263	10.0367	9.83347	19.713	-1.62842	0.0347517	1.13477	0.108376	-0.493651	0.540961	male
gene-ATG16L2	8.32369	14.9322	7.64539	3.5653	3.07716	6.30262	14.0633	10.4533	11.3477	-0.129763	0.878038	-1.14852	0.00377983	-1.27828	0.000985898	female
gene-ATG2B	3.35281	2.37258	4.0877	17.0094	17.8921	12.4467	4.42859	6.35745	4.39113	-0.56872	0.239304	2.39567	1.41555e-12	1.82695	1.02278e-07	male
gene-ATG3	55.4424	45.5768	59.3674	109.735	115.814	87.9715	58.2169	68.7884	92.5603	-0.381486	0.433373	1.0275	0.00217807	0.646014	0.0679142	male
gene-ATL1	5.1637	7.97692	13.4338	2.06722	0.844094	4.26361	11.3188	10.8685	2.72778	0.165033	0.925207	-1.69038	0.0162239	-1.52535	0.0313174	female
gene-ATL3	34.3282	52.5845	25.468	66.7971	66.9699	55.9533	31.3135	30.3191	35.1677	0.143122	0.851574	0.886842	0.0193235	1.02996	0.005273
gene-ATMIN	3.13427	3.42756	3.21466	2.97053	2.304	2.37898	5.9897	6.94785	10.9774	-1.24943	0.0027907	-0.213066	0.648621	-1.46249	5.95263e-05
gene-ATP10A	1.29124	1.05885	1.58325	0.597278	0.590752	0.981984	2.55135	4.21931	5.39972	-1.52973	0.00268707	-0.73369	0.156464	-2.26342	3.24236e-07
gene-ATP10D	1.34268	2.13999	1.90227	0.963475	1.36151	0.89619	3.64836	3.38368	6.84951	-1.12576	0.0308101	-0.304726	0.576835	-1.43049	0.00122483
gene-ATP11A	2.2208	0.598439	1.2968	6.64863	5.20342	4.94319	1.65569	2.24956	1.17189	-0.239784	0.822453	2.10387	3.26084e-05	1.86409	0.000246356	male
gene-ATP12A	0	0	0	0.128447	0.253501	0.101735	0	0.0883998	0	-3.00699	0.305814	5.96478	0.00362281	2.95779	0.10692	male specific
gene-ATP13A2	5.73127	5.27129	4.04835	0.517965	0.637234	0.908681	5.84704	4.38062	11.538	-0.519845	0.493406	-2.33126	2.90691e-06	-2.8511	5.06713e-09	female
gene-ATP13A3	12.1401	12.5691	10.6106	25.3838	24.8183	23.0888	9.31959	11.7729	10.6124	0.231807	0.561723	1.14067	2.67426e-06	1.37248	9.1395e-09	male
gene-ATP13A5	0.284925	1.42749	1.31707	17.0996	16.4535	12.7815	0.872398	1.85099	0.55274	-0.0343394	0.981536	2.45546	1.70777e-06	2.42112	2.1792e-06	male
gene-ATP1B2	40.3889	53.7731	58.7688	11.4565	7.599	35.3741	62.9954	115.837	89.3367	-0.781575	0.288577	-1.32979	0.0178732	-2.11136	6.19647e-05	female
gene-ATP2A3	8.29398	27.7949	21.7308	6.08749	2.11624	3.43288	26.4624	9.87784	5.16318	0.545066	0.630175	-2.15292	0.00169875	-1.60785	0.0229658	female
gene-ATP2B1	6.32262	14.1459	29.0758	9.97745	6.53249	8.49809	43.1224	42.5972	75.6476	-1.66509	0.00900136	-0.826701	0.181037	-2.49179	3.37965e-06
gene-ATP2B4	10.1306	27.2714	23.9706	5.53763	3.54588	6.34865	28.4299	17.0797	9.59453	0.216837	0.829098	-1.82851	0.000134036	-1.61167	0.000839724	female
gene-ATP2C1	23.3149	30.3374	32.0141	12.8261	11.2044	14.4763	44.8843	54.4558	80.8402	-1.01089	0.0133957	-0.95904	0.00852165	-1.96993	4.62501e-09
gene-ATP2C2	1.96574	4.76348	4.70497	0.0258801	0.0557305	0	15.8334	10.7965	33.363	-2.32069	0.000574171	-6.77708	1.18663e-12	-9.09777	2.30251e-22	female specific
gene-ATP5PF	301.64	180.744	335.458	507.851	651.135	557.119	326.917	365.816	323.234	-0.114488	0.866007	1.36468	1.10589e-05	1.2502	5.93956e-05	male
gene-ATP6V0A1	23.566	65.8423	59.1279	22.1454	20.191	26.8769	68.116	60.8509	65.7073	-0.33137	0.59513	-0.900719	0.0258446	-1.23209	0.00139547
gene-ATP6V0A2	7.605	4.5822	6.25173	11.1912	10.052	11.4411	14.0479	13.7462	15.021	-1.12283	0.00173968	0.921899	0.00511822	-0.200929	0.626592
gene-ATP6V0A4	0.12295	0.200823	0.0807941	1.43557	1.25917	1.39035	0.334962	0.851097	0.327998	-1.73426	0.0256255	3.26162	1.21401e-07	1.52736	0.00790206	male
gene-ATP6V0C	522.349	720.732	843.774	339.764	263.457	387.929	835.415	766.988	717.141	-0.139513	0.785813	-0.933948	0.000342776	-1.07346	2.62748e-05
gene-ATP6V0D2	25.7127	22.3949	18.1454	2.98534	3.85632	2.36603	0.781783	0.587334	0.836692	4.79763	1.33395e-35	-2.70569	4.643e-14	2.09194	1.71713e-07	female
gene-ATP6V1A	50.2189	96.3513	89.4705	53.8354	46.9623	58.4022	136.619	127.581	140.485	-0.670327	0.090489	-0.461207	0.197134	-1.13153	0.000345159
gene-ATP6V1B2	94.3333	216.442	236.665	88.8922	61.2471	93.7491	218.82	200.393	167.682	-0.0687528	0.955737	-1.01795	0.00836237	-1.0867	0.0042101	female
gene-ATP8A2	2.73891	7.95303	11.8795	2.24948	1.05716	3.44144	7.72459	7.36749	2.20217	0.388084	0.710627	-1.42439	0.0203316	-1.03631	0.105365	female
gene-ATP8B1	0.413377	0.173381	0.414478	0.017038	0.0366866	0.141658	0.545948	0.331254	1.61268	-1.08023	0.355892	-2.17417	0.0230849	-3.2544	0.000267815	female specific
gene-ATP8B3	0.0434824	0.304829	0.0762783	3.34952	3.90968	4.04555	0.0215357	0.116533	0	1.58284	0.154606	4.76713	1.17374e-12	6.34997	5.96124e-17	male
gene-ATP8B4	0.0461669	0.0862872	0.0202437	0.639264	0.473119	0.189846	0.068597	0.0618618	0.0378895	0.397944	0.85601	3.14609	0.000635205	3.54404	0.000136867	male specific
gene-ATP9A	11.9974	13.4268	19.7169	3.77056	3.94442	7.44345	22.6572	20.8147	17.2351	-0.329574	0.567885	-1.43556	6.51127e-05	-1.76514	4.80868e-07	female
gene-ATP9B	3.45947	2.53881	2.93404	8.68473	8.38898	7.93684	5.89368	5.27431	6.41712	-0.861911	0.0219602	1.60067	1.86995e-07	0.738761	0.0251404	male
gene-ATR	0.724856	0.727982	0.682764	2.9306	2.73369	2.41935	1.22773	1.61452	1.72395	-1.05112	0.00453022	2.00139	6.02357e-11	0.95028	0.00272287	male
gene-ATRAID	34.1414	88.653	30.0207	10.9295	17.8872	25.3322	28.4323	27.0992	35.9162	0.736478	0.233347	-1.3163	0.0055343	-0.579823	0.277893	female
gene-ATRIP	5.21282	3.94884	4.22945	11.896	10.4447	8.70589	4.69408	5.59563	6.35783	-0.23072	0.717856	1.2883	0.000224765	1.05758	0.0027976	male
gene-ATXN10	11.0457	9.43206	15.082	12.2851	8.28906	10.6981	32.5205	27.0708	50.5832	-1.45939	0.00262159	-0.216403	0.694553	-1.67579	7.64856e-05
gene-ATXN2	6.11127	4.36372	7.09681	17.5597	17.2864	20.1041	16.1148	18.5451	22.0603	-1.59517	3.00683e-06	1.74181	1.74551e-08	0.146639	0.734324	male
gene-ATXN2L	16.8206	32.8919	19.802	70.4025	67.0414	52.5028	25.8276	25.3923	32.0096	-0.235536	0.722511	1.57269	9.69379e-06	1.33715	0.000196496	male
gene-ATXN7L1	2.59008	1.64553	2.50968	14.063	12.7925	12.509	2.38103	2.87766	1.9815	-0.0568744	0.960311	2.54742	1.16442e-17	2.49055	4.87291e-17	male
gene-ATXN7L2	1.55899	4.12522	2.21477	1.17828	1.12522	1.1964	4.93728	4.4723	7.49648	-1.1305	0.0383608	-0.9915	0.0459095	-2.122	2.20045e-06
gene-ATXN7L3	21.8662	71.2471	56.5549	21.1845	21.5883	21.8914	74.3767	63.9036	69.3306	-0.450943	0.437066	-1.02273	0.0125238	-1.47367	0.000150339	female
gene-AURKA	5.84488	13.1031	11.6328	41.5083	46.625	29.1577	40.9393	33.6451	92.8283	-2.45656	2.05729e-05	2.07463	9.71958e-05	-0.381927	0.574877	male
gene-AVEN	37.5793	22.1355	38.6816	48.3011	45.9269	64.0001	32.1175	34.9479	26.8288	0.144774	0.834596	0.871881	0.0107626	1.01665	0.00224514
gene-AVPR1A	2.99932	0.942978	1.7135	1.2404	1.18351	0.70378	0.484461	0.524112	0.214085	2.34394	0.00136843	0.272667	0.733678	2.6166	4.62864e-05
gene-AXDND1	0.120119	0.16854	0.0943943	35.99	38.5809	32.1783	0.337265	0.0384536	0.295868	-0.409652	0.680513	7.26604	3.92346e-50	6.85639	8.06766e-48	male
gene-AXIN2	3.48252	3.60791	3.35189	1.8332	2.2201	2.2739	7.06689	7.87692	5.50165	-0.874403	0.00361774	-0.641277	0.0264817	-1.51568	4.32309e-09
gene-AZIN2	3.09865	3.99956	2.00493	95.7486	200.024	184.311	2.27475	3.02247	1.88444	0.53077	0.428698	5.71371	6.71701e-46	6.24448	9.67102e-54	male
gene-B3GNT3	1.11258	1.77385	1.94846	0	0.0333975	0	6.68464	7.2438	8.89741	-2.19084	7.55319e-07	-5.97693	3.81782e-12	-8.16777	2.67229e-22	female specific
gene-B3GNT4	3.69756	5.82544	4.2784	0.299846	0.268982	0.267264	20.8329	27.247	57.7109	-2.84123	2.5163e-07	-3.73727	6.60015e-12	-6.5785	7.0718e-36	female
gene-B3GNT5	2.97237	1.71973	2.6552	18.9989	17.1879	9.22445	6.3643	5.58143	11.0423	-1.64701	0.00383601	2.779	6.73697e-09	1.13199	0.0303341	male
gene-B3GNT7	0.472567	1.86598	1.44493	0.254801	0.329111	0.24282	1.81485	1.00193	0.970279	0.145745	0.934421	-1.84734	0.0117501	-1.7016	0.0207972	female
gene-B3GNTL1	5.26516	3.876	4.40893	10.0487	11.2889	10.2647	3.57566	4.61531	5.62746	-0.160947	0.831746	1.37346	0.000107336	1.21252	0.000647426	male
gene-B4GALNT2	0.564869	1.26151	0.33699	0.703079	0.419599	0.0652092	1.84314	0.984292	8.16168	-2.39578	0.0388606	-0.267834	0.841375	-2.66362	0.00766818
gene-B4GALNT3	0.396254	0.556564	0.29967	1.20149	0.852064	0.984549	0.457868	0.609775	0.343202	0.0545353	0.977526	1.26639	0.00133465	1.32092	0.000678018	male
gene-BAG4	11.3423	15.6472	14.6412	19.4325	25.2294	22.7517	13.0791	12.4906	12.7561	0.144545	0.769494	0.936138	0.000220453	1.08068	1.34103e-05
gene-BAG5	12.0386	6.18931	11.8563	98.5636	139.693	123.593	14.6762	14.446	12.9228	-0.398294	0.472909	3.61484	7.04299e-27	3.21655	1.33467e-21	male
gene-BAIAP2	8.96795	30.8108	27.3164	6.73446	5.21162	4.96904	37.4784	26.6686	19.6493	-0.273786	0.746815	-1.87481	3.50704e-05	-2.14859	1.33521e-06	female
gene-BAIAP2L1	4.37002	1.17459	2.95551	25.5675	21.5307	20.9313	7.58853	7.44201	11.7254	-1.1697	0.0361364	2.59442	5.56079e-09	1.42473	0.00221271	male
gene-BAMBI	39.1675	40.824	41.747	9.75655	8.18778	9.49354	56.9558	53.5183	95.8907	-0.732241	0.119054	-2.00453	3.19064e-08	-2.73677	9.93969e-15	female
gene-BANP	3.50215	2.53889	2.11182	5.75079	5.9731	4.95995	4.5485	4.10048	8.65705	-0.992815	0.116778	1.16953	0.0267698	0.176713	0.799581	male
gene-BAP1	3.18748	4.2915	3.79312	2.70357	2.14418	2.14644	4.84683	5.54392	7.58159	-0.508761	0.339845	-0.712366	0.0889511	-1.22113	0.00154395
gene-BARD1	5.97589	11.0654	7.39863	9.70564	10.3016	7.43668	18.2006	18.7531	43.3035	-1.74669	0.00190894	0.395033	0.518626	-1.35166	0.00862403
gene-BARHL2	0.116584	0.0362223	0.204101	0.537377	0.325376	1.43808	0.423521	5.2403	1.49942	-4.03794	0.000302836	2.57224	0.0167713	-1.4657	0.156366	male
gene-BARX1	0.36837	0.677365	0.319278	0.105364	0	0	1.94843	1.42307	3.23047	-2.69831	0.0198723	-1.42874	0.32989	-4.12706	0.000466646	female specific
gene-BARX2	1.13271	8.87409	2.93032	0.366845	0.21937	0	10.4753	4.84612	35.3408	-2.12116	0.0677728	-4.01825	6.49101e-05	-6.13941	1.87292e-10	female
gene-BASP1	57.9017	72.3992	187.901	37.1351	22.496	39.4237	165.883	129.826	45.4205	-0.01333	0.989777	-1.54928	0.00825395	-1.56261	0.00720207	female
gene-BATF3	1.8237	1.58767	0.958018	8.07826	6.2446	4.66877	2.34295	1.44297	1.33314	-0.200881	0.836971	2.22678	4.53499e-07	2.0259	4.20256e-06	male
gene-BAZ1A	8.4964	3.51534	6.89232	106.972	108.676	102.567	15.1249	17.1278	28.3271	-1.62405	0.00268945	4.09992	3.39334e-20	2.47587	6.58167e-08	male
gene-BAZ1B	11.2062	16.822	14.3391	13.785	11.5982	11.2959	21.7341	23.3058	40.0379	-0.983898	0.0320985	-0.0660574	0.903464	-1.04996	0.00795762
gene-BAZ2A	4.10854	4.11128	3.47467	1.72504	1.58525	2.04938	3.37146	2.95345	5.58671	-0.0872606	0.93343	-1.03811	0.00942283	-1.12537	0.00411203	female
gene-BAZ2B	2.59756	0.807547	3.38977	12.1996	13.5164	9.2553	3.93711	4.52926	3.01151	-0.658828	0.377954	2.48887	7.78038e-07	1.83004	0.000387127	male
gene-BBIP1	63.3625	47.7518	64.1124	135.479	139.712	128.442	46.8122	45.9355	28.3927	0.67533	0.171384	1.37104	0.000244262	2.04637	1.41993e-08	male
gene-BBS1	7.22827	14.598	11.1644	25.1569	25.9397	20.0323	14.6764	14.6406	12.5026	-0.251924	0.638849	1.26133	5.54535e-05	1.00941	0.00147055	male
gene-BBS10	3.48912	0.982679	3.11006	8.4029	8.28937	7.54464	3.63528	3.25074	2.49357	-0.123577	0.926635	1.72438	0.000642931	1.60081	0.00151198	male
gene-BBS12	1.05057	2.00792	2.15655	19.5049	18.9288	10.6528	5.10876	3.28465	9.28853	-1.6885	0.00825538	3.37167	1.41333e-10	1.68318	0.00232752	male
gene-BBS4	4.90828	12.0344	7.86605	7.23261	6.4547	6.30908	14.2436	14.2713	28.8688	-1.16635	0.0374063	-0.132555	0.833926	-1.29891	0.00674439
gene-BBS7	7.53759	5.61195	9.68765	48.3874	50.6387	32.6267	13.8633	13.37	15.6118	-0.822343	0.075986	2.59642	1.7747e-13	1.77408	8.07764e-07	male
gene-BBS9	1.77104	0.894713	2.62902	10.8812	14.7981	9.30148	3.34365	3.09385	2.78782	-0.688997	0.196416	2.45025	1.38641e-10	1.76125	5.47218e-06	male
gene-BBX	2.39357	1.47958	1.66135	11.2911	17.132	10.3535	3.29506	2.66536	5.86856	-1.17655	0.0488195	2.98572	1.54012e-10	1.80917	0.000158114	male
gene-BCAN	9.74151	16.3714	12.4143	2.00766	1.07023	3.16501	7.2827	7.81964	3.60147	1.05679	0.0417544	-2.42021	7.43588e-09	-1.36342	0.00206586	female
gene-BCAR3	0.438794	0.952955	1.62365	3.41634	2.14179	2.07942	2.15305	2.79381	3.90673	-1.548	0.0129015	1.35917	0.0152408	-0.188838	0.798083	male
gene-BCL2	3.11892	1.22034	1.48309	0.9651	0.859747	1.10826	2.02189	4.02318	3.50872	-0.479305	0.555338	-0.863626	0.137607	-1.34293	0.013067
gene-BCL2L14	7.23456	13.2485	8.44328	0.673547	1.32221	1.57106	25.8359	30.4056	43.2888	-1.75289	0.000190544	-2.85696	3.79049e-11	-4.60985	2.9394e-28	female
gene-BCL7A	10.2939	6.25268	15.3644	32.7708	31.2627	30.6608	32.7475	29.3845	28.842	-1.36294	0.00105451	1.59942	1.26717e-05	0.236474	0.624789	male
gene-BCL9L	12.9326	15.061	9.96604	2.94203	5.53432	3.95161	7.68534	8.29395	11.673	0.451264	0.462793	-1.39748	0.000719435	-0.946219	0.0282849	female
gene-BCO1	7.28474	5.07119	4.26368	0.754272	0.754813	0.755707	0.615719	0.687794	4.2565	1.30882	0.0868274	-1.42732	0.0285028	-0.118501	0.900187	female
gene-BCO2	28.696	24.4783	18.1038	7.02019	11.451	9.50718	14.0138	13.2826	8.74357	1.05029	0.00787558	-1.19726	0.000523578	-0.146968	0.756006	female
gene-BCORL1	2.71697	6.68605	3.50408	13.607	15.1102	11.441	6.44391	6.81409	12.9723	-1.23313	0.0482619	1.90721	0.000205079	0.674085	0.253256	male
gene-BDKRB2	1.12085	0.877603	0.5667	0.659195	0.292155	0.369119	1.60123	1.80355	3.62392	-1.35587	0.117997	-0.964628	0.245667	-2.3205	0.00121536
gene-BDNF	0.343733	0.89412	1.59203	0.286679	0.0177722	0.196373	1.84916	1.29335	1.42121	-0.647487	0.615223	-2.51704	0.00284121	-3.16453	9.7205e-05	female
gene-BEND2	2.52902	3.85383	3.50046	7.07072	7.1405	6.1576	4.35125	4.01869	10.7718	-0.956627	0.135429	1.35605	0.00906143	0.399426	0.519087	male
gene-BEND4	0.779549	0.55074	0.759923	0.399511	0.192803	0.425246	0.835132	2.89973	1.57704	-0.941788	0.213629	-0.777038	0.249484	-1.71883	0.00376313
gene-BEND6	1.97089	1.11846	2.18568	0.456637	0.759612	1.53171	1.38131	3.51944	5.99932	-1.12539	0.149356	-0.807986	0.256928	-1.93337	0.00190718
gene-BEND7	11.5742	7.7688	7.22611	13.2252	12.8838	13.5487	6.94398	7.65839	6.77897	0.329627	0.498325	0.7427	0.0254088	1.07233	0.000680702
gene-BFSP2	0.0645586	0.0602396	0.113109	0.502439	0.510808	0.398189	0.127913	0.0288299	0.0794883	-0.805472	0.616732	3.4086	0.000126727	2.60313	0.00127831	male specific
gene-BGLAP	1.46848	0.190195	0	1.78688	4.03588	1.93846	1.04134	0	0.345475	0.208747	0.97813	2.88517	0.0703232	3.09391	0.0499767	male
gene-BHLHA15	0.33464	0.297467	0.566083	7.33279	7.88176	9.95238	1.99624	0.89116	4.41773	-1.49229	0.170063	3.83734	1.42581e-06	2.34505	0.00254351	male
gene-BHLHE23	0.0427181	0.0795838	0.0373758	0	0	0	0.211625	0.381451	0.280569	-1.68347	0.268112	-3.22746	0.0812452	-4.91093	0.00352509	male-to-female specificity
gene-BHLHE40	40.2812	35.2636	25.8116	6.83224	16.1691	13.3587	18.9666	11.7953	5.39503	1.62435	0.00637726	-1.34188	0.0130294	0.282478	0.681972	female
gene-BHLHE41	8.61298	6.61298	9.92125	2.23613	2.40721	4.64263	8.99291	13.163	3.70632	0.0886925	0.956382	-1.25912	0.0134644	-1.17043	0.0218806	female
gene-BHMG1	0.36837	0.677365	0.638556	7.69158	3.51447	4.03669	0.36533	1.3136	1.31238	-1.25316	0.0910344	3.62337	2.37829e-11	2.37021	2.77307e-06	male
gene-BICD2	17.155	14.4557	19.2773	7.5133	6.91776	7.70124	18.4249	15.9278	11.5723	0.0754473	0.909629	-1.06971	7.92234e-05	-0.994267	0.000250889	female
gene-BICRA	1.62466	2.82266	1.36769	5.46932	7.03156	4.99384	2.49591	4.99143	5.30566	-1.05221	0.0693207	1.71637	0.000262008	0.66416	0.209493	male
gene-BIN1	19.8209	37.2822	25.9249	8.04025	12.1863	10.7232	28.6512	30.0704	23.6037	-0.00912639	0.988192	-1.37328	2.14375e-05	-1.3824	1.67685e-05	female
gene-BIN2	2.51298	4.38062	1.15854	0.743372	0.707876	1.22366	3.01369	1.50611	2.08992	0.467348	0.577401	-1.29684	0.0197265	-0.829488	0.161529	female
gene-BIN3	30.4544	55.1697	37.3597	53.0241	63.6663	53.376	24.7081	22.4114	8.92757	1.08074	0.00656144	0.563499	0.137251	1.64424	8.65666e-07
gene-BIRC7	4.78723	15.1975	9.34312	0.126358	0.204024	0.0751301	21.4332	26.7614	53.6979	-1.8959	0.00329785	-5.31828	3.03119e-19	-7.21418	4.76529e-35	female
gene-BIVM	8.98707	7.70631	11.1584	7.0208	6.64827	8.14954	12.6081	14.9608	26.6741	-0.891692	0.101262	-0.265988	0.624624	-1.15768	0.00980278
gene-BLCAP	84.9494	136.079	106.348	140.473	130.907	143.053	87.1705	66.4623	69.3583	0.601408	0.0537407	0.459364	0.100472	1.06077	2.37997e-05
gene-BLK	0.41473	0.811442	0.0362894	22.5351	29.6415	23.5675	0.986181	0.333308	0.136191	-0.289443	0.880404	6.13709	6.20609e-15	5.84764	5.79328e-14	male
gene-BLM	2.56023	1.87361	2.91243	28.2029	24.5334	18.3287	7.66208	9.31305	17.1266	-2.15466	2.91382e-05	3.36003	8.5208e-14	1.20537	0.0139858	male
gene-BLNK	2.51976	1.31929	1.30425	6.44298	10.1546	6.60542	2.24317	2.44074	1.38925	0.0855023	0.958787	1.9416	2.87985e-05	2.0271	1.02517e-05	male
gene-BLOC1S2	29.9826	36.5688	39.3061	97.0392	96.5113	85.9577	40.0577	30.8637	31.0217	-0.099114	0.883694	1.76791	8.28517e-10	1.66879	7.1227e-09	male
gene-BMF	8.11969	10.2615	9.42531	3.37701	4.5631	4.28566	14.1788	14.1315	33.0296	-0.845378	0.130723	-1.03827	0.0275505	-1.88364	1.43277e-05	female
gene-BMP2	2.25698	3.43825	1.7617	0.683666	0.315418	0.719287	4.13599	2.96381	3.85278	-0.511482	0.45573	-1.81426	0.000150683	-2.32574	4.91693e-07	female
gene-BMP3	16.6947	16.1971	9.77507	8.15036	7.07505	8.89304	22.055	22.2057	27.4841	-0.691667	0.131426	-0.669434	0.0905467	-1.3611	0.000143625
gene-BMP4	9.5908	7.43905	9.61137	5.11008	5.3131	2.87223	9.32208	6.7583	8.3893	0.0948594	0.898751	-1.04496	0.00185294	-0.950103	0.00478085	female
gene-BMP6	6.52148	7.71015	6.67075	2.71739	3.40771	4.6641	8.79976	6.53949	6.70862	-0.211275	0.715405	-1.13857	0.000658964	-1.34985	3.13158e-05	female
gene-BMPER	1.71356	1.40101	0.793052	0.556074	0.775986	0.611668	1.57953	1.50945	1.30868	-0.350349	0.668179	-0.851863	0.113644	-1.20221	0.0177048
gene-BMPR1B	2.15295	2.42743	1.76466	15.417	18.1123	9.83979	5.61366	7.41405	7.91309	-1.54296	0.00053969	2.73753	4.87204e-13	1.19457	0.00285364	male
gene-BMPR2	5.05581	5.69872	6.71455	19.2535	23.3527	14.9768	6.33413	8.22999	8.46221	-0.381883	0.454238	1.89615	5.55869e-09	1.51426	4.20028e-06	male
gene-BMT2	6.79522	5.80407	9.61045	8.10104	6.37294	5.89861	14.5097	12.3014	28.1426	-1.33815	0.0165506	-0.0320198	0.967153	-1.37017	0.00487664
gene-BMX	0.660274	0.277967	0.434622	0.242989	0.400077	0.271528	0.637643	0.737382	0.866924	-0.635531	0.480185	-0.661807	0.357149	-1.29734	0.0438453
gene-BNC1	0.16678	0.14042	0.197589	0.332159	0.528604	0.0826573	0.562231	0.745042	0.889625	-2.0665	0.0114146	1.1107	0.164877	-0.955799	0.213351	male
gene-BNC2	1.54052	1.31014	1.03683	0.452165	0.64046	0.706996	2.2346	3.48923	5.9608	-1.52373	0.0149009	-0.770165	0.221283	-2.2939	1.81913e-05
gene-BNIP3L	39.8658	18.7805	42.3168	76.3712	71.0934	64.9688	37.0117	40.0814	22.9847	0.117774	0.899095	1.15436	0.00457075	1.27214	0.00143769	male
gene-BOC	4.33329	8.72876	5.60623	2.1941	1.71597	2.04923	7.42574	8.51636	14.7941	-0.741062	0.204276	-1.48924	0.000979689	-2.2303	2.15413e-07	female
gene-BOD1L1	3.97822	0.428709	3.2937	8.12961	7.99687	5.30277	3.52161	4.2469	2.35422	-0.269235	0.85079	1.54349	0.0311177	1.27426	0.0817334	male
gene-BOK	8.80122	11.8384	8.26988	5.54	3.53408	4.00921	18.7422	13.1577	17.2156	-0.751671	0.0591374	-1.06738	0.00143061	-1.81905	7.84628e-09	female
gene-BOLL	0	0.0582883	0.0547202	12.7202	10.902	8.31448	0.154683	0.167351	0.230696	-1.84829	0.0273642	7.52825	3.96177e-36	5.67996	8.54996e-42	male specific
gene-BORA	3.93784	4.30605	3.88327	14.2451	15.892	10.2469	10.8446	11.0103	22.3185	-1.85117	0.000309936	1.88419	4.30798e-05	0.0330208	0.962895	male
gene-BORCS5	26.6792	47.2634	32.9105	16.6998	15.3388	18.8465	52.6106	48.555	76.8978	-0.672339	0.143113	-0.928971	0.013897	-1.60131	5.14273e-06
gene-BPGM	39.0172	49.3095	30.3533	26.0899	18.4586	25.5554	53.9854	49.4691	72.7418	-0.565978	0.305264	-0.73021	0.0924851	-1.29619	0.00119487
gene-BPI	15.1913	18.3582	10.308	2.96092	2.96425	4.76553	6.8951	2.92499	3.61267	1.59883	0.00088623	-1.76408	4.02969e-05	-0.165251	0.788357	female
gene-BPIFB4	0.11222	0	0.049015	0.290529	0.521178	0.576701	0.0556023	0	0.0921529	0.782602	0.785813	3.2564	0.0113845	4.03901	0.0027331	male specific
gene-BPIFC	0.167017	0.093489	0.409616	1.90625	0.777271	0.789768	0.0330924	0.2685	0	1.35203	0.321984	2.40273	0.00894599	3.75476	5.15691e-05	male
gene-BPTF	5.00196	1.37279	4.91938	10.201	8.73694	6.43897	5.68359	5.94001	6.95205	-0.628608	0.403743	1.29709	0.0166411	0.668479	0.261754	male
gene-BRAF	3.12962	3.30447	4.30865	4.50687	7.4515	4.46086	4.83722	7.07977	12.0588	-1.31194	0.0205979	0.491519	0.389116	-0.82042	0.119914
gene-BRAP	12.3012	21.1102	19.3986	24.6935	24.4887	24.9262	72.3092	91.9446	167.448	-2.66932	4.19663e-09	0.661158	0.181339	-2.00816	2.77413e-06
gene-BRAT1	5.39484	8.93016	6.61364	18.5211	15.4671	13.2752	12.168	11.1896	24.3639	-1.13654	0.0295408	1.26744	0.00497868	0.130904	0.833043	male
gene-BRCA1	1.5389	2.45714	2.35137	10.5952	9.92491	7.98752	7.10653	5.3708	13.9315	-2.00246	9.54845e-05	2.2813	6.02635e-07	0.278837	0.648878	male
gene-BRCA2	0.646832	0.127565	0.608952	2.5313	2.12018	1.3556	1.13796	1.30809	1.80446	-1.56331	0.0424422	2.24198	0.000468028	0.678666	0.365345	male
gene-BRD3	1.30788	1.7635	1.70987	16.4629	19.3887	11.0706	1.55669	1.85983	1.10807	0.0612028	0.966265	3.32998	1.63605e-22	3.39118	2.152e-23	male
gene-BRD4	25.759	28.527	21.958	50.7802	52.8462	41.2111	23.7117	26.6374	25.4258	0.070449	0.916145	1.04928	7.04005e-05	1.11973	1.7603e-05	male
gene-BRD7	56.8101	17.2232	55.0677	92.7543	86.9216	72.8858	59.2079	53.7092	50.7288	-0.252707	0.791658	1.06826	0.0367229	0.815553	0.123149	male
gene-BRDT	5.43565	1.19452	10.4875	1.49841	1.5634	1.04089	23.8348	27.1091	62.8526	-2.40225	0.00332027	-1.37076	0.0817189	-3.77301	5.92335e-08	female
gene-BRF1	8.33234	4.59011	10.1567	15.1666	15.8502	12.715	8.90838	10.2065	9.20336	-0.22395	0.764346	1.10972	0.00542112	0.885772	0.0298292	male
gene-BRF2	2.04942	6.42172	1.78721	2.07095	2.09777	2.54196	6.44392	4.16252	10.1003	-0.962177	0.207013	-0.400743	0.575783	-1.36292	0.0245514
gene-BRI3BP	6.16576	2.61476	6.67741	11.1892	13.1845	16.58	10.7106	10.3717	5.40935	-0.655317	0.289612	1.71247	0.000118146	1.05715	0.0237961	male
gene-BRIP1	1.11519	0.365951	0.953565	3.21105	3.1328	2.48663	1.96525	1.97982	2.84039	-1.28084	0.0224355	2.09935	5.90909e-06	0.818511	0.10963	male
gene-BRIX1	33.3031	24.9531	32.9626	20.9868	22.3878	15.425	31.9732	23.9485	44.3164	-0.112903	0.910802	1.45116	0.000407894	1.33826	0.00113258	male
gene-BRMS1	18.0118	37.1118	24.2499	14.5204	15.5877	16.8613	34.6932	26.1403	57.5782	-0.569724	0.352306	-0.51589	0.304058	-1.08561	0.0158068
gene-BRPF1	6.561	15.5755	7.73654	38.4535	40.1408	33.3009	14.5689	18.8255	31.9327	-1.14249	0.0513721	2.07206	1.2337e-05	0.929573	0.0739799	male
gene-BSCL2	21.8703	34.8358	21.9109	16.1867	14.3164	18.3761	40.4699	36.08	70.3717	-0.877327	0.0832586	-0.507568	0.280552	-1.38489	0.000708686
gene-BTBD1	39.5085	24.6675	40.1184	56.2778	56.0642	49.7134	32.4379	34.709	19.6434	0.372579	0.472909	0.716028	0.0509017	1.08861	0.00162233
gene-BTBD11	0.890463	0.723804	0.704034	1.34922	1.01857	1.70889	1.10792	3.1621	1.01772	-1.11149	0.0553902	1.31802	0.00746135	0.20653	0.748713	male
gene-BTBD16	0.0449033	0	0	67.8819	75.6608	75.2281	0.0444913	0	0.1106	-0.210304	0.955175	10.628	5.41072e-40	10.4177	1.98446e-46	male specific
gene-BTBD18	3.96033	15.5963	7.86702	3.55226	4.82718	3.96487	16.6655	14.2808	44.7241	-1.56154	0.0316254	-0.780212	0.267109	-2.34176	0.000105437
gene-BTBD3	13.1533	21.2494	51.3989	12.8514	9.34837	12.4969	31.1916	22.8548	20.0179	0.264701	0.785944	-1.1164	0.0334582	-0.851697	0.117074	female
gene-BTBD7	4.39889	4.8238	3.87884	15.3344	16.8284	12.4376	7.17686	7.60635	9.04997	-0.636278	0.0939277	1.77159	9.24326e-10	1.13531	0.000141299	male
gene-BTC	1.81633	4.1127	1.6592	0.781409	0.504549	1.49312	2.70098	1.53929	7.98466	-0.947909	0.243339	-1.2591	0.0566387	-2.20701	0.000285047	female
gene-BTD	8.42225	5.76832	4.51641	12.4876	9.78368	5.81587	6.65163	3.68973	3.43062	0.44234	0.551252	0.843738	0.0958159	1.28608	0.00715008
gene-BTG2	220.017	194.703	118.899	161.238	244.675	278.391	135.524	120.197	82.907	0.751558	0.10802	0.467887	0.272221	1.21944	0.00107905
gene-BTG4	13.6386	21.8357	17.3114	0	0	0	38.7662	33.2202	77.2883	-1.58198	0.0130998	-9.71118	5.67789e-13	-11.2932	2.47127e-17	female specific
gene-BUB1	0.870882	2.48952	1.85077	40.596	40.0636	28.5405	4.75791	4.54961	5.37168	-1.44834	0.0047224	4.43605	5.93653e-27	2.98772	5.40371e-13	male
gene-BUB1B	5.28067	16.2696	8.85205	47.12	43.6534	27.9286	25.7912	21.4146	53.058	-1.69421	0.00902079	2.10449	0.000163931	0.410279	0.563109	male
gene-BUB3	40.2697	34.0649	45.1646	86.4975	81.8482	63.4626	57.3912	64.8766	105.743	-0.846473	0.0869694	1.00227	0.0159391	0.1558	0.777346	male
gene-BYSL	54.3808	86.1794	65.2524	25.7167	27.1995	36.4747	57.3611	46.5456	74.7439	0.243241	0.697621	-1.10184	0.00219854	-0.858601	0.0199158	female
gene-BZW2	8.60529	7.31357	12.0664	6.88847	7.62461	6.40067	11.8936	7.68192	16.9691	-0.828099	0.189021	-0.32326	0.586955	-1.15136	0.0220217
gene-C1QTNF2	5.35186	2.7858	2.74375	3.14954	2.19876	3.24086	7.01864	10.9665	4.69122	-0.932347	0.130494	-0.317462	0.602384	-1.24981	0.0133282
gene-C1QTNF3	5.71969	12.728	2.08978	1.71159	1.40249	2.24028	0.146289	2.03958	0.51706	2.91204	0.00127352	-1.43613	0.100687	1.47591	0.0952401	female
gene-C1QTNF4	6.54415	26.3368	39.7565	4.45264	1.2503	11.0575	38.2384	33.139	11.8866	-0.129196	0.966658	-2.0018	0.0172075	-2.13099	0.0100028	female
gene-C2CD2	4.10849	4.72158	3.54391	1.58812	1.87507	1.64349	3.39812	5.65947	7.47149	-0.35625	0.594768	-1.2129	0.00468222	-1.56915	0.000139026	female
gene-C2CD2L	10.1259	12.3122	12.7285	3.98275	3.59087	5.51886	12.8641	12.5297	9.29008	0.0470734	0.953374	-1.26378	1.88847e-07	-1.21671	5.30072e-07	female
gene-C2CD3	1.73491	1.70884	1.82041	8.01249	6.71381	5.4901	1.77408	1.7515	1.7933	0.173922	0.735693	1.93678	4.78816e-14	2.1107	1.47301e-16	male
gene-C2CD6	0	0	0.031307	30.426	41.0016	21.8237	0.0706755	0.191241	0.131748	-3.01728	0.00723603	10.7906	5.73954e-36	7.77336	1.96632e-55	male specific
gene-C5	31.8533	10.1131	14.4034	47.3656	59.6252	40.8234	15.0015	9.6791	12.4884	0.677166	0.355561	1.51479	0.00415908	2.19195	1.36352e-05	male
gene-CA1	384.693	134.384	149.228	60.5357	30.4849	136.99	162.035	211.868	107.116	0.603571	0.530342	-1.47408	0.0226851	-0.870506	0.211622	female
gene-CA10	6.10759	10.199	20.4676	10.6708	11.5321	15.9549	30.2113	40.3087	23.669	-1.4063	0.00529066	0.22987	0.68284	-1.17643	0.00948966
gene-CA3	0.315868	0.181614	0.170442	1.03025	0.679019	1.07408	0.457303	0.28216	0.159532	-0.136584	0.941431	2.04212	0.00110143	1.90553	0.00204755	male
gene-CA4	2.48018	4.09475	3.31484	1.69748	0.217516	0.913906	5.10043	2.96659	1.30634	0.144305	0.946941	-1.61545	0.037965	-1.47114	0.0610245	female
gene-CA5A	49.9217	41.5937	42.9501	17.1286	22.0885	27.0378	13.3237	16.0077	14.9753	1.55463	1.02657e-05	-0.935622	0.0057587	0.619005	0.08382
gene-CA8	1.4049	0.989521	1.2837	6.93129	7.59221	5.74615	1.28578	2.2163	1.83201	-0.809646	0.200853	2.66986	1.89903e-09	1.86021	2.03934e-05	male
gene-CAAP1	35.3444	24.326	38.1706	50.9752	46.3243	41.6833	27.3804	30.0506	21.0952	0.418565	0.32439	0.746736	0.0183788	1.1653	9.4836e-05
gene-CABCOCO1	0	0	0	0	0	0	0	0.14729	0	-1.02801	0.116443	3.03225	2.14348e-10	2.00424	1.44619e-05	male
gene-CABIN1	3.03698	4.19598	3.38725	15.7207	16.2278	13.119	8.15054	9.0926	7.50613	-1.12608	2.82536e-05	2.21682	8.83332e-22	1.09074	5.1632e-06	male
gene-CABLES2	8.64036	7.57568	6.39409	12.0437	12.6257	13.6658	10.5125	9.5	14.4987	-0.600866	0.192727	1.08986	0.00223238	0.488993	0.217069	male
gene-CABP2	0	0	0	0.605821	0.16292	0.728405	0	1.89489	0	-5.54602	0.0305271	6.62623	0.00242347	1.08021	0.629113	male specific
gene-CABYR	0.993767	0.265399	0.62665	458.14	562.77	588.165	0.076747	0.829094	1.16736	-0.482881	0.632782	9.87734	1.2257e-81	9.39446	1.92498e-79	male
gene-CACNA1D	0.291113	0.318238	1.01707	1.18935	1.20284	1.07609	1.37977	1.37502	0.324154	-0.789272	0.383214	1.6786	0.00999313	0.889326	0.208759	male
gene-CACNA1G	0.638382	0.548818	0.909965	1.15147	1.03467	1.08673	1.4511	2.0853	1.92349	-1.29685	0.00145532	0.848766	0.0283949	-0.448084	0.28196
gene-CACNA1I	0.237408	1.15745	1.33402	4.53313	3.56146	3.99671	1.36266	1.7998	1.2232	-0.636555	0.434051	2.50559	2.54281e-06	1.86903	0.000556734	male
gene-CACNA2D1	6.89782	8.55938	23.209	4.47211	2.88078	4.41669	23.9323	12.565	6.40305	-0.056695	0.981536	-1.56289	0.00959035	-1.61958	0.00659002	female
gene-CACNA2D2	0.308678	0.51857	0.730225	2.08228	2.01161	1.3962	1.00912	1.40607	0.354716	-0.680789	0.181374	1.82084	1.20204e-06	1.14005	0.00316933	male
gene-CACNA2D4	0.0172828	0.0646658	0.015167	1.0924	1.41766	0.852871	0.0855926	0.0463219	0.141826	-1.8358	0.0721582	5.2406	2.6794e-12	3.4048	7.11462e-08	male specific
gene-CACNB1	0.267469	0.186122	0.233353	0.403564	0.0620495	0.137443	0.397626	0.835516	1.37302	-0.912215	0.126135	-0.655556	0.2603	-1.56777	0.00159531
gene-CACNB2	2.96858	4.217	6.44974	1.7311	1.41929	2.22943	6.85983	6.84358	2.10002	-0.0327134	0.981536	-1.1839	0.0205416	-1.21662	0.0160859	female
gene-CACNB3	0.57532	3.57508	4.93874	0.566153	0.304646	0.253377	2.60706	2.63993	0.540185	0.488031	0.770124	-2.37616	0.00879172	-1.88813	0.0423587	female
gene-CACNG4	1.79236	1.41973	2.66405	0.269188	0.28979	0.827327	2.17389	2.84309	1.02061	0.147922	0.924171	-2.02449	0.00113571	-1.87657	0.00258911	female
gene-CACNG7	1.99428	5.93065	4.32995	1.22921	0.264607	2.10828	3.78313	5.69687	0.935825	0.260953	0.864514	-1.68894	0.0270531	-1.42799	0.0666709	female
gene-CADM2	9.4852	8.1028	22.0973	5.15326	4.06921	9.96491	22.2615	33.3211	15.9288	-0.851652	0.20235	-0.881945	0.113719	-1.7336	0.000624086
gene-CADM3	32.3657	64.9716	73.9867	20.5331	18.0921	25.9213	67.6558	50.5788	21.8898	0.456046	0.556195	-1.3017	0.0101753	-0.845658	0.114067	female
gene-CADPS2	1.73477	3.04751	3.00264	3.9385	4.02752	2.38463	5.50704	4.61287	9.3068	-1.27987	0.0109609	0.599063	0.224315	-0.680807	0.156285
gene-CAGE1	0	0.0217019	0.0610976	42.2654	48.8742	34.8328	0.0230041	0.145218	0.0381189	-1.46122	0.114449	9.11879	1.06177e-46	7.65757	6.18167e-43	male specific
gene-CALB1	2.06034	1.44929	6.95642	1.39364	0.517251	1.94594	5.95954	14.3167	4.38981	-1.02681	0.290398	-1.11695	0.162257	-2.14376	0.00307287	female
gene-CALB2	8.76095	9.33145	10.3643	4.91032	1.76149	3.48227	26.6269	26.6212	75.5083	-2.23018	0.000459424	-1.26051	0.0449052	-3.49069	3.54471e-10	female
gene-CALCOCO1	0.783236	1.75194	0.776827	0.288303	0.206817	0.459832	0.665718	0.0997724	0.459868	0.646075	0.246972	-1.17311	0.00645084	-0.527037	0.277741	female
gene-CALCR	0.262287	0.739874	1.18444	0.228166	0.0818741	0.338486	0.832145	1.00834	0.189098	-0.0557117	0.981536	-1.48404	0.0602649	-1.53975	0.0487467	female
gene-CALCRL	7.44127	4.78744	6.19274	2.74679	3.19537	2.39505	10.5501	7.15161	7.36135	-0.35243	0.559672	-0.967387	0.0163856	-1.31982	0.000581493
gene-CALHM3	0.144227	0.0668508	0	0.124294	0.33443	0	0.0714749	0	0	-0.587202	0.866007	3.51154	0.0249902	2.92434	0.0450155	male specific
gene-CALM2	73.9449	56.4097	130.092	216.486	185.336	173.231	107.924	120.201	83.4087	-0.291784	0.655602	1.40984	0.000216339	1.11806	0.00402525	male
gene-CALML4	17.394	14.4496	13.0421	5.29824	2.50758	3.30532	15.3177	6.7686	4.55035	0.855881	0.187326	-1.94313	0.000127447	-1.08725	0.0471172	female
gene-CALML6	0.204577	0.28308	0.800632	4.09546	2.82737	3.13753	0.267073	1.20165	0.759643	-0.404396	0.759064	2.74316	1.92161e-05	2.33877	0.000174912	male
gene-CALR	365.131	636.378	472.85	207.175	168.984	156.62	307.669	262.702	361.974	0.679462	0.0990681	-1.29317	7.27429e-05	-0.613708	0.0855973	female
gene-CALR3	2.80954	0.194946	1.77188	154.965	138.633	77.9483	3.68629	2.35987	4.24476	-1.17138	0.0917464	6.14692	2.84306e-34	4.97553	5.34225e-24	male
gene-CALY	15.9009	131.573	163.039	22.6793	6.26269	20.3949	160.094	53.2724	21.3699	0.483374	0.770124	-2.52775	0.00397994	-2.04437	0.0224232	female
gene-CAMK1G	7.19359	36.548	15.1015	3.00769	3.71175	4.58161	38.3553	8.44048	5.94302	0.352813	0.798763	-2.01103	0.00475	-1.65822	0.0221851	female
gene-CAMK2A	2.0046	42.4732	45.3238	3.24499	1.70223	5.24085	51.106	14.8266	1.0137	0.510735	0.855176	-2.89529	0.039887	-2.38456	0.0985543	female
gene-CAMK2G	7.40031	7.26487	6.61909	1.97232	2.73734	2.47346	15.4426	8.0558	3.45871	0.131162	0.867216	-1.1469	0.00220757	-1.01573	0.00714258	female
gene-CAMK4	4.49623	4.45073	9.83142	22.5353	30.0748	28.1053	11.4	9.22695	5.08646	-0.57407	0.269544	2.34401	8.38438e-11	1.76994	1.37903e-06	male
gene-CAMKK1	3.39657	3.00597	3.08862	0.637022	0.548632	1.59286	2.62152	5.62005	1.88137	-0.379656	0.61539	-1.6708	0.000315321	-2.05046	5.35243e-06	female
gene-CAMKV	1.9324	22.3198	21.3223	3.18178	1.91694	1.06878	23.2995	8.21178	10.5148	-0.0203457	0.988929	-2.48616	0.00251548	-2.5065	0.00211453	female
gene-CAMLG	10.9432	11.3637	9.96584	30.848	25.5878	23.1237	16.2906	14.0872	16.7174	-0.471612	0.240331	1.37007	2.23252e-06	0.898454	0.00271904	male
gene-CAMSAP1	7.497	6.52744	12.4951	8.76891	6.07973	6.63289	17.6848	14.3555	17.9927	-0.878587	0.0487914	-0.169208	0.722511	-1.0478	0.00537253
gene-CAMSAP2	3.76044	2.38621	8.80879	11.7503	13.9091	12.4807	7.41149	7.53168	2.90962	-0.210999	0.851252	1.5511	0.00446441	1.3401	0.015049	male
gene-CAMSAP3	7.30545	16.4561	10.9651	3.99881	2.81233	4.05598	12.5506	13.9034	26.6171	-0.721442	0.199186	-1.13732	0.0104879	-1.85876	8.13854e-06	female
gene-CAMTA1	7.06165	3.81048	12.1473	2.71107	1.52731	9.55267	9.52428	23.6392	8.30433	-0.849201	0.369265	-0.59963	0.450291	-1.44883	0.0386686
gene-CAND1	17.6035	22.846	20.0249	50.0508	50.2738	37.6156	29.9905	30.4833	53.6101	-0.907819	0.0578794	1.33442	0.000734953	0.426605	0.357952	male
gene-CANT1	13.5489	39.6208	17.8338	15.5542	17.5204	20.0113	40.0932	31.057	82.9104	-1.13295	0.0758235	-0.150874	0.828828	-1.28382	0.0170016
gene-CAPN11	66.1899	88.9792	47.4994	28.1782	21.6261	32.3627	46.453	54.7495	24.1879	0.758646	0.114329	-1.15879	0.00282661	-0.400144	0.377449	female
gene-CAPN15	0	0.151519	0.106729	0.070256	0.113437	0.167146	0.12083	0.0363014	0.133494	0.0835009	0.981536	3.35564	1.01287e-06	3.43915	4.35496e-07	male specific
gene-CAPN2	7.7578	4.74926	4.00352	2.78623	3.03962	3.58392	9.32742	8.83413	7.87202	-0.494927	0.360715	-0.733999	0.0798852	-1.22893	0.00151534
gene-CAPN3	3.2019	4.67502	2.54678	6.28724	8.70565	5.30267	2.84872	3.20601	1.48753	0.872689	0.126855	0.426836	0.420314	1.29953	0.00446051
gene-CAPN5	3.97993	5.40309	3.37365	15.7027	17.1527	13.4633	4.4489	5.36284	8.61283	-0.476792	0.448342	2.0037	9.18363e-07	1.52691	0.000240462	male
gene-CAPNS1	216.495	297.682	173.448	111.83	97.8113	105.5	167.249	157.241	119.113	0.693556	0.0371752	-1.0083	0.000281105	-0.314748	0.335822	female
gene-CAPRIN2	7.57468	17.0997	17.4307	32.2408	36.9482	22.1369	57.2322	52.2923	123.515	-2.48589	8.95253e-06	0.898324	0.118836	-1.58756	0.0027657
gene-CAPS2	2.27954	1.46692	3.70936	6.88603	5.99456	4.0528	5.23284	5.53324	8.58779	-1.36551	0.0210227	1.37185	0.00842879	0.00633935	0.993811	male
gene-CAPSL	0.842006	0.849501	0.898387	0.385996	0.230857	0.3225	0.817643	0.973527	0.270965	0.508364	0.528669	-1.35104	0.0155164	-0.842679	0.15927	female
gene-CAPZA3	0	0	0.106858	20.737	32.7859	29.3886	1.58973	0.329765	1.21651	-1.89184	0.0654134	6.62487	1.23059e-18	4.73304	4.18068e-13	male specific
gene-CARD11	0.264249	0.316333	0.115985	0.673869	0.930742	0.784841	0.315483	0.367232	0.192735	-0.415405	0.687135	2.062	0.000297648	1.6466	0.00368429	male
gene-CARD9	4.05624	3.69245	2.19371	2.19754	3.14799	1.46028	1.58567	1.46044	1.17611	1.13551	0.0960626	0.500196	0.437057	1.6357	0.00306066
gene-CARF	1.24268	0.576119	1.38539	3.31731	2.78279	2.48943	1.6384	2.18203	1.7018	-0.640909	0.203991	1.50818	5.76601e-05	0.86727	0.0277836	male
gene-CARM1	1.26542	3.46559	1.21493	0.436546	1.2921	0.78033	2.50818	3.50141	5.71603	-1.37884	0.0372062	-0.938828	0.129201	-2.31767	2.21932e-05
gene-CARS	11.6998	8.63094	11.5066	73.444	70.0997	48.0399	14.6076	12.1433	21.8778	-0.528927	0.370291	2.70137	3.69866e-12	2.17244	3.34858e-08	male
gene-CARS2	12.8464	12.6318	15.1611	7.57406	6.77145	6.41926	22.1878	20.0913	21.7271	-0.592142	0.0704924	-0.827596	0.00303104	-1.41974	5.07437e-08
gene-CASC1	2.62652	1.15358	2.49077	55.9865	60.7855	40.7554	2.60198	2.37351	2.1559	-0.131507	0.894606	4.58537	5.27906e-32	4.45386	1.71859e-30	male
gene-CASKIN2	11.3838	10.7102	7.75781	16.2034	17.7558	11.8119	5.91611	6.49675	6.44077	0.635945	0.124994	0.764609	0.0258159	1.40055	1.05911e-05
gene-CASP2	4.92708	11.1851	5.83734	24.958	21.1458	17.2013	10.8959	11.642	18.5131	-0.9254	0.0856752	1.70925	6.63378e-05	0.783848	0.094952	male
gene-CASP8AP2	1.81107	0.200563	1.55959	12.2525	13.7568	7.87926	1.92621	1.84152	1.87395	-0.635941	0.558054	3.38943	2.58633e-07	2.75349	3.57962e-05	male
gene-CASZ1	0.866968	0.796741	0.951139	4.8902	3.84047	3.54882	1.08513	0.977598	1.4886	-0.461344	0.397113	2.33615	3.49562e-11	1.87481	1.24724e-07	male
gene-CATSPER1	0.140696	0.196832	0.319623	5.24781	4.7613	3.44856	0.180673	0.190047	0.124745	0.241213	0.780708	2.59899	6.32859e-11	2.8402	8.88861e-13	male
gene-CATSPER2	0	0	0.0412502	7.41447	9.16477	7.51531	0	0	0.0774602	-1.35623	0.126981	5.28407	8.4713e-17	3.92784	7.63974e-11	male specific
gene-CATSPER3	8.51498	7.22401	8.99008	17.6282	19.8186	19.1722	7.10903	6.44845	4.71945	0.493504	0.129319	1.09095	1.16348e-05	1.58446	5.24222e-11	male
gene-CATSPER4	0.0352447	0.558803	0.802471	4.14389	3.83749	2.64479	0.663427	0.125906	0.520771	-0.0567472	0.981536	2.96934	0.000159686	2.9126	0.000186313	male
gene-CATSPERB	0	0	0	3.81265	4.55242	3.50533	0	0	0	0.120319	0.981536	10.2466	7.76913e-15	10.3669	3.43716e-15	male specific
gene-CATSPERD	0	0	0	4.84325	9.00757	6.31234	0	0	0	-0.841474	0.835983	11.1167	4.43417e-17	10.2753	1.04608e-14	male specific
gene-CATSPERE	0.0819149	0.229492	0.191471	6.18892	5.54344	4.32276	0.162292	0.0487793	0.380988	-0.14789	0.948393	4.66931	2.40269e-12	4.52142	6.79419e-12	male
gene-CATSPERG	0.774651	0.834372	0.652703	5.23128	5.40941	3.61415	0.531279	0.319341	0	1.24365	0.090817	2.22405	8.9622e-05	3.46769	4.18869e-10	male
gene-CAV2	24.1453	21.5515	21.1041	11.4428	9.07031	10.0326	25.9109	27.1065	41.4239	-0.542711	0.235919	-0.987544	0.00525588	-1.53025	4.609e-06
gene-CBFA2T3	1.95061	2.28996	1.99422	6.03292	6.02648	7.92976	1.93236	4.51406	0.606464	-0.155224	0.919141	1.85866	0.00228705	1.70344	0.00522341	male
gene-CBLB	3.06045	3.56427	3.13693	1.96533	2.37105	1.01891	3.62664	2.97997	5.07705	-0.384805	0.620807	-0.730027	0.163905	-1.11483	0.0233712
gene-CBLN1	8.23935	2.97355	24.9491	1.84104	0.605472	2.68061	5.99169	17.9374	20.5426	-0.26067	0.8933	-2.7099	0.00196988	-2.97057	0.000545503	female
gene-CBR4	3.1499	2.22342	4.9161	29.1336	25.072	23.2839	7.04114	4.68538	7.79412	-0.509433	0.443978	2.87743	6.62587e-12	2.368	1.80812e-08	male
gene-CBY1	59.5547	48.7301	52.2625	87.092	86.6597	89.9044	41.7865	53.5531	34.1251	0.411844	0.247053	0.818014	0.00217063	1.22986	1.34239e-06
gene-CBY3	0	0.0866438	0.163158	14.4474	14.3978	29.6803	0.0929903	0.418392	0.154162	-0.312251	0.863665	5.87012	2.12348e-16	5.55787	4.38575e-16	male specific
gene-CC2D2B	0.14545	0.0828739	0.182596	7.85405	7.26686	3.90408	0.166044	0.213936	0.153656	-0.0371233	0.981536	4.76403	4.30824e-23	4.72691	4.12884e-23	male
gene-CCBE1	6.42539	5.96986	2.70368	1.36077	0.813683	1.32079	2.31544	3.285	2.54238	0.951404	0.151126	-1.88662	0.000380968	-0.935214	0.110634	female
gene-CCDC102A	5.72665	6.78024	3.56538	11.8872	9.76553	10.5655	4.29961	4.19962	3.09242	0.565043	0.176482	1.16999	0.000204018	1.73503	1.18637e-08	male
gene-CCDC103	2.4556	11.3722	4.52486	83.744	107.975	108.916	9.84802	4.65093	13.684	-0.663483	0.45521	4.24547	1.72484e-14	3.58199	1.06386e-10	male
gene-CCDC110	0.174926	0	0.617019	18.1763	19.3122	9.5025	0.59328	0.8291	1.43579	-1.79118	0.0838029	5.82832	5.71005e-14	4.03714	9.79459e-08	male
gene-CCDC112	1.89456	0.258106	1.41503	6.08601	6.5268	3.78755	1.91978	1.97839	1.97068	-0.979197	0.192708	2.35594	2.37072e-05	1.37675	0.0173597	male
gene-CCDC113	6.40322	11.965	27.3701	50.8368	46.2402	44.3463	18.8928	9.40865	5.84291	0.579709	0.533703	1.71938	0.00465186	2.29909	8.26275e-05	male
gene-CCDC117	2.68352	4.05734	3.69164	22.6543	19.89	16.6482	11.0612	13.1722	14.8878	-1.84466	7.73824e-08	2.61972	1.48537e-17	0.775061	0.0211836	male
gene-CCDC122	0.971618	0.0692559	0	3.15009	2.12166	1.60287	0	0	0.122791	2.71557	0.210412	2.17625	0.174383	4.89182	0.00269066	male
gene-CCDC129	2.93077	2.36354	3.09672	0.476842	0.466655	1.26182	2.30766	3.96053	0.657884	0.373992	0.760123	-1.64021	0.0159755	-1.26622	0.071543	female
gene-CCDC13	2.92059	2.28092	2.66025	24.189	20.6719	16.482	3.0904	3.50885	2.85478	-0.306422	0.529853	2.9992	1.87926e-26	2.69278	6.51009e-22	male
gene-CCDC130	7.34123	11.7502	6.75123	5.95472	5.17871	4.93573	22.3712	12.319	40.7937	-1.29782	0.042449	-0.482571	0.452265	-1.78039	0.000851373
gene-CCDC14	2.607	1.50209	2.45518	7.02971	6.0694	4.84685	3.21445	3.5425	5.50874	-0.795605	0.156904	1.56562	0.000311925	0.770018	0.101116	male
gene-CCDC146	1.61475	0.16001	0.665029	26.633	42.4587	20.1969	0.678594	0.896054	0.261038	0.270247	0.864217	4.97673	3.13395e-13	5.24698	1.34859e-14	male
gene-CCDC148	0.63739	0.187759	0.911418	11.395	10.9992	5.73397	0.811547	2.09607	2.48001	-1.46595	0.0329351	3.79333	1.44614e-12	2.32738	1.11836e-05	male
gene-CCDC149	7.55933	12.8399	11.6264	5.03669	4.97205	5.16428	18.2298	24.5727	51.0005	-1.57296	0.00457257	-0.864444	0.106307	-2.4374	2.18035e-07
gene-CCDC150	1.92402	4.65515	4.15752	22.399	22.7138	17.9063	5.80764	4.23248	1.30556	-0.0227654	0.981536	2.5033	9.34773e-09	2.48054	1.18083e-08	male
gene-CCDC152	0.394807	0.637836	0.343158	9.44636	6.89792	2.72116	0.293537	1.23289	0.162118	0.0710689	0.981536	2.90431	1.9708e-05	2.97538	1.0126e-05	male
gene-CCDC155	0.996807	4.0769	2.35236	123.642	146.527	97.2055	6.61676	4.54656	11.8684	-1.44213	0.0566417	5.88919	1.01364e-24	4.44707	1.39716e-14	male
gene-CCDC158	0	0	0	13.5313	10.339	6.18285	0.0572895	0.10331	0.0237336	-1.63913	0.20279	8.212	2.78578e-23	6.57287	7.94449e-28	male specific
gene-CCDC159	1.14208	5.01633	3.69309	68.4772	106.277	109.068	6.29996	3.61148	9.27794	-1.0567	0.0968502	4.87695	1.02975e-25	3.82026	1.23264e-16	male
gene-CCDC160	3.35963	0.929422	3.9755	27.4877	22.7967	20.0089	3.60449	4.13098	2.10406	-0.0550976	0.981536	3.12603	2.20735e-08	3.07093	3.65038e-08	male
gene-CCDC166	0	0	0	165.64	171.575	125.429	0	0	0	0.120323	0.981536	13.6655	6.25079e-27	13.7859	1.99938e-27	male specific
gene-CCDC171	2.08863	1.12774	3.39913	43.9511	48.9645	29.202	5.16983	6.36221	10.8071	-1.67142	0.00808367	3.85451	6.92855e-14	2.18309	4.32719e-05	male
gene-CCDC172	0	0	0	31.3479	22.8449	10.2575	0.115989	0.10467	0.0319872	-3.06418	0.135911	11.9261	6.48521e-19	8.8619	3.39015e-25	male specific
gene-CCDC173	2.40722	0.33015	2.32499	37.0001	42.464	21.0697	2.49007	1.48592	0.988023	0.10035	0.974377	4.2421	7.77596e-11	4.34245	2.43417e-11	male
gene-CCDC177	0.250345	0.19023	0.457696	12.8439	21.4077	22.5796	0.875983	1.05515	1.02744	-1.55514	0.00226993	6.03938	1.57223e-51	4.48423	3.35325e-34	male
gene-CCDC178	0.0452591	0.0843232	0.2732	35.7787	37.641	21.7121	0.86116	1.09378	1.66172	-2.64674	0.000205774	6.89913	2.14656e-31	4.2524	9.90282e-15	male
gene-CCDC18	0.704199	0.0686455	1.01743	6.02247	5.0473	2.92612	1.45309	1.92684	2.29938	-1.47965	0.118628	2.96566	5.89259e-05	1.48601	0.0609716	male
gene-CCDC181	1.62278	1.55066	3.64938	22.4756	18.5745	14.4987	3.54548	1.95228	3.93785	-0.367907	0.665675	2.8875	5.84234e-10	2.51959	6.73682e-08	male
gene-CCDC182	0	0	0	15.7197	17.8571	26.8202	0	0	0	0.120318	0.981536	9.40878	6.33588e-12	9.5291	3.14843e-12	male specific
gene-CCDC183	1.39668	1.56686	1.02558	20.4635	22.7041	19.4845	0.560484	0.333503	0.553262	1.38339	0.000374265	1.64428	1.27422e-06	3.02768	2.11764e-20	male
gene-CCDC185	0.257528	0.215329	0.810321	206.436	301.912	291.87	1.07238	1.45218	0.763952	-1.03355	0.199202	8.96107	1.9242e-64	7.92752	2.5419e-58	male
gene-CCDC187	0.492044	0.292128	0.305617	0.873255	0.928928	1.06112	0.249611	0.278799	0.0492371	1.13136	0.162578	1.37948	0.0298817	2.51084	3.30717e-05	male
gene-CCDC189	4.45783	3.34761	4.0215	113.14	127.928	76.5589	5.50666	5.7016	7.87517	-0.374499	0.5725	4.41127	1.10325e-32	4.03677	3.20516e-28	male
gene-CCDC191	3.86169	6.74858	6.44438	20.194	18.44	16.7611	7.5062	5.42359	5.69149	-0.0692331	0.932862	1.93578	6.9162e-12	1.86655	3.64016e-11	male
gene-CCDC198	0	0	0	0.645516	1.15977	0.386498	0.248752	0.111793	0	-1.78282	0.552124	5.35275	0.00237668	3.56992	0.0122814	male specific
gene-CCDC27	0.932497	2.2154	1.17789	98.8058	111.688	99.8038	2.01503	1.76115	3.42423	-0.76115	0.160081	5.98633	6.19618e-58	5.22517	1.54468e-46	male
gene-CCDC28B	23.6103	27.6415	23.3758	10.5282	7.21957	10.5323	40.3017	41.8815	58.7092	-0.888916	0.0156865	-1.2104	0.000131506	-2.09931	2.64771e-12	female
gene-CCDC3	3.42881	4.62351	2.06226	5.39013	10.6192	8.12961	5.28694	2.01782	0.845927	0.393573	0.723469	0.954759	0.155025	1.34833	0.0351354
gene-CCDC30	1.19702	2.16964	3.06344	12.0281	13.567	11.6897	4.28239	3.3394	1.52908	-0.400224	0.608196	2.59335	8.59673e-09	2.19313	1.29576e-06	male
gene-CCDC33	0.0874122	0.293998	0.150429	13.0518	21.0852	14.326	0.363617	0.63736	1.0724	-1.54672	0.0234272	6.09357	7.01409e-32	4.54686	1.63749e-20	male
gene-CCDC34	6.38436	2.47664	15.0778	104.2	115.724	80.8691	20.382	24.0477	53.3589	-1.91868	0.015682	3.6535	2.00692e-08	1.73482	0.013067	male
gene-CCDC36	1.89995	3.42768	2.58057	43.7837	48.7926	29.6183	3.13695	3.23479	2.72855	-0.20326	0.769795	4.044	9.11738e-36	3.84074	1.06013e-32	male
gene-CCDC38	0.995909	0.485553	0.746464	21.1325	19.9252	13.4053	1.08078	1.39734	0.934515	-0.084877	0.935953	2.77728	1.6231e-15	2.69241	9.60318e-15	male
gene-CCDC39	1.85995	0.0897714	3.48354	85.2456	95.6145	52.7775	5.1148	2.77822	2.36904	-0.755645	0.526198	5.36948	6.51776e-14	4.61384	1.39043e-10	male
gene-CCDC40	1.56699	1.99839	1.43935	52.4927	57.3193	31.7068	1.70007	1.15535	1.44939	0.385	0.520675	4.76781	1.69132e-43	5.15281	2.48417e-50	male
gene-CCDC42	0	0	0	62.4411	79.6141	36.6632	0.223759	0	0	-2.35373	0.268709	11.3498	8.55632e-18	8.99608	1.27803e-31	male specific
gene-CCDC47	17.8554	17.3219	17.3014	125.662	119.279	129.101	18.8555	22.4094	24.7571	-0.226891	0.596425	2.8739	4.00376e-33	2.64701	2.22258e-28	male
gene-CCDC51	3.75854	7.27013	5.96007	6.86167	5.52437	5.98748	10.9883	9.84084	22.0707	-1.24785	0.024672	0.204409	0.739594	-1.04344	0.0351446
gene-CCDC57	0.641534	0.68261	1.1222	5.81824	6.30529	5.03986	0.817269	1.18656	0.790083	-0.094186	0.937818	2.79758	3.13186e-13	2.7034	1.14782e-12	male
gene-CCDC58	0	0.662588	2.56964	1.94319	1.3894	0	1.59211	0.701335	4.63132	-0.949565	0.129122	-0.836685	0.13239	-1.78625	0.000324611
gene-CCDC59	20.2376	7.70451	18.5239	63.7627	62.5057	48.7431	21.7286	32.2709	34.9783	-0.754865	0.243786	2.04381	1.35821e-05	1.28895	0.00836979	male
gene-CCDC6	32.537	19.0663	29.5332	63.9399	53.5435	49.7107	28.7072	33.9496	30.143	-0.144525	0.840405	1.17067	0.000640516	1.02614	0.0029744	male
gene-CCDC60	0.165452	0.12349	0.0869552	23.4909	25.4718	19.0149	0.393384	0.591076	0.516082	-1.57803	0.0090963	7.06153	6.75305e-57	5.4835	4.60359e-54	male
gene-CCDC61	1.21216	2.73279	1.65154	1.54301	1.88035	1.73064	3.56927	3.15758	7.46261	-1.36538	0.0359351	0.392621	0.557177	-0.972761	0.100464
gene-CCDC62	1.31781	0.313656	1.49299	11.1729	12.0463	7.0163	2.47482	2.34041	1.62274	-1.03564	0.113411	3.54492	1.7076e-13	2.50928	1.6774e-07	male
gene-CCDC63	0.362568	0.38552	0.543627	166.208	174.323	118.653	2.05515	3.84239	8.77134	-3.66708	1.34414e-08	7.82986	7.35363e-43	4.16278	5.27767e-14	male
gene-CCDC65	8.99005	13.1372	20.5954	137.35	168.105	125.292	15.4643	10.3472	8.72905	0.394558	0.504292	3.47668	5.42229e-23	3.87124	2.84162e-28	male
gene-CCDC68	1.12734	0.691224	3.18068	15.3809	24.1851	11.3817	3.04626	2.07096	4.0848	-0.97352	0.239521	3.9004	1.17555e-11	2.92688	3.51516e-07	male
gene-CCDC7	0	0	0	60.0049	60.1241	74.9977	0	0	0.698215	-2.95726	0.1161	11.6839	1.68457e-19	8.72668	2.09127e-43	male specific
gene-CCDC70	0	0	0	56.3852	98.0306	120.608	0	0	0	0.120322	0.981536	12.2651	5.19703e-21	12.3855	2.00822e-21	male specific
gene-CCDC73	2.61871	1.03951	3.21106	10.3687	9.04619	5.81312	3.09903	2.91896	3.78486	-0.420074	0.648733	2.12985	6.3771e-05	1.70978	0.00154796	male
gene-CCDC81	0.423159	0.247379	0.405985	38.3031	45.0181	42.2858	0.610272	0.488327	0.203236	0.0350487	0.981536	6.11187	2.90624e-65	6.14691	7.99759e-67	male
gene-CCDC83	3.30019	2.76276	6.60701	39.8426	41.9813	27.0676	7.11854	5.7179	2.71048	-0.168097	0.878663	3.18455	7.51305e-12	3.01645	8.2974e-11	male
gene-CCDC84	23.2779	18.7805	23.842	78.3332	76.8592	64.1879	26.807	20.7347	23.3174	0.291318	0.531115	0.711941	0.0223876	1.00326	0.000722887
gene-CCDC85A	5.44886	3.77778	6.16966	2.11647	0.937951	4.10678	8.23737	14.4036	3.11693	-0.587678	0.5456	-1.09228	0.107862	-1.67996	0.0083014	female
gene-CCDC86	14.3877	27.7609	16.4756	6.62172	6.06168	8.63257	11.0717	14.1628	23.8438	0.232569	0.801527	-1.32443	0.00561451	-1.09186	0.025005	female
gene-CCDC87	0.724956	2.02741	1.90391	86.7324	112.637	77.031	1.05847	0.988151	2.4745	-0.0594663	0.981536	5.98135	1.48922e-32	5.92189	3.60415e-32	male
gene-CCDC88A	3.67368	0.520174	3.79341	10.9312	12.3107	8.29025	4.54539	6.69548	4.63032	-0.90608	0.291695	2.06318	0.00102463	1.1571	0.0855279	male
gene-CCDC88B	0.967097	0.892832	0.849112	2.19168	1.93946	1.64806	0.564219	0.639188	0.500055	0.728686	0.0584817	1.03306	0.000786354	1.76175	2.95262e-09	male
gene-CCDC89	0.858494	0.505955	1.56401	197.776	209.594	150.782	1.62455	0.904827	0.641141	-0.010655	0.990947	7.56637	4.19299e-74	7.55572	8.50547e-76	male
gene-CCDC91	3.27041	1.55164	4.18687	9.49935	7.97773	6.2705	5.68227	5.58758	5.66661	-0.845617	0.134842	1.71954	8.65274e-05	0.873918	0.0636951	male
gene-CCDC92	10.0126	9.80246	18.7305	68.7691	69.7489	55.6416	39.6096	47.6582	43.0776	-1.65335	0.000103757	2.3772	1.6001e-10	0.723857	0.0841418	male
gene-CCDC96	14.2548	15.1233	20.5246	276.671	401.8	320.97	20.9985	21.7946	19.9997	-0.212847	0.67349	4.06914	8.13615e-54	3.85629	8.44887e-49	male
gene-CCDC9B	1.86163	1.28448	3.10263	0.53587	0.799141	0.589855	1.80108	2.47989	0.432677	0.378155	0.689625	-1.5365	0.00692963	-1.15834	0.0491112	female
gene-CCER1	0	0	0	370.572	432.657	392.381	0	0	0	-0.841469	0.832528	14.9833	7.45549e-33	14.1418	2.37136e-29	male specific
gene-CCIN	0.205986	0.549418	0.464168	76.1289	78.4713	97.1647	2.18634	1.39303	3.67131	-2.6084	3.01496e-06	7.83447	1.70507e-61	5.22608	7.87454e-34	male
gene-CCM2	9.6591	6.13069	7.71029	12.774	18.187	14.356	7.18724	7.04777	4.87025	0.402028	0.360754	1.00447	0.00126905	1.4065	2.5876e-06	male
gene-CCM2L	0.490426	1.17706	0.682082	0.33737	0	0.100783	0.680729	0.349946	0.806057	-0.60184	0.61784	-2.63019	0.000842183	-3.23203	2.19515e-05	female
gene-CCNA1	9.1773	32.295	23.5404	145.145	186.771	111.114	42.4338	44.9204	105.986	-1.61416	0.0185899	3.00853	8.84499e-08	1.39437	0.021927	male
gene-CCNA2	9.94455	16.8845	18.1067	19.9512	15.8508	15.802	32.1553	32.572	69.7276	-1.59921	0.00186889	0.339226	0.545601	-1.25999	0.00729182
gene-CCNB1	39.8847	177.658	137.114	107.182	133.293	80.8442	285.239	325.529	596.023	-1.79642	0.00769891	0.0687253	0.937601	-1.7277	0.0036687
gene-CCNB1IP1	0	0.0677874	0.0954791	6.09562	5.61454	4.03531	0.0360108	0.0649224	0.0298381	0.303629	0.888286	6.50046	4.94707e-21	6.80409	2.65588e-21	male specific
gene-CCNB2	23.5799	48.4299	53.0358	81.175	100.882	66.0444	109.388	113.762	262.657	-1.96928	0.000886064	1.16135	0.0406506	-0.807932	0.175026	male
gene-CCNC	9.4016	7.03281	9.02702	25.23	19.152	15.003	8.71361	9.37777	9.42961	-0.0479596	0.974759	1.26779	0.000124489	1.21983	0.000211158	male
gene-CCND3	4.34197	7.21471	4.09272	32.6899	35.9236	26.9202	12.3251	5.28503	12.0056	-0.869673	0.144872	2.76453	3.69549e-10	1.89485	2.66953e-05	male
gene-CCNE1	9.76213	19.7972	14.6454	5.50009	4.58659	5.48892	18.2099	20.9148	38.6688	-0.783052	0.190469	-1.34802	0.00441005	-2.13107	1.77827e-06	female
gene-CCNE2	3.88943	4.48402	6.38705	2.11368	1.11894	1.73109	10.4085	8.95172	24.3265	-1.41614	0.0169437	-1.28126	0.0182202	-2.6974	4.84213e-08	female
gene-CCNF	2.03507	6.28887	3.22463	3.46235	3.21017	2.66272	11.8891	15.2253	32.7207	-2.23216	0.000253256	-0.148057	0.844858	-2.38021	1.14403e-05
gene-CCNG1	7.2317	32.386	57.6459	4.2749	6.24071	4.50648	182.771	168.407	393.26	-2.91577	5.05224e-05	-2.47077	0.000221193	-5.38653	7.19747e-18	female
gene-CCNG2	25.4334	14.2506	28.698	75.3838	92.0905	63.2701	31.8422	28.4161	24.0311	-0.172075	0.827921	1.79099	1.12816e-06	1.61892	1.18572e-05	male
gene-CCNH	9.5977	11.1705	11.1374	25.2048	27.9742	25.1602	13.304	18.6525	31.1294	-0.827656	0.104808	1.28985	0.00175253	0.462197	0.329793	male
gene-CCNJ	5.79277	8.71949	8.10453	4.83091	5.31444	4.32542	16.5959	16.1057	44.3347	-1.68796	0.00596522	-0.562858	0.378243	-2.25082	1.95308e-05
gene-CCP110	5.60832	1.69145	6.91571	14.4141	10.7759	7.38572	11.3941	9.4092	10.8851	-1.0629	0.0989117	1.22195	0.024196	0.159053	0.82651	male
gene-CCR10	0	0.0567651	0.213454	1.05452	0.680991	0.439748	0.121149	0.10912	0.0501982	0.126931	0.981536	2.64021	0.0170401	2.76714	0.0113221	male specific
gene-CCS	10.767	14.2216	10.1175	8.92128	8.72618	10.6693	10.0361	10.3841	5.71111	0.413534	0.295863	0.651012	0.0300473	1.06455	0.000157756
gene-CCT4	84.996	77.3758	106.601	252.834	222.569	187.794	112.508	105.322	126.098	-0.305016	0.500855	1.44352	4.09737e-07	1.1385	8.68118e-05	male
gene-CCT5	146.564	113.36	149.188	354.548	346.417	269.833	143.269	144.91	141.472	-0.00331596	0.995321	1.35853	2.03911e-06	1.35522	1.97603e-06	male
gene-CCT6A	160.529	161.868	172.897	457.816	435.967	332.096	214.266	208.07	257.625	-0.436081	0.281779	1.44326	4.21837e-07	1.00718	0.000619565	male
gene-CD101	0	0.0363017	0.0681832	0.23562	0.108697	0.0800698	0.115761	0.173902	0.0639461	-2.57751	0.150549	3.3207	0.0219165	0.743198	0.588584	male specific
gene-CD109	2.49102	2.50095	2.88984	1.03971	0.986922	1.32697	4.43588	6.91931	2.35117	-0.647242	0.212689	-1.05836	0.0105144	-1.7056	1.05262e-05	female
gene-CD151	117.105	133.498	89.5788	49.809	38.6354	67.6648	97.4382	140.133	106.7	0.0648715	0.945795	-1.01408	0.00171807	-0.949211	0.00334761	female
gene-CD164L2	1.48517	7.2895	3.39092	0	0	0.19076	7.17787	7.36936	14.6446	-1.52752	0.0654505	-4.33272	2.72759e-10	-5.86024	2.56848e-18	female specific
gene-CD180	1.72757	1.91926	1.1264	0.794326	0.342017	0.377841	0.619073	0.787825	0.0603478	1.65618	0.0505207	-1.51961	0.0418889	0.136572	0.901372	female
gene-CD2	1.93476	2.75474	1.57564	0.586958	0.884565	0.73274	1.68136	3.54685	5.85117	-0.772099	0.371797	-1.15245	0.0875923	-1.92455	0.00198228	female
gene-CD226	1.28731	0.821902	2.71569	1.00181	0.780223	0.994769	3.03712	2.94539	1.21096	-0.503872	0.549054	-0.623268	0.314131	-1.12714	0.0469411
gene-CD247	2.58838	3.38448	1.11981	5.74759	10.1606	6.83682	5.75072	7.02324	10.7513	-1.6666	0.0084687	1.98214	0.000296914	0.315542	0.654334	male
gene-CD274	11.7321	4.91208	6.56797	3.78034	3.03287	2.59192	2.89432	1.50101	1.38027	2.10961	2.24819e-05	-1.24536	0.00829083	0.864252	0.0907115	female
gene-CD2AP	11.1029	6.24265	12.2638	16.2865	18.1562	12.2911	18.5989	20.4761	38.1909	-1.34307	0.0219337	0.842365	0.123645	-0.500706	0.400696
gene-CD36	163.553	126.492	106.308	16.936	13.6291	23.9938	20.6657	12.5203	14.2269	3.08622	3.01722e-19	-2.7431	1.02575e-16	0.343122	0.423733	female
gene-CD38	3.14859	2.13725	3.79514	0.138586	0.0745713	0.287067	1.38443	0.576927	0.85936	1.78933	0.00956069	-3.11489	1.26443e-06	-1.32556	0.0714998	female
gene-CD47	43.4076	33.2228	48.5376	127.737	124.17	104.542	43.1463	39.3993	44.9567	-0.0444416	0.974377	1.66138	1.72556e-08	1.61694	4.08732e-08	male
gene-CD5	0.788689	1.50687	0.379678	2.07886	0.880421	0.972857	1.01582	0.915599	1.32731	-0.266635	0.84498	1.67123	0.012035	1.40459	0.0363563	male
gene-CD55	0.610222	0.870597	0.582545	6.04579	6.40675	3.26646	0.732112	1.19819	1.52571	-0.97124	0.168924	2.16682	4.88413e-05	1.19558	0.033093	male
gene-CD6	0.285933	0.655559	0.25067	1.57431	1.25894	1.14906	0.437742	0.208972	0.490692	-0.169647	0.923013	1.90664	0.00529826	1.73699	0.0108035	male
gene-CD68	159.555	273.45	98.4936	47.0725	46.6293	56.6688	39.1384	32.9367	26.2616	2.43786	2.4709e-09	-1.6416	2.75216e-05	0.796263	0.0635846	female
gene-CD74	527.648	590.812	274.652	174.235	173.581	187.909	399.388	258.282	187.404	0.801416	0.0830165	-1.21984	0.00122651	-0.418423	0.341208	female
gene-CD82	30.7142	70.4642	50.8112	12.6768	15.0526	14.7342	92.3676	70.1162	153.711	-1.12886	0.0540643	-1.58587	0.00125863	-2.71473	4.78728e-09	female
gene-CD8B	0.200175	0.461807	0.173961	1.721	1.85197	1.64544	1.68699	0.535615	1.06931	-1.77798	0.114925	2.72226	0.0023349	0.944279	0.292237	male
gene-CDAN1	2.7022	4.58705	2.26476	1.93343	1.58271	1.70935	4.77993	4.9106	10.0297	-1.03846	0.0740775	-0.622353	0.251149	-1.66082	0.000431302
gene-CDC14B	12.2482	6.80113	8.01486	38.695	75.6221	64.3873	7.60416	7.36591	8.17899	0.396318	0.511675	2.12573	1.12259e-08	2.52205	6.85374e-12	male
gene-CDC16	6.25272	4.4246	7.15581	27.9015	30.9452	21.3557	11.0835	12.6479	17.5943	-1.13031	0.0162249	2.20442	9.58874e-09	1.0741	0.00859979	male
gene-CDC20	23.4823	72.7684	42.6966	110.821	107.88	74.0848	95.5206	91.2008	222.017	-1.51374	0.0189598	1.20964	0.0383051	-0.304092	0.675272	male
gene-CDC23	2.48081	3.93884	3.0898	3.96691	3.2065	3.30406	5.59001	5.25558	9.30542	-1.0192	0.0267848	0.348405	0.456752	-0.670795	0.114211
gene-CDC25A	5.26312	18.9542	10.903	12.4084	9.9338	9.53873	26.3818	32.891	68.7201	-1.93789	0.00187013	0.0663977	0.936117	-1.87149	0.000750991
gene-CDC25C	3.79227	14.1407	7.95461	15.739	20.841	13.9008	30.099	31.041	69.8859	-2.27731	9.93928e-05	1.16055	0.0430267	-1.11676	0.0506717	male
gene-CDC40	7.97757	9.17636	7.78311	17.5553	18.9079	14.0563	11.3929	13.353	17.6978	-0.619868	0.152813	1.085	0.00143948	0.465127	0.219912	male
gene-CDC42BPG	0.187856	0.219711	0.178631	2.07415	0.423235	0.46674	0.155056	0.223784	0.334001	-0.288175	0.841728	2.19981	0.00119074	1.91164	0.00472177	male
gene-CDC42EP2	9.22053	6.30508	5.38386	2.59418	2.33337	3.8651	5.69777	8.97147	5.44452	0.150202	0.858959	-1.15237	0.005247	-1.00216	0.016314	female
gene-CDC42EP3	42.3792	50.7374	84.9274	16.3863	7.0052	24.0162	118.239	159.292	242.234	-1.56253	0.00714518	-1.75857	0.000549998	-3.3211	3.97386e-12	female
gene-CDC42EP4	24.3883	40.7581	25.3943	8.25342	11.9279	11.5396	30.608	27.6714	46.0519	-0.278336	0.687135	-1.12008	0.0058962	-1.39842	0.000370793	female
gene-CDC42SE2	24.9403	42.1459	73.7782	18.7037	12.7354	18.6962	64.8334	41.6288	36.7747	0.03957	0.981536	-1.36854	0.00173099	-1.32897	0.00224514	female
gene-CDC45	0.758804	1.53585	0.887039	62.7893	46.3889	32.373	4.03393	3.79576	8.22069	-2.25265	4.76088e-05	5.50893	8.87303e-32	3.25628	3.72163e-12	male
gene-CDC5L	18.4345	17.8222	24.2345	42.3664	42.0444	34.4268	25.888	28.7017	32.0216	-0.469638	0.246261	1.12265	0.000169719	0.653012	0.0394747	male
gene-CDC6	8.43008	39.3762	16.4795	3.31436	2.55237	3.39372	34.1639	32.2512	93.6296	-1.41486	0.0706523	-2.54412	6.02317e-05	-3.95898	7.48612e-11	female
gene-CDC7	0.966149	1.40428	1.19362	8.79321	5.31038	7.05159	5.71888	3.33193	8.45736	-2.20394	2.42941e-05	2.58986	2.75441e-08	0.385924	0.51206	male
gene-CDCA2	2.05391	2.19063	6.07003	64.6682	95.7908	75.8271	11.5297	12.771	29.4657	-2.37023	0.000216948	4.57454	5.76344e-17	2.20431	0.00012331	male
gene-CDCA3	8.4187	38.8626	22.1109	113.62	83.5735	104.377	59.6792	55.5896	141.587	-2.05044	0.000574171	2.42986	3.58314e-06	0.379416	0.578996	male
gene-CDCA4	9.4037	6.65193	9.13587	24.0205	26.0218	19.0413	8.47261	8.33488	9.2341	-0.00346253	0.995557	1.57311	7.96875e-07	1.56965	7.51313e-07	male
gene-CDCA5	5.18677	16.0727	5.13638	41.3694	45.7642	32.9348	24.5825	25.4418	53.4564	-1.9284	0.00203768	2.2985	2.68371e-05	0.370096	0.602071	male
gene-CDCA7	0.429374	0.259543	0.376454	12.4569	12.8217	9.26956	3.02737	2.09822	4.063	-3.0426	1.55624e-09	5.07732	2.05641e-29	2.03472	2.23351e-06	male
gene-CDCA8	7.87728	12.2159	10.2335	123.06	137.056	86.3185	20.1005	26.9624	48.8006	-1.61541	0.00259788	3.60327	5.02491e-16	1.98786	1.55845e-05	male
gene-CDCP2	0.164098	0.0612424	0.201242	0.65272	0.427685	0.236163	0.162568	0.0879364	0.107759	0.73799	0.565017	1.71122	0.0283335	2.4492	0.00155434	male
gene-CDH10	1.30299	3.70094	5.98235	0.785864	0.829437	1.95719	5.46446	5.79914	1.69845	-0.122041	0.950826	-1.52432	0.0232154	-1.64636	0.0125328	female
gene-CDH11	10.8015	5.21356	7.2973	5.11729	2.35456	3.79952	11.6209	15.826	7.84739	-0.463828	0.520675	-0.917708	0.0690969	-1.38154	0.00357075
gene-CDH12	0.405742	0.44845	0.561341	0.987384	0.755851	1.22999	0.863094	2.20956	0.692031	-1.69228	0.000101324	1.05851	0.0127514	-0.633767	0.13392	male
gene-CDH26	0.135488	0.168835	0.039609	2.18885	1.64101	0.464293	1.36446	0.363101	1.87178	-3.29685	0.000960585	3.7801	1.77094e-05	0.483244	0.654604	male
gene-CDH4	2.22809	9.49119	6.195	1.06109	0.811579	2.88792	7.77356	7.38316	1.29878	0.10014	0.970295	-1.6733	0.0150515	-1.57316	0.0223972	female
gene-CDH6	2.53542	0.798328	1.31151	0.766162	0.312836	1.63292	2.33015	8.92183	5.74185	-1.73214	0.048834	-0.711985	0.417547	-2.44412	0.00086791
gene-CDH9	0.640826	1.16777	3.42245	0.26392	0.227274	0.752862	5.22984	1.68985	0.375713	-0.305232	0.883319	-1.91708	0.0600559	-2.22231	0.025071	female
gene-CDHR5	0.0205276	0.0957919	0.0410333	0.0850649	0.566685	0.253296	0.0426348	0.083594	0.0576027	-0.654059	0.775471	3.36949	0.00319219	2.71543	0.0134946	male specific
gene-CDIPT	1.50374	3.98448	3.16494	0.631473	2.03582	0	3.73941	2.33405	4.65572	-0.372352	0.592805	-1.31582	0.00315164	-1.68817	8.18673e-05	female
gene-CDK1	8.80253	13.6993	16.4325	142.53	148.376	105.359	44.2306	46.6255	108.233	-2.32148	2.28972e-05	3.5305	1.98704e-13	1.20902	0.0222111	male
gene-CDK12	5.06509	6.86737	4.98045	17.0923	16.1235	13.5937	10.5301	11.1027	19.6637	-1.24744	0.00599963	1.60238	4.09862e-05	0.354932	0.460736	male
gene-CDK14	15.6492	24.2786	41.9201	18.3554	14.0744	16.4933	54.2177	33.346	25.9315	-0.412495	0.53842	-0.58966	0.222446	-1.00215	0.024986
gene-CDK15	0.46229	0.587279	0.367735	0.108935	0.234517	0.0863984	0	0.0750559	0.103508	3.17411	0.00270743	-1.20926	0.167947	1.96485	0.0593075	female
gene-CDK2	4.46765	4.37801	3.31162	16.3185	17.9776	15.3943	5.73706	4.77888	6.47369	-0.468092	0.318209	2.24123	9.53321e-13	1.77314	2.1071e-08	male
gene-CDK20	11.9999	14.5146	7.80943	25.243	25.3836	25.2602	8.81815	5.94021	3.65562	1.15605	0.0203464	1.14698	0.00746576	2.30302	1.08727e-08	male
gene-CDK2AP1	3.95416	1.36797	1.87104	7.97399	5.84586	7.09444	5.31377	8.73307	5.28442	-1.33398	0.0262957	1.87132	0.000201108	0.537339	0.356558	male
gene-CDK3	0	0.0998371	0	41.774	33.9816	25.3372	1.32997	0.575138	0.13259	-4.67784	0.00131111	10.2966	9.60021e-18	5.6188	1.63577e-22	male specific
gene-CDK5RAP2	3.6206	0.781067	2.92341	64.7687	75.7851	42.5629	4.15036	3.83647	4.59706	-0.664781	0.415665	4.57719	1.23695e-18	3.91241	7.14286e-14	male
gene-CDK7	16.9999	16.8483	32.2199	38.6122	45.4904	30.9042	54.8907	53.9205	115.078	-1.67319	0.00226507	0.881863	0.0968605	-0.791326	0.140065
gene-CDK8	8.79197	5.85943	11.6119	22.2174	20.274	17.1315	12.5242	11.2724	19.0037	-0.617443	0.28308	1.25525	0.00330416	0.637806	0.170277	male
gene-CDK9	45.9574	79.2646	55.8712	30.2488	29.3176	30.8454	72.537	61.5901	128.722	-0.559796	0.350435	-0.814103	0.0763698	-1.3739	0.00126801
gene-CDKAL1	10.2155	10.7628	9.5414	26.8485	34.7877	31.44	13.6027	12.8149	13.4419	-0.318173	0.410878	2.14698	1.82982e-18	1.82881	9.43794e-14	male
gene-CDKL2	1.59961	2.05616	3.72566	1.42571	0.58773	2.3393	4.88737	6.49074	2.26943	-0.725569	0.339264	-0.765601	0.214719	-1.49117	0.00752484
gene-CDKL3	0.393215	0.116022	0.512003	27.4657	23.5665	19.0641	0.810565	0.459891	0.0916785	-0.525513	0.653877	5.49516	9.17058e-19	4.96964	4.9073e-16	male
gene-CDKN1C	24.4715	29.5803	27.1841	14.0592	15.8954	19.7102	36.9632	46.5922	40.3645	-0.567765	0.140259	-0.61296	0.0634567	-1.18072	8.32768e-05
gene-CDKN2AIP	13.786	11.3694	17.02	23.6795	24.5205	19.9503	14.0303	12.3104	12.8908	0.144368	0.821326	0.984921	0.00162266	1.12929	0.000217872
gene-CDKN3	1.08302	2.06413	2.06133	77.5518	84.0349	65.3865	14.9344	9.46829	27.2267	-3.10004	6.00891e-09	5.19398	1.01053e-27	2.09395	8.61952e-06	male
gene-CDNF	1.70909	0.556411	1.05096	3.25154	3.98996	2.0198	0.684499	0.552075	0.328354	1.18152	0.117242	1.31818	0.0297898	2.4997	1.37173e-05	male
gene-CDPF1	8.92392	8.91698	9.2049	5.05267	6.0653	5.29555	19.7707	16.9196	44.9475	-1.55152	0.00734303	-0.548259	0.358497	-2.09978	2.23811e-05
gene-CDR2	4.83848	7.36733	10.0894	19.4587	21.039	14.6728	24.9754	20.5843	53.0287	-2.18359	9.95923e-05	1.49619	0.00472491	-0.687395	0.242989	male
gene-CDR2L	11.8023	5.41936	5.64896	3.83071	1.94369	4.10851	6.47715	11.3273	4.74233	0.00546903	0.995579	-1.12698	0.0485169	-1.12151	0.0486529	female
gene-CDRT1	0.478307	0.182898	0.171626	33.7022	36.909	23.491	0.172286	0.213643	0.178427	0.365196	0.711173	6.74886	3.38267e-50	7.11406	6.77983e-54	male
gene-CDS1	1.70482	0.99564	1.41193	14.5278	10.6321	14.2644	1.21965	2.98237	0.991082	-0.21067	0.830927	3.20833	2.27567e-13	2.99766	6.84306e-12	male
gene-CDS2	21.9076	38.1434	38.1891	10.8125	6.86352	14.0233	25.736	34.3803	18.153	0.3859	0.486538	-1.4954	3.09032e-05	-1.1095	0.00262485	female
gene-CDT1	7.07434	26.585	12.1964	2.79336	2.28528	2.62333	27.9055	26.4852	56.7697	-1.3156	0.051966	-2.34703	2.43329e-05	-3.66263	6.74049e-12	female
gene-CDX2	0	0.0651621	0.0152835	0	0	0	0.414008	0.171154	0.114335	-3.4378	0.0736162	-2.98438	0.19013	-6.42218	0.0007506	male-to-female specificity
gene-CDYL2	0.412092	0.383958	1.47887	80.6332	87.8075	60.2792	1.18428	1.17781	0.338314	0.227018	0.857152	4.16126	9.07205e-15	4.38828	2.80127e-16	male
gene-CEBPA	58.0118	78.8194	49.8127	30.2927	26.5334	16.6495	39.0494	15.7571	27.0257	1.23832	0.0180713	-1.16949	0.0118285	0.0688321	0.923017	female
gene-CEBPB	116.33	100.353	57.3387	42.9912	71.2535	62.4119	30.7785	24.2817	26.3599	1.71269	1.67928e-05	-0.548732	0.185019	1.16396	0.0018892
gene-CELF2	10.9168	21.5118	34.8412	8.40467	7.14756	8.02459	34.4482	22.9028	8.40305	0.179032	0.8843	-1.37617	0.0171296	-1.19714	0.0406462	female
gene-CELF4	2.81111	2.29788	12.1254	1.58539	0.561098	2.99311	9.67171	11.6362	3.29597	-0.538841	0.694934	-1.68544	0.0426364	-2.22428	0.00521082	female
gene-CELF5	2.17395	6.64494	9.05325	1.42967	1.27473	1.65259	11.4754	7.13209	3.88216	-0.233283	0.826349	-1.72894	0.00109361	-1.96222	0.000147411	female
gene-CELF6	0.570259	4.52932	5.4197	0.601109	0.411709	0.716329	5.96548	2.09255	1.14485	0.384427	0.828554	-2.01673	0.0271151	-1.6323	0.0812971	female
gene-CELSR1	1.66613	2.65922	2.9796	0.837191	0.705792	0.825016	3.22138	3.09456	2.3067	-0.191877	0.719928	-1.438	1.09247e-06	-1.62988	1.97437e-08	female
gene-CELSR2	1.20264	5.69118	3.78168	0.660486	0.390584	0.87215	3.52016	2.41783	1.93835	0.33442	0.730416	-2.0857	7.90975e-05	-1.75128	0.00108149	female
gene-CEMIP	4.98662	4.61732	2.11847	1.2075	1.84992	2.05348	2.68193	2.99426	1.73794	0.709687	0.188525	-1.05097	0.0148892	-0.34128	0.505853	female
gene-CEND1	9.97366	14.801	20.9966	3.78259	0.918252	7.12955	21.293	27.921	5.07527	-0.120865	0.962462	-1.79537	0.0155411	-1.91623	0.00866944	female
gene-CENPC	0.934988	0.760129	2.37854	23.6601	25.7503	16.5878	6.2148	6.81558	9.90253	-2.29825	4.83269e-05	4.04912	1.10202e-16	1.75087	0.000613499	male
gene-CENPE	0.607041	0.115978	1.01168	14.5086	12.1536	7.74407	3.10435	2.81159	5.89598	-2.59142	0.000825622	4.28204	9.9337e-11	1.69062	0.0183278	male
gene-CENPH	5.25631	1.59732	5.58453	63.3137	50.0741	34.3675	18.4306	15.4473	40.948	-2.19181	0.000647746	3.30403	2.22862e-09	1.11222	0.0674113	male
gene-CENPI	3.83069	12.0623	7.97252	38.3607	38.2206	26.4253	25.4793	23.0382	54.9133	-2.12313	0.000368773	2.28555	1.67921e-05	0.162419	0.831902	male
gene-CENPJ	1.63706	0.456361	1.73969	12.3936	11.9906	8.2389	4.09017	4.44757	9.49098	-2.16748	0.00161748	3.20152	5.70885e-08	1.03404	0.121879	male
gene-CENPK	0.646077	1.64473	2.37546	24.1691	16.9817	14.8664	6.46108	5.26386	13.7742	-2.22125	0.000141519	3.53264	2.01623e-12	1.31139	0.0122415	male
gene-CENPL	2.04708	6.5832	3.58053	17.9214	18.6416	12.051	11.7551	10.6345	27.4649	-1.99859	0.00203768	2.17248	0.000150702	0.173887	0.829773	male
gene-CENPM	8.35922	14.8346	8.96594	55.4395	51.0456	43.9597	28.0751	21.8697	72.7856	-1.9088	0.00133318	2.30703	9.61849e-06	0.398226	0.550507	male
gene-CENPN	5.74385	2.73915	6.55134	40.096	30.8791	27.001	8.70243	8.51878	14.2502	-1.00604	0.094953	2.83064	6.65553e-10	1.8246	0.000108673	male
gene-CENPO	4.11278	9.89038	12.3228	17.194	22.1069	18.7101	20.7653	18.0845	48.6231	-1.7614	0.00609422	1.41796	0.0154314	-0.343435	0.637138	male
gene-CENPP	6.50221	3.79707	7.94693	14.9384	16.8817	11.16	8.79654	8.08699	11.2364	-0.709619	0.175383	1.33112	0.00100918	0.621496	0.161346	male
gene-CENPT	1.79686	6.0343	3.58343	15.9588	17.8778	11.168	12.3379	8.73167	25.5927	-2.03969	0.00276913	2.03309	0.000825579	-0.00660061	0.994706	male
gene-CENPW	7.44619	14.471	13.9673	184.76	183.047	106.611	26.8103	23.9447	52.8185	-1.63742	0.00445908	4.01763	1.45905e-17	2.38021	8.69105e-07	male
gene-CENPX	51.8788	65.1799	38.7001	224.001	275.827	212.428	60.6986	50.7523	61.6989	-0.0760945	0.925005	2.24489	6.21255e-15	2.1688	4.83409e-14	male
gene-CEP104	2.98422	4.2638	4.22777	62.1739	79.4821	61.1277	6.65061	6.92633	11.2728	-1.13081	0.0121391	4.30012	1.18702e-33	3.16931	8.74062e-19	male
gene-CEP112	4.57623	1.42429	3.75338	12.6616	12.1379	10.1341	2.1529	5.4546	4.30983	-0.149402	0.90191	1.78249	0.00048502	1.63309	0.00140998	male
gene-CEP120	2.34504	1.79743	3.77769	5.40813	6.21612	4.3277	4.22675	5.01428	6.51477	-0.92254	0.077388	1.11911	0.0108397	0.196573	0.729286	male
gene-CEP126	0.265736	0.0225718	0.466029	8.57098	10.1944	7.00349	0.263232	0.431597	0.118961	-0.255039	0.836672	5.61673	3.74366e-28	5.36169	8.6096e-27	male
gene-CEP128	0.499941	0.319156	0.659127	2.59247	3.09835	1.90746	1.31329	1.46849	3.29794	-1.8743	0.005537	2.40987	3.35992e-05	0.535572	0.442798	male
gene-CEP131	17.5779	31.0149	15.1177	68.5734	80.0185	69.2437	20.1364	22.2439	26.5126	-0.0779837	0.938679	1.89319	3.31441e-08	1.8152	1.20627e-07	male
gene-CEP135	0.876484	0.344879	1.9621	24.8918	26.0442	16.7882	3.99835	2.65797	7.288	-2.06842	0.00516182	4.34478	9.8954e-13	2.27637	0.000329166	male
gene-CEP152	0.777713	0.108361	0.92945	38.2422	38.6089	27.0489	1.31117	1.68533	2.48491	-1.46286	0.0649225	5.75166	6.78217e-22	4.28879	9.2904e-13	male
gene-CEP162	2.14427	0.362087	2.78266	7.36338	8.53103	4.23185	2.58294	4.00081	2.30506	-0.670423	0.490816	2.06703	0.00128806	1.39661	0.0367245	male
gene-CEP164	3.45584	6.02183	3.14688	14.2596	15.39	12.5242	4.51709	3.96567	5.28416	-0.172661	0.803537	1.94671	2.71023e-09	1.77405	6.45991e-08	male
gene-CEP170	3.56254	1.78422	5.59728	37.9712	36.4451	26.5621	9.20007	10.9162	12.0794	-1.47978	0.00528022	3.3005	3.69641e-14	1.82072	6.00556e-05	male
gene-CEP19	1.40046	3.29212	2.8145	20.4303	24.5729	15.0302	3.74138	4.79013	5.59888	-0.698698	0.219207	2.96421	7.72112e-14	2.26551	1.19116e-08	male
gene-CEP192	1.51557	0.575887	1.75541	4.96646	4.09714	3.70355	4.84035	3.41494	9.15557	-2.09728	0.000930229	1.80227	0.00185109	-0.295007	0.695747	male
gene-CEP350	4.28455	3.19943	4.22007	17.783	18.8972	12.5395	4.40776	4.63006	3.90775	-0.0939095	0.90028	2.21572	1.44256e-13	2.12181	1.52362e-12	male
gene-CEP41	3.34079	10.2744	7.1253	456.813	576.985	523.11	24.9933	17.6068	47.507	-2.04934	0.000445793	6.24175	4.28612e-38	4.19242	6.30006e-18	male
gene-CEP44	2.34421	2.11322	2.96004	4.20372	3.41521	2.96033	4.40282	5.0267	9.31371	-1.20326	0.0225197	0.516133	0.322607	-0.687126	0.166758
gene-CEP55	2.26734	0.677432	2.20835	44.6779	45.7114	28.0339	4.62013	6.57049	14.4423	-2.28524	0.00173866	4.56863	7.75071e-14	2.2834	0.000328978	male
gene-CEP57	6.03149	5.73893	8.49784	19.6706	22.1962	27.1452	15.3234	14.899	31.3379	-1.52502	0.00173533	1.90271	7.42954e-06	0.377685	0.475117	male
gene-CEP57L1	4.91234	2.91397	9.88256	18.0367	22.3293	20.88	25.9876	15.8286	70.1989	-2.61714	5.82798e-05	1.76115	0.00433377	-0.855989	0.205221	male
gene-CEP63	0.797777	1.55675	1.37862	2.19301	2.38265	1.68854	2.41725	2.17988	2.07978	-0.590539	0.253078	1.00747	0.0109911	0.416932	0.349615	male
gene-CEP70	2.85682	1.87596	7.71585	16.2226	15.5413	11.5542	3.71979	4.47476	3.83512	0.123937	0.917327	1.82697	9.26621e-05	1.9509	2.37618e-05	male
gene-CEP72	5.53851	1.55637	5.70892	10.2865	9.13569	7.62939	7.40157	9.54507	10.0921	-0.912527	0.168477	1.18272	0.0283013	0.27019	0.689267	male
gene-CEP76	0.908561	2.18324	1.979	4.46067	3.01993	2.42918	3.85505	3.2493	6.74417	-1.45341	0.0195412	1.21432	0.0308704	-0.239089	0.734866	male
gene-CEP78	1.41928	1.18379	2.24426	6.0525	5.33516	4.14269	3.33908	3.53172	5.67869	-1.15912	0.0333893	1.5152	0.00100372	0.356083	0.526838	male
gene-CEP83	4.64345	1.90136	7.3502	13.0136	15.2454	8.479	19.0335	16.9282	37.1104	-2.27896	0.0010438	1.55459	0.0173579	-0.724376	0.320489	male
gene-CEP85	12.0639	25.4752	14.5322	16.3374	15.7222	14.2519	28.6207	31.1742	61.7792	-1.30421	0.0178562	0.0365733	0.960823	-1.26764	0.00864169
gene-CEP85L	4.99458	3.43056	5.41287	39.6689	52.5981	40.2738	9.50673	7.473	7.54949	-0.748471	0.0669855	3.1912	1.56965e-25	2.44273	1.47289e-15	male
gene-CEP89	2.00638	0.702885	2.07063	10.1559	9.25773	6.67208	1.86603	1.69456	0.830618	0.171184	0.876986	2.49432	1.74221e-07	2.66551	1.90165e-08	male
gene-CEP95	2.92529	3.71066	5.93106	38.6762	44.0513	27.4175	8.20567	9.65806	15.0279	-1.21958	0.0200367	3.11637	9.84254e-14	1.89678	1.04117e-05	male
gene-CEP97	4.68142	7.09528	9.09834	12.1751	11.7092	9.57487	16.8714	18.8127	35.3119	-1.77889	0.000329743	0.806533	0.101585	-0.972358	0.0410889
gene-CEPT1	13.8179	16.6032	22.1858	10.9737	8.70363	10.1256	43.1489	39.9997	98.3698	-1.81484	0.000886064	-0.638951	0.257605	-2.45379	2.3349e-07
gene-CERCAM	3.26949	3.93728	5.40138	3.03092	2.82084	3.64588	7.48843	8.52607	7.81373	-0.792047	0.0319462	-0.403457	0.268534	-1.1955	0.000114574
gene-CERKL	0.342401	0.972966	1.65815	4.71303	4.94926	4.27217	3.24706	2.74884	1.61459	-0.954388	0.122482	2.20793	2.20833e-06	1.25354	0.00822477	male
gene-CERS2	100.803	131.886	85.7189	223.248	219.728	190.743	83.8301	82.239	129.972	0.131895	0.866177	1.12709	0.00250055	1.25898	0.000566389	male
gene-CERS3	0.0756459	0.388035	0.430661	0.163342	0.246157	0.116657	2.81304	4.80099	4.19571	-3.73577	6.41274e-12	-0.771705	0.275492	-4.50748	8.79878e-17
gene-CERS4	4.39968	4.99807	6.29042	2.07781	2.65451	3.11658	9.0308	6.21793	10.7324	-0.638855	0.26508	-1.12269	0.0131021	-1.76155	3.10452e-05	female
gene-CERS5	15.4158	19.6116	19.3201	9.17833	9.58484	8.59528	21.8303	23.4276	37.9991	-0.553852	0.280003	-0.576993	0.168311	-1.13085	0.00291545
gene-CERS6	79.5779	59.9801	53.4833	21.4737	34.3312	48.2162	35.7093	29.2253	31.4484	1.06223	0.0165203	-0.777059	0.0557519	0.285171	0.549899
gene-CETN2	46.2445	22.431	37.9291	187.497	165.877	118.927	44.8339	55.5202	31.4774	-0.220538	0.77632	2.31269	1.19978e-09	2.09215	4.40117e-08	male
gene-CETN3	11.3046	9.88151	13.1887	57.2282	51.7519	38.0557	15.3259	17.3701	31.7468	-0.642376	0.322117	2.04099	6.01326e-06	1.39862	0.00257724	male
gene-CFAP100	1.67496	0.899193	1.09494	8.3697	5.74117	5.41099	1.66144	1.33566	1.7315	-0.245467	0.746092	2.27814	1.24805e-09	2.03267	4.98107e-08	male
gene-CFAP126	7.56168	8.35271	5.15665	236.386	379.038	273.69	9.67463	6.99403	9.03407	-0.182649	0.809658	5.24406	5.76297e-55	5.06141	9.5353e-52	male
gene-CFAP157	1.38831	3.31857	1.65626	21.4712	23.5827	17.7217	3.76598	3.39074	6.72234	-1.0876	0.0788599	3.25699	3.46378e-12	2.16939	4.16267e-06	male
gene-CFAP161	0.681121	1.15213	1.62135	88.3619	96.7688	82.4872	3.07534	2.64816	2.62965	-0.671887	0.183258	5.08277	2.11775e-51	4.41088	6.03908e-42	male
gene-CFAP20	116.995	84.1826	173.632	266.346	311.005	220.974	159.921	135.344	127.653	-0.0442148	0.981536	1.08595	0.012472	1.04173	0.0163068	male
gene-CFAP206	2.3353	1.69799	3.52256	118.088	144.091	86.6424	5.09041	4.765	6.4174	-1.18811	0.0163186	5.66057	9.84789e-50	4.47246	1.16624e-32	male
gene-CFAP221	1.38825	0.649815	0.864126	62.8425	75.8288	64.2827	2.23672	0.998752	0.337022	-0.130135	0.936988	5.95962	1.73013e-29	5.82949	1.54427e-28	male
gene-CFAP298	58.5614	31.1762	58.4694	206.443	185.886	168.304	61.1144	67.1264	39.6859	-0.0428168	0.981536	1.9373	1.64908e-08	1.89448	3.31893e-08	male
gene-CFAP299	1.35825	1.13513	1.88177	27.1227	13.2252	18.0131	3.9187	3.74266	4.77138	-1.55687	0.00722182	3.64661	5.19258e-15	2.08974	5.50497e-06	male
gene-CFAP36	5.5691	2.47691	6.5552	24.203	26.6563	18.7177	5.65014	5.92044	4.23497	-0.255237	0.74869	2.69549	1.38336e-11	2.44026	1.08639e-09	male
gene-CFAP43	5.43924	2.42622	4.2607	41.7618	46.1379	28.0903	4.35381	4.0544	2.53015	0.29741	0.698037	3.30273	1.88453e-16	3.60014	2.04422e-19	male
gene-CFAP44	0.373676	0.58481	0.433755	26.3956	30.041	20.3393	0.590161	0.545348	0.369683	-0.0655581	0.957729	5.47714	3.20479e-68	5.41158	7.16154e-68	male
gene-CFAP45	8.39265	17.0474	15.5188	42.301	41.6174	30.2799	16.4692	14.0193	9.38914	0.205016	0.762217	1.46409	2.52313e-05	1.6691	1.04163e-06	male
gene-CFAP46	0.375915	0.181036	0.528243	13.7712	15.0562	9.14324	0.616976	0.786947	1.08398	-1.14918	0.0375367	4.9124	9.52571e-32	3.76322	9.57649e-20	male
gene-CFAP47	0.409187	0.573619	1.09652	13.3783	13.5971	10.0725	1.05835	0.710757	1.97761	-0.871145	0.2087	4.03005	5.58789e-17	3.15891	3.93123e-11	male
gene-CFAP52	4.83205	6.79306	5.3786	52.4284	50.3777	33.5286	8.57682	5.30457	6.96879	-0.200032	0.776642	3.08766	2.39274e-20	2.88763	5.41216e-18	male
gene-CFAP53	4.28731	4.19667	6.04157	73.9409	90.9464	49.6465	9.99007	8.0318	18.6364	-1.35187	0.0234034	4.09048	2.6589e-18	2.73861	8.21827e-09	male
gene-CFAP54	1.00877	0.170964	0.767936	7.13367	7.12437	5.78829	0.732663	1.21901	0.528153	-0.156847	0.898125	3.21616	7.2939e-11	3.05932	5.61547e-10	male
gene-CFAP57	1.2483	1.95141	2.16463	15.9878	17.4634	12.8606	2.09682	1.79374	0.913198	-0.00282722	0.996607	3.0247	1.11735e-18	3.02187	9.20556e-19	male
gene-CFAP58	0.692325	0.645566	0.733812	49.5784	45.7054	40.1159	0.649802	0.683373	0.628153	0.240719	0.728786	5.90572	4.75076e-85	6.14644	4.47702e-90	male
gene-CFAP61	0.721723	1.73953	3.02051	35.5771	41.6369	34.1187	3.219	4.05768	4.26842	-0.92972	0.0944585	4.23441	1.02122e-25	3.30469	9.18182e-17	male
gene-CFAP65	0.363365	0.647416	0.242957	13.9332	14.1126	9.73061	0.51416	0.726564	0.880358	-0.63851	0.33617	4.72189	1.31938e-28	4.08338	2.29226e-22	male
gene-CFAP69	1.33765	1.71548	1.45867	13.0361	16.1174	9.3317	2.42279	1.91204	2.33662	-0.308304	0.586601	3.05025	9.41791e-22	2.74194	5.13909e-18	male
gene-CFAP70	0.552745	0.623673	1.29338	57.003	61.8351	28.6019	2.07808	1.28162	1.51991	-0.791718	0.216406	5.85058	2.3757e-41	5.05886	4.59683e-32	male
gene-CFAP74	0.393623	0.236802	0.685952	9.20741	10.9169	6.7354	0.701485	0.962821	0.33751	-0.52954	0.411278	4.21241	2.60348e-26	3.68287	4.60032e-21	male
gene-CFAP77	4.48951	2.73983	2.45666	53.4325	48.5199	39.044	3.26617	3.73352	1.84637	0.155598	0.887974	3.99266	2.39443e-20	4.14825	7.36002e-22	male
gene-CFAP97D1	1.71848	7.19101	8.69196	12.3268	16.388	19.8476	5.90227	6.58199	1.37938	0.465259	0.697621	1.7806	0.0106435	2.24586	0.00085006	male
gene-CFAP99	0.604196	0.442174	1.47255	13.6835	17.6587	7.31955	1.45384	1.38732	1.16924	-0.511827	0.571534	3.8804	8.81413e-14	3.36858	7.0823e-11	male
gene-CFTR	0.783338	0.373927	0.252568	2.49183	2.22058	2.08732	0.617538	1.01409	1.40369	-1.21519	0.0808623	2.14689	0.000110584	0.931699	0.122199	male
gene-CGA	0.326438	0.745439	0.5632	0.139575	0	0	1.45755	1.16312	1.88001	-1.92807	0.0984607	-3.3063	0.0341175	-5.23437	0.000250083	female specific
gene-CGGBP1	2.78036	1.89221	3.43839	6.30749	5.51097	5.34639	2.81925	3.56416	2.12114	-0.0186644	0.981536	1.23761	0.00138621	1.21895	0.0014893	male
gene-CGN	6.98314	14.0233	5.97492	4.32804	5.16205	4.51319	21.138	19.9226	42.5782	-1.64056	0.00321112	-0.749848	0.172364	-2.39041	4.80868e-07
gene-CGNL1	3.30893	1.33094	3.25677	8.02613	10.1716	6.53993	4.54649	5.4295	5.30789	-0.852455	0.144947	1.64462	0.000300531	0.792164	0.110376	male
gene-CHAC1	29.0775	34.6583	38.2927	8.98832	7.81813	7.65808	43.8845	65.6453	72.2864	-0.777961	0.0461476	-1.96923	3.62232e-10	-2.74719	3.12772e-19	female
gene-CHAC2	1.75365	0.406356	1.71996	1.07041	1.21979	0.675827	4.41778	2.47785	7.32255	-1.95362	0.0300323	0.324072	0.747731	-1.62955	0.0414005
gene-CHAF1A	3.47282	3.7053	5.37067	20.8253	16.3311	12.1202	12.4024	13.6067	24.6961	-1.93694	0.00011563	2.03466	6.40493e-06	0.0977214	0.886035	male
gene-CHAF1B	2.96666	5.65881	4.62523	64.8091	60.5218	42.8426	6.76107	9.40294	10.4743	-1.01598	0.0180098	3.76321	2.66541e-29	2.74723	2.22701e-16	male
gene-CHCHD7	38.4501	39.8185	52.3752	93.1632	94.7887	63.6782	51.3871	60.7052	78.5288	-0.533874	0.308199	1.10124	0.00432231	0.567365	0.176657	male
gene-CHD1L	4.4418	4.05358	3.91801	9.91682	11.2226	9.00091	3.818	5.82386	2.36726	0.0146161	0.981775	1.35118	3.1904e-05	1.3658	2.24122e-05	male
gene-CHD3	8.85287	18.5002	14.6731	34.1182	32.3415	26.55	15.1893	13.3014	7.50709	0.272201	0.653086	1.34666	0.000127756	1.61886	2.45389e-06	male
gene-CHD4	19.275	37.7225	25.3757	27.9176	24.233	23.5626	46.3479	54.1668	85.8717	-1.17184	0.00966842	0.0470013	0.935789	-1.12484	0.00478909
gene-CHD7	3.54091	3.11364	3.72146	2.1367	2.16552	2.45181	6.1192	6.74777	9.51643	-1.05826	0.00730429	-0.413348	0.300369	-1.47161	1.18019e-05
gene-CHEK1	3.14806	3.83651	4.13494	16.5761	12.6833	10.7746	7.26545	12.9071	22.5237	-1.9266	0.000577009	1.91256	0.000141356	-0.0140346	0.985777	male
gene-CHEK2	2.46927	3.25603	2.45978	6.05076	7.37275	5.31166	11.4204	16.158	27.5734	-2.61353	2.31777e-07	1.25555	0.0134501	-1.35798	0.00493508	male
gene-CHFR	4.50395	4.01716	4.86015	8.79183	6.89915	7.54329	16.9259	19.1397	31.9064	-2.29149	3.08704e-09	0.926939	0.0197389	-1.36455	0.000229034
gene-CHGB	30.3864	41.1215	158.446	21.2728	4.15946	25.8812	112.323	82.9232	28.3289	0.114224	0.976087	-2.19997	0.00931229	-2.08574	0.0136356	female
gene-CHIC1	8.15404	4.03171	8.89683	65.729	66.4089	33.3551	13.8109	12.6443	25.7542	-1.3134	0.0513386	3.12266	3.92321e-09	1.80926	0.00106033	male
gene-CHIC2	7.97107	4.90635	9.14817	5.99943	6.67086	6.54715	15.2656	16.8594	26.5816	-1.28946	0.00911807	0.0491939	0.938942	-1.24026	0.00442258
gene-CHL1	16.9443	14.0389	26.2201	5.76698	4.94265	9.23966	21.6941	24.523	6.09099	0.251614	0.80342	-1.45721	0.00473877	-1.20559	0.0216225	female
gene-CHP1	69.8846	115.326	106.409	95.9133	96.4855	79.1557	146.04	169.47	268.418	-1.0036	0.0382103	0.156009	0.768616	-0.847587	0.0486839
gene-CHPF	13.4086	34.2867	20.7483	41.0382	40.9164	29.3048	30.2052	26.5282	54.1889	-0.75326	0.250887	1.04065	0.0443521	0.287386	0.650786	male
gene-CHRAC1	46.3495	40.9377	41.5515	92.1145	88.4382	63.9503	43.624	41.4281	63.6841	-0.190744	0.791175	1.08802	0.00332357	0.897274	0.017181	male
gene-CHRD	0.634931	1.30125	0.481479	0.438863	0.708593	0.652649	4.27778	4.04436	7.01975	-2.73556	4.41546e-09	-0.0903791	0.889595	-2.82594	6.27537e-11
gene-CHRDL2	0	0.0455728	0.214102	6.09013	2.86792	4.12806	0.0970584	0.265783	0.282387	-0.962124	0.421159	5.13069	2.08947e-13	4.16857	5.93988e-12	male specific
gene-CHRM1	0.0620544	2.63472	3.11941	0.26859	0.0385486	0.127596	2.70473	0.110876	0.0679029	1.10936	0.639029	-3.54009	0.018429	-2.43073	0.123566	female
gene-CHRM3	0.318676	0.0707564	0.537355	3.43816	5.44734	4.74718	0.305085	1.15154	0.462756	-1.2954	0.107787	3.89527	5.68217e-11	2.59987	7.41181e-06	male
gene-CHRM4	1.90335	19.7482	17.5722	2.01943	2.02524	2.64063	39.3935	9.23611	24.8609	-0.876616	0.416122	-2.46037	0.00104874	-3.33699	3.75884e-06	female
gene-CHRM5	0.544609	0.394166	1.7605	0.243371	0.229274	0.264399	2.00587	1.00853	0.654899	-0.387956	0.779446	-1.6068	0.0403941	-1.99475	0.00812844	female
gene-CHRNA4	2.93257	2.69614	7.04124	1.50689	1.364	1.95532	5.92873	8.1749	2.96055	-0.331174	0.752679	-1.18706	0.0497412	-1.51823	0.00886808	female
gene-CHRNA9	0	0	0	0.497886	0.418467	0.380386	0.0283164	0	0.046926	-2.34287	0.402739	6.94084	3.60812e-05	4.59797	0.00129151	male specific
gene-CHRNB1	2.43798	3.87523	2.85411	3.05424	3.59988	3.43114	1.86434	2.95105	1.43054	0.707886	0.222701	0.536028	0.271583	1.24391	0.00468308
gene-CHRNB2	0.84377	2.62559	1.92362	0.27191	0.0975319	0.866938	3.13738	2.82181	0.433434	0.139585	0.968226	-2.24729	0.0197433	-2.1077	0.0291985	female
gene-CHRNB3	0.791752	0.0867801	0.285339	0.966598	1.95116	1.05318	0.230919	0.208088	0	1.37187	0.352762	1.82412	0.0770733	3.19599	0.00174134	male
gene-CHRNB4	0.15027	0.0932046	0.0437875	0.518985	0.744825	0.772274	0	0.0894421	0.0822573	0.718418	0.751743	2.81101	0.00806628	3.52943	0.00137133	male specific
gene-CHST1	0.69076	3.82412	6.57863	1.05336	0.45354	1.42009	6.64257	4.86215	1.80133	-0.146414	0.955737	-1.75387	0.0417851	-1.90028	0.0248142	female
gene-CHST10	25.7179	14.4883	24.6627	10.595	9.43175	13.1066	23.7174	31.2394	24.1819	-0.134213	0.851624	-0.873838	0.0141823	-1.00805	0.00365348
gene-CHST11	0.964693	1.61422	2.57235	0.320608	0.102106	0.157741	3.60935	2.59363	3.23672	-0.933789	0.128043	-3.09425	9.34189e-09	-4.02804	1.54004e-14	female
gene-CHST12	7.1128	12.5469	6.90876	2.6381	4.11237	4.81978	6.05819	7.99738	7.70135	0.355505	0.543812	-1.10278	0.0043199	-0.747274	0.0654666	female
gene-CHST13	7.88692	16.1723	9.65513	6.24954	4.99447	4.65421	21.9581	20.674	48.9775	-1.48607	0.00937766	-0.827116	0.131957	-2.31318	1.51711e-06
gene-CHST2	12.8156	21.4939	21.1744	7.79006	7.91891	9.6213	26.614	34.8194	34.134	-0.775985	0.0317445	-1.01668	0.00112096	-1.79266	9.03122e-10	female
gene-CHST9	1.34186	1.59751	0.760084	0.104179	0.246733	0.304587	1.56274	0.932777	1.88653	-0.445852	0.610966	-2.26575	9.39114e-05	-2.7116	1.48249e-06	female
gene-CHSY3	0.907944	0.890013	3.02996	0.21083	0.309493	0.523621	2.76391	1.66174	0.726969	-0.0730252	0.981536	-1.9863	0.00517003	-2.05932	0.00328146	female
gene-CHTF18	4.30493	5.30942	3.85272	4.25502	2.03255	3.09779	8.59032	8.51397	16.2291	-1.09672	0.0243387	-0.376422	0.450291	-1.47314	0.000340737
gene-CHTF8	16.5392	26.6959	19.2444	36.7503	32.9323	27.4722	16.2583	16.0552	12.6324	0.402309	0.263579	0.831228	0.00189549	1.23354	1.37867e-06
gene-CHURC1	22.0095	36.1179	21.0124	35.7399	34.8967	32.7027	18.0052	19.2882	9.50787	0.77541	0.0375889	0.38422	0.27916	1.15963	0.000161546
gene-CIAO2B	40.8428	33.5156	40.8352	79.2575	68.7135	72.6242	33.0748	30.098	28.4424	0.395905	0.206641	1.10798	1.08166e-06	1.50389	1.32967e-11	male
gene-CIAO3	10.4835	15.3825	16.6997	32.8257	25.484	23.2229	23.7548	20.5313	32.819	-0.815101	0.0784453	1.1081	0.00387902	0.292997	0.529497	male
gene-CIDEA	54.7041	72.0511	75.4817	9.83789	14.2631	13.2447	123.401	121.131	218.866	-1.15647	0.0158176	-2.28985	7.9904e-09	-3.44632	3.965e-19	female
gene-CIDEC	98.7184	286.517	163.063	2.19159	17.2586	18.2723	237.509	276.59	325.394	-0.969308	0.312165	-3.63646	4.66728e-08	-4.60577	1.7961e-12	female
gene-CIITA	0.505905	0.237013	0.4119	1.5748	1.98792	1.17833	0.709191	0.454629	0.546303	-0.325662	0.67917	1.85591	1.7114e-05	1.53025	0.000363344	male
gene-CINP	6.78013	2.88309	4.35544	81.7494	62.9846	68.3422	5.63189	7.58534	3.89144	-0.0954308	0.93132	4.04557	3.59474e-29	3.95014	2.28624e-28	male
gene-CIP2A	5.45392	2.18438	3.57724	34.0119	33.8601	22.2625	5.87913	4.87204	7.25947	-0.595335	0.365029	3.14423	3.53165e-13	2.5489	5.22637e-09	male
gene-CISD1	181.288	172.614	235.627	114.406	111.235	142.832	288.703	318.495	472.847	-0.806983	0.0715932	-0.37291	0.386594	-1.17989	0.00128428
gene-CIT	0.858023	2.50911	4.22059	5.0635	4.97107	4.44024	8.74339	7.10466	6.34397	-1.53589	0.00725923	1.15971	0.0272414	-0.376178	0.54618	male
gene-CKAP2	5.44112	7.0403	10.2031	32.1803	36.4818	24.8833	19.8746	23.921	50.9205	-2.04108	0.000420262	2.19923	1.96155e-05	0.158151	0.830249	male
gene-CKAP2L	6.05114	14.7585	7.02057	28.7581	33.8576	18.9303	27.283	22.5524	63.6734	-1.96079	0.00495369	1.58243	0.0130185	-0.378355	0.632025	male
gene-CKAP4	11.8908	8.86992	12.2103	6.97847	5.14359	5.527	11.4909	14.5158	16.3379	-0.353658	0.524755	-0.768111	0.0450055	-1.12177	0.00194139
gene-CLCC1	13.8364	13.1109	17.7619	39.8225	46.7566	36.6264	26.7144	26.0815	35.9863	-0.96477	0.0203464	1.67661	1.01242e-06	0.711842	0.0588232	male
gene-CLCF1	0.140439	1.16306	0.0842412	30.1082	26.4962	12.0857	0.864637	0.951581	1.99076	-1.56468	0.0873027	5.94814	6.68304e-19	4.38346	6.43674e-12	male
gene-CLCN1	0.0510848	0.238601	0.111968	0.574609	0.570983	0.393874	0.253022	0.0684482	0.0838549	0.21003	0.907652	1.84639	0.0117617	2.05642	0.00435512	male
gene-CLCN2	1.91675	2.06323	1.04351	0.809613	0.316899	1.00701	1.01286	2.6244	2.79756	-0.109789	0.938679	-1.06768	0.0523046	-1.17747	0.0288678	female
gene-CLCN4	2.54887	7.27465	8.60975	1.03251	0.0740943	1.88315	10.5748	9.49578	1.96171	-0.256661	0.878557	-2.11389	0.0079047	-2.37055	0.00229869	female
gene-CLCN6	13.5954	23.4421	14.7337	14.4589	12.8958	12.991	28.8031	23.3311	42.8927	-0.869627	0.06834	-0.22321	0.64807	-1.09284	0.00599712
gene-CLDN1	53.0102	71.5134	34.2271	8.3805	9.7314	9.1011	22.8264	20.6359	19.0543	1.44591	0.00056896	-2.36723	1.0712e-10	-0.921319	0.0235967	female
gene-CLDN10	0.156766	0.0971995	0.153035	3.78925	2.91327	2.95404	0.310682	0.104282	0.5149	-1.59297	0.164129	4.65244	8.82791e-09	3.05947	1.73539e-05	male
gene-CLDN11	148.927	140.058	75.2015	180.668	170.874	153.676	18.0357	82.7153	37.1698	1.45916	0.0265826	0.591386	0.363125	2.05055	0.000189988
gene-CLDN19	3.87002	1.97018	2.97441	0.859447	1.32094	1.32508	4.69215	2.55457	2.12193	-0.259072	0.808243	-1.20375	0.0429546	-1.46282	0.0104612	female
gene-CLDN20	1.06187	0.190036	0.574624	0.0782131	0.189444	0.255492	1.27564	0.908217	2.67004	-1.58776	0.0585441	-1.85891	0.0159419	-3.44668	1.02213e-06	female
gene-CLDN7	15.431	21.0819	14.1067	5.77183	12.4222	8.7513	7.15303	8.57954	4.94087	1.30647	0.010071	-0.690664	0.153435	0.615808	0.219127
gene-CLGN	17.6523	12.0245	20.547	127.136	123.164	82.6013	29.8463	36.3335	50.5298	-1.17137	0.0164896	2.87861	2.41418e-13	1.70724	2.79023e-05	male
gene-CLHC1	0.903162	0.855702	1.672	46.8498	55.9648	44.6003	2.10604	3.1605	1.86858	-0.896393	0.0290179	5.49064	5.38924e-71	4.59425	1.61641e-52	male
gene-CLIP1	10.0992	2.734	12.1727	26.0081	25.1916	22.7958	28.8423	30.0737	49.1657	-2.12092	0.000715101	1.9113	0.000797101	-0.209617	0.790637	male
gene-CLIP2	10.4426	21.8548	18.6469	3.88953	2.44511	6.33705	19.2738	24.3715	19.1833	-0.375767	0.542624	-1.84022	1.56735e-06	-2.21599	3.86987e-09	female
gene-CLIP3	16.0869	33.7433	31.1152	6.86716	2.28331	11.1082	29.6211	33.5692	7.16958	0.277408	0.838506	-1.8333	0.00606845	-1.55589	0.021652	female
gene-CLIP4	8.87104	9.49586	6.31737	15.4358	19.689	28.3805	7.35263	8.71588	4.17462	0.429964	0.444371	1.41268	0.000158232	1.84264	3.99738e-07	male
gene-CLMN	4.08604	1.11587	2.5708	97.7085	121.504	106.568	3.56034	4.73572	4.52307	-0.573795	0.436982	5.29575	3.89325e-31	4.72195	3.70316e-25	male
gene-CLMP	1.13961	2.04566	1.59673	1.0503	0.925105	1.26609	5.04316	4.171	9.53309	-1.97324	0.000186926	-0.329181	0.587874	-2.30242	9.59951e-07
gene-CLPTM1	37.0542	59.6954	37.902	18.3717	19.666	20.8015	47.7681	43.8625	59.7741	-0.135877	0.844809	-1.03166	0.00222245	-1.16754	0.000398685	female
gene-CLSPN	0.346674	0.843374	1.85582	3.42876	2.22969	1.87115	1.81991	0.96014	2.33938	-0.62672	0.50515	1.34133	0.0381979	0.71461	0.312332	male
gene-CLSTN1	53.2138	131.474	181.812	41.5333	27.3082	60.8603	171.852	182.252	64.4972	-0.148256	0.908333	-1.35859	0.0141171	-1.50684	0.00542583	female
gene-CLSTN3	26.773	86.1528	105.47	14.3624	4.17997	22.7526	99.4923	84.2504	36.3299	0.0589938	0.981536	-2.27082	0.000634015	-2.21183	0.000831987	female
gene-CLTB	21.0187	33.3772	19.5842	51.7993	72.3546	67.788	15.1287	22.9299	3.49305	0.704766	0.201753	1.45805	0.000397595	2.16282	5.31926e-08	male
gene-CLTC	54.2051	93.0388	89.5681	36.29	33.3933	31.5787	180.375	149.527	320.214	-1.44419	0.00311478	-1.06502	0.0184467	-2.50921	1.02607e-09	female
gene-CLTCL1	21.284	39.3273	35.3648	20.8178	17.6044	23.8983	162.552	174.899	346.194	-2.81499	3.19526e-10	-0.485079	0.346405	-3.30007	1.3249e-15
gene-CLUAP1	9.29791	8.56963	5.72232	49.8453	46.0759	30.7665	7.83674	9.13336	7.84254	0.0236516	0.981536	2.61531	2.59275e-15	2.63896	1.2447e-15	male
gene-CLUH	38.7647	55.4482	36.7923	21.931	24.0176	23.5875	38.03	40.5004	76.5224	-0.234169	0.769537	-0.767736	0.0879956	-1.0019	0.0202884
gene-CLVS1	0.94549	3.97111	6.50655	1.47872	0.219232	0.910082	8.56439	4.65638	1.11501	-0.00484847	0.997396	-2.08991	0.0164692	-2.09476	0.0153885	female
gene-CMAS	17.9338	18.3874	27.8292	8.24757	6.55307	8.45957	27.8292	20.074	36.9391	-0.370781	0.549054	-1.2886	0.00117632	-1.65938	1.50399e-05	female
gene-CMPK1	35.9164	41.1351	51.3456	191.065	189.909	152.281	44.0434	42.2588	44.5677	-0.0226967	0.981536	2.18469	1.65807e-16	2.16199	3.13677e-16	male
gene-CMSS1	7.44946	9.52487	10.036	9.26361	9.35147	8.11064	17.0892	13.5829	30.4339	-1.19753	0.0278697	0.167904	0.783231	-1.02963	0.033219
gene-CMTM3	5.59205	10.0574	4.93301	3.50655	3.2351	1.78937	5.12304	6.12275	4.37523	0.471637	0.426929	-1.07834	0.0112853	-0.606706	0.189402	female
gene-CMTM6	48.0102	24.4003	35.4652	11.722	11.8216	20.0746	28.5851	33.7488	23.9856	0.314476	0.612165	-1.09152	0.00515842	-0.777043	0.056006	female
gene-CMTM8	2.27292	3.52136	1.3484	5.13389	3.75636	2.5809	4.38951	2.77301	3.73715	-0.983892	0.136921	1.14118	0.0384676	0.157293	0.825456	male
gene-CMTR2	2.74836	9.28731	6.75015	6.96243	7.56459	7.61069	10.0978	12.7158	25.9471	-1.43401	0.0357083	0.571343	0.398927	-0.862665	0.176013
gene-CMYA5	0.306185	0.147102	0.434535	0.70072	1.20849	0.50852	0.178831	0.441989	0.141712	0.333152	0.803434	1.92751	0.00385074	2.26066	0.000524036	male
gene-CNBD1	0	0	0	14.8434	14.0117	12.5006	0	0.0553652	0.045814	-3.23262	0.0709441	10.4437	4.75882e-16	7.21109	6.68851e-37	male specific
gene-CNBD2	0.0468052	0	0.0819112	2.29403	1.9171	1.00584	0.139304	0.209171	0.258524	-1.74173	0.218412	5.1654	8.14565e-08	3.42367	7.92806e-06	male specific
gene-CNDP2	91.2688	223.849	120.291	26.7059	29.595	22.5801	150.562	148.508	342.811	-0.40684	0.646464	-2.33876	4.72071e-06	-2.7456	4.59923e-08	female
gene-CNGA1	0	0	0	0.362428	0.351109	0.172468	0	0	0	-1.69854	0.631529	7.10582	5.16243e-05	5.40727	0.00118998	male specific
gene-CNGB3	0	0	0.048755	0.192481	0.673408	0.371693	0	0.0496859	0.022828	-0.582129	0.862803	4.73011	0.000827192	4.14799	0.00124363	male specific
gene-CNIH3	4.50848	5.49919	3.57659	2.72971	1.41486	1.73793	1.71224	3.393	0.370108	1.56331	0.0382463	-1.08572	0.114548	0.477587	0.550083	female
gene-CNKSR3	5.50624	8.19508	7.43198	5.25817	5.13205	4.83334	13.8796	15.1173	32.0357	-1.48079	0.00321112	-0.37144	0.491459	-1.85223	2.01103e-05
gene-CNMD	14.5464	7.83156	12.8098	3.87105	1.97715	3.52197	16.23	12.9124	4.37939	0.20766	0.861313	-1.57718	0.00689192	-1.36952	0.0203309	female
gene-CNN2	18.9236	33.2303	13.0299	5.71012	7.39987	6.87635	28.7354	25.5752	40.3005	-0.491861	0.443537	-1.51266	0.000532816	-2.00452	1.97338e-06	female
gene-CNN3	43.5733	42.1146	36.6741	22.7404	19.875	22.7	43.4172	62.9027	52.5189	-0.352384	0.348245	-0.758961	0.0056673	-1.11135	2.00878e-05
gene-CNOT10	10.8816	15.9657	16.2752	23.4392	22.2828	24.0121	30.5769	32.3163	54.3406	-1.4015	0.000837544	0.821199	0.0414899	-0.580302	0.167435
gene-CNOT2	12.7942	12.3881	14.7556	14.8261	18.4882	13.4682	19.6896	21.7223	40.0747	-1.02617	0.0451233	0.452935	0.363874	-0.573237	0.236142
gene-CNOT3	3.15728	7.60402	5.72566	17.9334	21.1925	15.8025	5.0272	5.73988	8.54698	-0.368245	0.543028	2.06289	1.93382e-08	1.69465	5.02379e-06	male
gene-CNOT4	13.1234	17.8361	20.8968	12.5781	12.4424	10.2059	40.6351	44.1525	101.046	-1.84083	0.000460725	-0.366084	0.529591	-2.20691	1.71532e-06
gene-CNPPD1	1.09397	2.28656	1.48417	0.401164	0	0.160516	1.39548	0.974605	2.57126	-0.315455	0.732514	-1.30729	0.0137932	-1.62275	0.00151095	female
gene-CNPY1	0.100973	0.448046	0.686084	0.782274	1.50951	0.794201	0.694922	2.25486	2.11321	-2.03124	0.0144847	1.66517	0.0271637	-0.366068	0.693157	male
gene-CNPY3	14.2281	23.5234	13.0566	6.99047	6.50372	5.51583	23.7229	23.3055	47.1566	-0.934497	0.119078	-1.25361	0.0112172	-2.18811	2.05105e-06	female
gene-CNR1	4.41246	9.87684	16.4801	2.93666	0.972702	4.13349	18.2599	13.6434	4.41444	-0.154926	0.929769	-1.84426	0.00656473	-1.99918	0.00268424	female
gene-CNR2	0.459368	0.669896	0.114524	1.18831	1.09625	0.607	0.32519	0.468573	0.592883	-0.861032	0.474773	2.13363	0.00821728	1.2726	0.122627	male
gene-CNRIP1	26.0198	40.1653	52.474	4.37851	1.72295	4.14891	62.2168	71.4882	187.685	-1.43716	0.0453378	-3.25793	1.83193e-08	-4.69509	8.03549e-17	female
gene-CNTD1	0.530239	0.519752	0.46691	42.0038	47.2774	32.0975	0.685677	1.11263	0.997335	-0.033046	0.981536	5.97169	1.36596e-44	5.93865	4.4837e-45	male
gene-CNTFR	2.54203	5.65672	2.52957	1.02007	1.3724	2.24811	3.69083	3.6412	4.02953	-0.0421676	0.981536	-1.27294	0.00989634	-1.31511	0.00687429	female
gene-CNTLN	0.882828	0.117695	0.911561	5.97141	6.57477	3.66254	1.53053	1.21091	1.1905	-1.06391	0.226701	3.18439	3.99153e-07	2.12048	0.000823603	male
gene-CNTN1	61.5178	22.972	68.6218	12.5561	6.95874	30.7839	50.0635	112.76	19.7641	-0.121744	0.961955	-1.54189	0.040727	-1.66364	0.0248752	female
gene-CNTN3	2.00716	2.52708	7.229	1.37757	1.15667	1.80131	6.59655	4.66669	2.71976	-0.227467	0.854264	-1.24131	0.0508549	-1.46877	0.017181	female
gene-CNTN5	1.31018	5.56102	12.7899	1.68799	0.372378	2.51328	8.51423	5.80998	1.74382	0.330048	0.840366	-1.78187	0.0312564	-1.45182	0.0870323	female
gene-CNTN6	0.937382	0.584071	2.99493	0.405643	0.228737	0.550671	3.55936	2.01371	0.56782	-0.24551	0.888179	-1.81575	0.0306661	-2.06126	0.0118634	female
gene-CNTNAP1	4.32871	7.14524	8.15099	2.72995	2.15855	5.28253	6.55667	12.4227	4.01135	-0.406362	0.586898	-0.718415	0.1639	-1.12478	0.0197473
gene-CNTNAP5	1.22696	2.4301	2.19581	0.262173	0.148548	0.655287	2.87247	5.05395	4.30197	-1.04592	0.100345	-2.10374	6.68038e-05	-3.14966	4.27584e-10	female
gene-CNTRL	3.28192	0.416013	2.38082	21.5029	36.1948	16.4896	2.93313	3.1642	3.51828	-0.618206	0.572741	3.78744	6.75942e-09	3.16923	1.5543e-06	male
gene-CNTROB	1.87139	2.69659	1.87481	44.5699	48.0786	36.6351	3.68115	3.03276	6.34133	-1.04794	0.0393427	4.41867	4.22905e-30	3.37073	3.15986e-18	male
gene-COBLL1	11.1197	3.53392	11.601	5.51324	3.95962	4.47794	13.3154	12.4694	24.3483	-0.888992	0.247255	-0.842747	0.188082	-1.73174	0.00272849
gene-COG2	40.1532	28.0833	46.9133	69.4111	70.984	55.9021	31.4201	31.6675	33.7703	0.298266	0.581061	0.887734	0.0105603	1.186	0.000366821
gene-COG5	8.00614	7.47265	11.2722	18.2621	10.7539	15.3296	8.26431	9.52537	10.2085	-0.00706565	0.990994	1.00885	0.00339472	1.00178	0.00335227	male
gene-COL13A1	0.189144	0.321516	0.113055	0.831862	0.481209	0.540781	0.457868	0.34615	0.151747	-0.688142	0.412667	1.85346	0.00118106	1.16532	0.0454545	male
gene-COL17A1	0	0.0489058	0.0688102	0.248898	0.133977	0.134288	0.0776209	0.105034	0.0214357	-0.532188	0.793708	2.2918	0.0265339	1.75961	0.0838649	male specific
gene-COL1A1	38.8376	83.3268	18.1476	41.8832	36.9672	34.2151	79.0614	139.697	114.22	-1.19088	0.0652105	-0.127799	0.858401	-1.31868	0.0160494
gene-COL1A2	67.8416	123.83	30.9401	73.5735	57.5242	62.8771	133.576	237.544	170.173	-1.22003	0.0392769	-0.0638349	0.929889	-1.28387	0.0117216
gene-COL20A1	0.962768	2.77723	1.36801	4.94177	5.3218	3.50291	0.543372	1.40039	0.707415	0.772955	0.180241	1.74557	4.45408e-05	2.51853	1.47758e-09	male
gene-COL22A1	0.345136	0.0807768	0.032471	2.02869	2.39093	1.50808	0.512754	0.110136	0.252859	-1.13828	0.248027	4.10493	2.46498e-09	2.96665	1.58031e-05	male
gene-COL24A1	0.228787	0.251934	0.34266	0.163192	0.0878429	0.207546	0.266591	0.841717	0.99389	-1.31316	0.0920997	-0.335831	0.681632	-1.64899	0.0115871
gene-COL25A1	0.5413	0.529298	0.781654	0.333439	0.157049	0.309179	1.5488	1.46171	0.710658	-0.943981	0.046977	-0.798363	0.0743042	-1.74234	1.10009e-05
gene-COL26A1	3.55934	2.73331	1.84103	0.318099	0.291724	0.436223	2.64547	5.18058	3.34793	-0.491366	0.385137	-2.64876	3.34686e-11	-3.14012	1.43268e-15	female
gene-COL28A1	2.60822	1.77416	0.999061	4.88604	5.6372	4.29532	1.70573	3.80012	1.33012	-0.273647	0.767212	2.41292	1.29765e-07	2.13927	3.02795e-06	male
gene-COL4A3	0.831203	0.371649	0.675402	0.40836	0.196675	0.293362	1.19188	8.59071	5.10007	-2.55917	0.000391564	-0.862676	0.258477	-3.42185	7.33556e-08
gene-COL4A5	18.1367	11.931	13.7113	8.32126	7.32498	7.71627	15.5078	27.8467	27.1774	-0.65355	0.205696	-0.744819	0.0787796	-1.39837	0.000318045
gene-COL6A3	20.6925	24.0878	12.6686	12.7618	14.1615	10.9533	27.5383	35.9336	35.8859	-0.736822	0.104104	-0.434545	0.297995	-1.17137	0.00126405
gene-COL7A1	0.149938	0.274896	0.223404	1.50284	1.65445	0.697073	0.600432	0.908773	0.722069	-1.47145	0.00575549	2.36043	1.2707e-07	0.888978	0.0679466	male
gene-COL9A2	0.482282	0.763027	0.210847	0.20824	0	0.396576	0.238938	0.0861211	0.31679	1.6627	0.0377221	0.0261679	0.980018	1.68887	0.0150227
gene-COL9A3	0.257728	0.171647	0.25789	4.04189	3.76844	2.80069	0.182384	0.0657616	0	1.27429	0.228251	3.62855	8.59709e-09	4.90285	1.79414e-12	male
gene-COLCA2	0.651151	0.234752	0.555184	0.438357	0.201313	0.264543	0.759051	1.7085	2.31312	-0.791958	0.555246	-1.78194	0.0750758	-2.5739	0.0058856	female
gene-COLEC12	6.16931	4.12868	3.81554	2.50111	1.8165	2.25725	8.391	8.46699	3.57644	-0.351987	0.61924	-0.972574	0.0346713	-1.32456	0.00248158
gene-COMMD10	39.043	51.3716	47.5496	86.2803	80.4102	71.3142	47.6399	45.1652	36.37	0.108046	0.823485	0.954565	3.06256e-05	1.06261	2.44268e-06
gene-COMMD2	30.9036	28.481	29.3644	15.7821	15.8837	13.9884	54.2147	43.0725	91.0343	-0.983817	0.0488761	-0.816107	0.0696589	-1.79992	8.64908e-06
gene-COMMD9	27.002	46.7593	40.794	10.5847	9.49883	11.4267	60.7761	58.623	97.7985	-0.988627	0.0326919	-1.74728	5.38695e-06	-2.73591	1.28223e-13	female
gene-COMP	0.0620176	0.144702	0.0271685	0.536351	0.635101	0.765039	0.153596	0.0553918	0.0254527	0.664119	0.653877	2.34602	0.00311232	3.01014	0.000177097	male specific
gene-COPG2	26.3167	33.9605	26.2618	67.0936	58.7985	54.9388	33.7129	32.5646	37.5371	-0.245246	0.563881	1.20121	3.71843e-06	0.955969	0.000294214	male
gene-COPS2	31.4342	11.2089	33.8335	62.3114	55.3201	48.2309	43.859	48.403	71.8049	-1.02829	0.0958758	1.20181	0.0204993	0.173524	0.802445	male
gene-COPS3	58.3606	39.8695	55.3224	190.775	226.368	201.012	79.2899	71.7888	118.044	-0.72869	0.115059	2.05419	4.23794e-09	1.3255	0.000250889	male
gene-COPS4	22.0816	24.2373	26.9846	53.8505	49.5983	41.9024	31.4026	29.0253	30.7915	-0.271485	0.499765	1.09518	2.02092e-05	0.823697	0.00173011	male
gene-COPS6	76.1316	118.966	92.5032	164.875	161.632	150.527	77.356	74.807	43.2064	0.579173	0.100117	0.928831	0.0010507	1.508	2.14792e-08
gene-COPS7B	27.2073	32.9347	30.0619	144.598	130.026	101.92	30.6982	31.203	40.194	-0.0983695	0.887235	2.09639	4.47422e-13	1.99802	5.50722e-12	male
gene-COPS8	118.286	102.329	120.992	375.699	331.835	258.413	114.39	123.683	106.363	0.0555717	0.946103	1.64086	2.91451e-10	1.69643	6.13352e-11	male
gene-COPS9	93.5311	83.4868	113.152	199.22	180.695	175.874	96.8573	83.6478	50.8723	0.464772	0.185865	0.756945	0.00566655	1.22172	2.34243e-06
gene-COPZ2	10.4417	28.687	14.5646	5.4382	4.87659	4.33469	8.15718	5.4555	4.85446	1.34106	0.000318313	-1.487	7.60155e-06	-0.14594	0.754787	female
gene-COQ5	6.88433	10.0923	9.43914	15.0962	15.9268	11.1996	28.9547	26.5759	52.0125	-1.97525	9.93561e-06	0.88452	0.0487461	-1.09073	0.0111718
gene-CORO1C	9.67522	10.1431	6.11808	42.3537	39.6725	31.8334	29.8196	25.4048	55.0538	-2.09158	9.93561e-06	2.28525	8.50913e-08	0.193668	0.745922	male
gene-CORO2A	2.01862	2.14683	1.61264	0.612322	1.05461	0.473258	1.89462	1.64466	2.41291	0.0230411	0.981536	-1.36218	0.00272963	-1.33914	0.00298533	female
gene-CORO2B	26.6583	42.057	29.7944	13.2137	4.91139	13.4188	33.7382	32.029	17.5851	0.345163	0.60781	-1.45674	0.000392132	-1.11157	0.00839515	female
gene-COTL1	139.266	369.972	212.92	66.8366	50.2999	51.0344	175.172	91.4944	77.8624	1.10693	0.0311749	-1.89887	6.93692e-06	-0.791931	0.0915586	female
gene-CP	651.925	362.09	493.576	193.422	198.282	311.811	305.25	200.35	215.381	1.14435	0.00847555	-1.00351	0.010205	0.140839	0.789066	female
gene-CPB2	84.2588	45.405	56.752	31.1512	32.4935	42.5707	27.4459	20.5366	28.4784	1.36937	0.00155365	-0.705428	0.0928684	0.663946	0.118202
gene-CPE	75.5518	153.662	278.803	43.3519	16.0014	71.6387	278.455	204.997	49.4908	0.0501293	0.981536	-1.84387	0.0118359	-1.79374	0.0139776	female
gene-CPEB1	16.5715	46.4143	36.6521	79.3869	72.1734	55.3914	84.0245	77.1729	153.854	-1.72553	0.00237108	1.11274	0.037604	-0.612789	0.294886	male
gene-CPEB2	14.0865	9.89064	13.9751	23.6762	21.6032	22.4539	10.7903	15.4325	5.83292	0.365022	0.516029	0.95213	0.0112373	1.31715	0.000241358
gene-CPEB3	3.88222	2.94815	6.67871	6.35925	8.86413	11.5573	5.06467	10.8651	7.16233	-0.730118	0.23229	1.35448	0.00367255	0.624367	0.227723	male
gene-CPLANE1	2.75222	0.730878	2.80193	18.5138	19.1559	12.7292	3.3032	4.11416	3.34859	-0.654145	0.379189	2.99155	1.3142e-09	2.33741	3.01888e-06	male
gene-CPM	0.945737	0.350476	0.480633	69.0976	94.1077	49.8082	1.40118	1.69054	1.09825	-0.855282	0.13875	6.22956	4.89219e-57	5.37428	5.677e-48	male
gene-CPN1	32.9504	43.5468	23.0588	5.57989	5.63734	15.1399	18.6048	16.1223	12.5472	1.20653	0.017364	-1.65729	0.00012487	-0.450764	0.387893	female
gene-CPNE3	19.8799	16.3754	11.3071	6.53933	13.8483	11.1541	27.8904	24.1606	59.9755	-1.24117	0.0578441	-0.344795	0.60419	-1.58596	0.00365974
gene-CPNE4	3.23605	14.3783	22.4894	1.58253	2.12815	3.95689	22.1681	14.2782	8.74656	-0.318913	0.828885	-1.65445	0.030881	-1.97336	0.00783859	female
gene-CPPED1	23.9313	12.3871	19.2859	43.2399	42.0334	41.1747	18.8465	20.6862	16.1073	0.205185	0.787074	1.41239	0.000208658	1.61758	1.49745e-05	male
gene-CPQ	22.0861	16.6596	18.6857	7.65914	8.23963	10.6686	4.74679	6.95316	4.7605	1.85622	1.43344e-09	-0.974647	0.0012185	0.881572	0.00405971
gene-CPS1	138.882	118.786	43.6068	30.923	29.5171	44.7358	79.5018	44.7346	88.3205	0.543388	0.493627	-1.4043	0.00887007	-0.860914	0.131854	female
gene-CPSF2	14.7195	10.4719	14.593	31.7705	30.2171	25.4059	17.1991	14.0544	17.4772	-0.229988	0.685908	1.24323	0.000105097	1.01324	0.0018453	male
gene-CPSF4	14.3147	20.8068	19.554	58.817	61.3198	47.0557	17.9311	20.2026	29.1279	-0.290009	0.62288	1.688	8.29929e-07	1.39799	5.47284e-05	male
gene-CPSF4L	0	0.413042	0	0	0	0	0	0	0.247457	-2.29978	0.0869925	-5.54741	0.0012631	-7.84718	1.37546e-06	female specific
gene-CPT1A	82.8877	64.1855	69.9712	21.6834	28.4899	40.4697	25.2024	26.2031	16.1428	1.76033	2.7244e-07	-1.16921	0.00034539	0.591123	0.0971907	female
gene-CPXM2	1.99455	3.29345	1.59387	0.326004	0.165187	0.523936	2.65574	2.13813	2.18255	-0.0464637	0.981536	-2.48728	1.30936e-07	-2.53375	6.43609e-08	female
gene-CPZ	2.90795	4.84064	0.222964	0.660682	0.237044	0.891431	1.87043	8.47185	3.0161	-0.619486	0.684532	-1.9871	0.0376445	-2.60659	0.00429563	female
gene-CRACR2A	0.51195	0.877365	0.580038	0.572364	1.09319	0.942978	0.359202	0.247728	0.402642	0.744537	0.232401	0.438043	0.412246	1.18258	0.0132097
gene-CRAT	21.5282	17.7927	17.7698	5.20793	5.23258	6.55562	8.9283	12.2594	12.5979	0.842155	0.0181033	-1.63189	3.15039e-08	-0.789736	0.0132637	female
gene-CRB1	0.171384	0.416827	0.270731	0.148396	0.255607	0.158578	0.543217	0.689028	1.01262	-1.54104	0.0706444	0.0829007	0.937952	-1.45814	0.0486067
gene-CRB2	1.69797	3.26974	1.5709	0.392989	0.240268	0.2577	1.3903	1.60867	1.69552	0.508926	0.395423	-2.66696	1.63043e-10	-2.15804	3.69419e-07	female
gene-CRB3	0	1.76404	3.45893	0	0	0	1.10098	1.92712	7.32517	-1.68408	0.0253648	-3.41612	1.76778e-07	-5.1002	7.51219e-16	female specific
gene-CRCP	25.3787	21.8936	27.7783	62.3213	51.561	47.7392	39.4581	41.4172	52.8738	-0.828027	0.0314132	1.21057	0.00016543	0.382544	0.308619	male
gene-CREB3L1	1.38719	4.68932	2.66962	1.40639	0.589572	0.693139	4.9486	3.4344	1.91861	-0.225268	0.865733	-1.49603	0.02669	-1.7213	0.00867858	female
gene-CREB3L3	0.677558	0.714959	0.841508	0.166483	0.716622	0.198915	0.191931	0	0	2.78655	9.12594e-08	-1.64734	0.000862078	1.13921	0.0334743	female
gene-CREG1	38.1811	51.7442	32.9976	12.6611	9.89119	12.7217	9.61825	20.7742	35.747	0.835002	0.087808	-1.54025	8.46293e-05	-0.705246	0.103259	female
gene-CREG2	1.54758	5.47661	11.9913	1.29869	0.534895	2.99969	11.1278	15.0825	1.5247	-0.49296	0.776752	-1.70059	0.082481	-2.19355	0.0195995	female
gene-CRELD2	44.3869	42.4881	48.0435	89.0457	102.618	74.34	51.745	41.873	88.9797	-0.40333	0.55202	1.08898	0.0146063	0.685654	0.147242	male
gene-CREM	14.9625	11.7161	9.81178	71.5275	78.3099	66.6566	7.11128	5.56187	10.9843	0.34163	0.658975	3.20776	2.23902e-14	3.54939	2.018e-17	male
gene-CRHR1	0.225816	1.54978	1.97426	0.254063	0.0877579	0.162503	2.02282	1.05849	0.0579876	0.497514	0.817096	-2.43521	0.0315958	-1.93769	0.0970015	female
gene-CRISPLD1	2.33098	1.9706	0.972204	1.14325	0.344552	0.43561	6.35199	12.5807	6.52521	-2.1143	0.000455872	-1.28846	0.0385344	-3.40276	4.5004e-10	female
gene-CRKL	28.2744	21.5681	22.5925	32.1769	30.0139	38.1008	49.5737	47.8748	69.6169	-1.18727	0.00188331	0.63212	0.0877724	-0.555147	0.139315
gene-CRLF1	1.91504	2.61251	1.90399	1.09846	1.01323	0.749643	0.723243	0.1627	0.974115	1.64348	0.019406	2.57092	4.39385e-06	4.2144	3.29628e-14	male
gene-CRMP1	10.7909	40.1639	67.0449	10.0114	6.07028	16.4446	47.66	43.1469	12.6177	0.269854	0.849068	-1.65753	0.0187368	-1.38768	0.0534311	female
gene-CRNKL1	4.7681	4.571	4.71137	6.58838	8.82017	6.07721	6.28358	9.19564	14.8375	-1.08854	0.029548	0.70586	0.129321	-0.382681	0.452721
gene-CROCC	2.04862	2.90053	2.09108	0.743067	0.489527	1.32955	2.63775	2.99732	1.62848	0.0530612	0.981536	-1.48489	0.00112348	-1.43183	0.00161506	female
gene-CRTAP	5.08783	6.76952	4.94025	7.58766	10.1846	9.92097	3.8505	7.01621	5.17277	-0.0240248	0.981536	1.25177	0.000193165	1.22774	0.000220829	male
gene-CRYBG1	1.84242	0.74815	2.66838	0.693036	0.696311	0.13725	5.21085	4.12625	10.6072	-1.86027	0.0364595	-1.68841	0.0381727	-3.54868	1.48317e-06	female
gene-CRYBG2	0.0949004	0.0441655	0.124479	0	0.0441089	0.0487726	0.423146	0.593132	0.545432	-2.47426	0.00973085	-0.388603	0.75834	-2.86287	0.00117532	male-to-female specificity
gene-CRYM	9.6591	12.7388	10.6431	4.25843	4.22602	8.26714	24.4811	24.3294	10.1478	-0.63051	0.267045	-0.888626	0.0467205	-1.51914	0.000250509
gene-CRYZL1	11.0612	9.36284	15.2501	39.3735	48.8979	32.4506	25.4261	26.1967	43.6768	-1.23895	0.0114544	1.79184	1.49525e-05	0.55289	0.25052	male
gene-CSDC2	18.7561	30.2179	31.2644	7.18728	5.3193	14.9755	28.7737	40.4283	28.1968	-0.25517	0.715735	-1.40779	0.000283675	-1.66296	1.12517e-05	female
gene-CSE1L	14.1165	13.6049	22.3046	39.0896	41.2077	29.5786	32.8645	29.1506	46.2534	-1.04807	0.0222759	1.25327	0.00146312	0.205199	0.690847	male
gene-CSF1R	23.6019	15.4686	9.82976	6.04087	4.89934	5.61199	12.254	10.7601	5.78849	0.912034	0.0990264	-1.48122	0.000917013	-0.569186	0.265535	female
gene-CSF2RB	16.1741	14.5016	7.16202	8.39583	7.4902	5.94296	9.03757	6.32755	4.14885	1.0457	0.047415	-0.551003	0.269709	0.494693	0.335903
gene-CSF3	0.83853	1.87486	1.28403	0.978092	1.01383	0.905029	1.45391	1.75963	3.6486	-0.926571	0.231062	-0.409044	0.575252	-1.33562	0.0300556
gene-CSGALNACT1	1.25289	2.89469	4.52489	8.47788	7.80231	7.31347	2.78079	2.72216	2.29302	0.147514	0.875551	1.87767	5.81629e-06	2.02518	7.75123e-07	male
gene-CSMD3	0.149623	0.222599	0.301536	7.45087	7.52888	6.84111	0.653764	0.802191	0.447735	-1.2159	0.00226993	4.90168	1.8094e-55	3.68578	7.97488e-36	male
gene-CSNK1G3	6.93718	4.08555	4.78976	28.9233	33.8465	28.6359	7.73814	6.73605	8.4195	-0.162464	0.794273	1.84691	4.46219e-10	1.68445	1.39941e-08	male
gene-CSNK2B	67.7262	94.2008	66.7868	452.127	652.141	447.813	62.5833	60.027	76.926	0.242999	0.659369	2.62042	2.01648e-18	2.86341	7.0302e-22	male
gene-CSPG4	0.768332	1.25933	0.919535	2.84588	3.25195	1.71815	0.599256	0.875345	0.480699	0.562951	0.369542	1.63602	0.000127525	2.19897	1.30832e-07	male
gene-CSPG5	14.6735	36.6535	29.0412	7.34515	2.14518	13.4416	43.4146	42.297	21.0111	-0.329582	0.795125	-1.65448	0.0135124	-1.98407	0.00222566	female
gene-CSPP1	1.70848	0.249315	2.31133	5.36149	5.30431	5.38224	2.51503	2.89881	3.47278	-0.880142	0.25065	2.01848	0.000364567	1.13833	0.059308	male
gene-CSRNP2	9.02183	18.9798	16.6914	44.5746	40.4715	32.0163	14.4893	14.0559	5.48851	0.474563	0.463257	1.40785	0.00120759	1.88242	7.03895e-06	male
gene-CSRP1	86.3901	170.502	78.8539	42.4841	53.3274	43.0688	67.8328	39.6821	47.0148	1.02755	0.0136774	-1.04563	0.00435298	-0.0180757	0.973265	female
gene-CSRP2	141.142	183.414	195.07	76.5964	48.7511	69.6558	281.565	253.313	345.516	-0.733075	0.083165	-1.26567	0.000215613	-1.99874	9.3066e-10	female
gene-CST7	8.17297	16.6953	14.5205	3.15271	1.62209	4.27939	11.6072	9.85027	9.62437	0.381869	0.62876	-1.84402	0.000169914	-1.46216	0.00359284	female
gene-CSTA	246.118	129.585	148.51	35.7847	28.8368	26.5267	96.4925	36.0538	36.9966	1.71137	0.00163799	-2.35708	6.71034e-07	-0.645713	0.253547	female
gene-CSTB	5.66031	24.8232	13.6743	9.95861	7.58857	6.97617	9.14641	6.7709	2.12884	1.45718	0.0117392	-1.01537	0.056851	0.441814	0.472173	female
gene-CSTF3	9.93344	8.10038	12.8434	23.955	20.7864	15.3863	15.297	15.6612	22.8533	-0.593677	0.214894	1.33409	0.000196507	0.740417	0.0530686	male
gene-CTBS	28.7027	28.5159	24.6751	104.883	87.4839	78.6577	27.915	17.6944	27.1285	0.239207	0.678997	1.88419	2.209e-09	2.12339	1.02304e-11	male
gene-CTCF	19.8989	28.0022	20.5963	9.75002	10.7426	10.9095	28.6175	28.1985	39.5557	-0.474975	0.266004	-0.880884	0.00686567	-1.35586	1.04053e-05
gene-CTCFL	0.0357298	0.0321695	0.0603614	62.4118	49.6199	40.6676	1.16884	0.718315	0.606764	-3.93502	2.21074e-09	10.1093	2.30707e-69	6.17425	9.38812e-69	male specific
gene-CTDNEP1	31.4566	57.7591	34.1417	31.7104	29.6246	30.4174	64.4706	53.9978	113.768	-0.864016	0.124246	-0.340814	0.529637	-1.20483	0.00812417
gene-CTDP1	5.2782	2.5508	4.24913	11.055	10.8325	8.12935	4.34704	4.4328	3.99091	-0.359923	0.567983	1.4223	0.000296012	1.06238	0.00836967	male
gene-CTNNAL1	8.90286	5.10511	6.60789	14.7813	14.1637	14.1772	7.05587	8.29845	3.48118	0.172777	0.820751	1.23357	0.000849448	1.40635	0.000102033	male
gene-CTNND2	6.99436	8.80006	13.8362	3.23725	1.33663	5.0608	14.5108	16.0356	3.9643	-0.12616	0.9303	-1.32596	0.0187624	-1.45212	0.00866201	female
gene-CTNS	13.7431	26.2778	16.5807	7.13704	4.0524	5.63024	22.2711	28.8487	49.5161	-0.80701	0.17951	-1.50236	0.00143019	-2.30937	2.43169e-07	female
gene-CTPS1	26.663	50.1344	34.992	26.8171	24.8204	26.0625	47.7741	51.3466	87.6677	-0.693187	0.17951	-0.378898	0.421326	-1.07209	0.00835343
gene-CTPS2	6.98826	5.74744	7.97939	32.2283	19.8169	22.8107	8.2986	10.3444	7.45122	-0.105919	0.899114	1.87517	3.21216e-08	1.76925	1.76024e-07	male
gene-CTSA	62.5764	138.781	69.0309	31.2241	25.9967	28.2719	52.8521	68.1741	55.5834	0.683516	0.128578	-1.50431	1.5648e-05	-0.820798	0.0276937	female
gene-CTSB	367.032	1030.42	288.63	57.3149	56.4501	56.6367	77.2413	72.399	58.5399	2.98697	4.71285e-10	-3.12978	2.04275e-12	-0.142808	0.830724	female
gene-CTSC	267.284	296.67	220.269	107.881	130.567	104.643	80.406	69.6251	65.6118	1.90827	3.82868e-13	-1.0521	5.31365e-05	0.856169	0.00125773	female
gene-CTSD	323.462	548.57	298.028	102.286	108.951	103.656	117.257	107.108	127.933	1.7588	1.55915e-07	-1.74706	1.3259e-08	0.011743	0.981082	female
gene-CTSH	63.6848	105.429	52.7206	23.3697	26.1815	29.372	52.2044	36.9777	48.6608	0.589613	0.226089	-1.32303	0.000285057	-0.733422	0.0608814	female
gene-CTSL	292.671	225.297	335.704	93.9108	79.1422	82.2584	180.327	155.79	134.36	0.947869	0.00150674	-1.62304	1.75613e-10	-0.675169	0.0150323	female
gene-CTSZ	138.017	175.518	168.788	34.219	56.6925	50.8224	38.8888	32.5723	26.2035	2.28991	5.97983e-15	-1.59444	1.99477e-08	0.695468	0.0256659	female
gene-CTTN	50.1447	36.6913	42.1695	18.7583	15.9367	16.8958	38.6522	35.2778	42.9488	0.18781	0.730286	-1.20391	4.08418e-05	-1.0161	0.000625371	female
gene-CTU2	3.18168	4.87286	3.15012	1.70239	1.40962	1.79102	2.32664	3.01049	4.35317	-0.176454	0.851573	-0.855852	0.0818592	-1.03231	0.0300556
gene-CTXN2	3.2321	1.74912	2.66649	4.48879	5.05293	5.2297	1.74892	6.02182	2.67177	-0.460286	0.683932	1.82179	0.00520455	1.3615	0.0392886	male
gene-CUL1	25.5783	14.636	30.909	55.3537	57.454	51.5414	36.4966	39.7518	42.0954	-0.650962	0.179445	1.33677	0.00031082	0.685812	0.087692	male
gene-CUL3	32.0406	18.8849	36.0274	90.0974	94.5637	73.5515	35.4557	46.9393	45.8335	-0.468521	0.379943	1.66485	4.31242e-06	1.19633	0.00133457	male
gene-CUL4B	20.8498	11.175	22.8911	56.6292	57.9844	58.4531	23.8761	25.6412	26.9176	-0.422342	0.430674	1.85682	1.13445e-07	1.43448	5.85083e-05	male
gene-CUNH10orf105	2.42552	3.27323	3.10327	0.71703	0.567626	1.32615	2.97205	3.94356	1.72233	0.10071	0.939021	-1.70617	0.000449425	-1.60546	0.000956962	female
gene-CUNH10orf53	0.22691	0.350384	0.263684	13.9451	11.4315	9.40528	0.674732	0.134989	0.248532	-0.260063	0.838021	6.28537	8.17559e-40	6.02531	3.39494e-41	male
gene-CUNH10orf67	0.126542	0	0.0552243	9.71316	10.8654	6.11258	0.250818	0.169423	0.207856	-1.1535	0.1942	5.6416	6.81703e-22	4.4881	1.05986e-17	male specific
gene-CUNH10orf82	0	0	0	53.7944	69.7795	60.3166	0	0.119342	0	1.01254	0.769617	10.2318	9.93128e-20	11.2443	2.14393e-18	male specific
gene-CUNH10orf88	7.65979	11.2163	15.418	57.686	57.171	42.9647	31.0063	29.7708	66.5639	-1.9332	0.000371467	2.30632	1.44209e-06	0.373119	0.543589	male
gene-CUNH10orf90	23.378	3.99873	15.607	26.3873	30.9328	26.7637	8.31082	8.96159	7.11488	0.864947	0.277604	1.07416	0.0885905	1.9391	0.000856044	male
gene-CUNH11orf1	2.42393	3.78958	7.16111	173.88	208.972	220.386	4.8109	6.0138	6.26903	-0.218009	0.751307	4.9827	6.86002e-56	4.76469	8.39806e-53	male
gene-CUNH11orf24	13.2082	27.5888	20.2041	3.18446	2.77687	4.22164	37.0421	34.7132	81.89	-1.33435	0.0196567	-2.42909	4.27269e-07	-3.76343	4.89368e-16	female
gene-CUNH11orf49	6.20534	8.96285	10.3629	20.4026	16.1072	16.7601	8.9599	9.9348	3.62778	0.283367	0.669538	1.14485	0.00345117	1.42821	0.000164459	male
gene-CUNH11orf65	1.78282	1.63844	2.5985	214.652	190.481	159.7	9.38719	5.4284	8.49965	-1.54037	0.000284788	6.43074	2.55631e-77	4.89036	3.27966e-49	male
gene-CUNH11orf68	12.8036	34.2444	19.9729	29.7886	32.0955	25.7139	60.6668	45.8542	109.888	-1.72558	0.0030552	0.542127	0.370273	-1.18346	0.0284753
gene-CUNH11orf80	0	0.065683	0	7.96949	8.7756	4.75968	0.280846	0	0.180627	-0.435993	0.773734	5.81633	3.91528e-19	5.38034	1.00588e-18	male specific
gene-CUNH11orf87	2.62884	4.52624	8.81306	1.45567	0.427101	1.11181	11.6599	5.37303	8.14126	-0.529132	0.643176	-2.08642	0.00431221	-2.61555	0.000197053	female
gene-CUNH11orf94	3.07243	3.68681	1.96657	24.5466	22.8909	14.9777	0.254325	0.682915	1.26591	1.79085	0.00202968	2.07755	5.72464e-06	3.8684	2.60473e-16	male
gene-CUNH11orf97	0.658877	1.08881	0.91275	2.8247	3.52547	2.97812	1.96053	1.40947	0.325069	-0.22857	0.866162	2.28229	0.000159013	2.05372	0.000565661	male
gene-CUNH11orf98	6.4134	10.9236	9.27892	14.9404	34.4827	21.1413	23.6743	19.1368	39.3803	-1.57194	0.00745782	1.58728	0.00225728	0.0153387	0.984428	male
gene-CUNH12orf29	34.0309	17.809	29.3597	79.1469	66.899	63.2971	36.217	37.0718	32.7392	-0.322807	0.55368	1.42409	2.42413e-05	1.10129	0.0013786	male
gene-CUNH12orf40	0	0	0	4.29191	3.92119	2.73452	0	0	0	-2.57756	0.210604	8.50068	4.29536e-10	5.92312	1.83709e-14	male specific
gene-CUNH12orf43	6.51808	7.94357	7.71881	6.81565	4.63332	6.99347	20.5744	18.7196	29.419	-1.75425	4.12747e-05	-0.0778042	0.889413	-1.83205	1.99264e-06
gene-CUNH12orf49	1.84398	2.90866	4.84061	1.13668	0.803473	3.32799	15.8751	12.5508	30.6454	-2.66936	7.96013e-05	-0.62635	0.40422	-3.29571	4.46153e-08
gene-CUNH12orf50	0.209483	0	0.510087	117.071	107.215	85.4802	0.772405	0.124634	0.320048	-0.551412	0.597464	8.43043	2.78203e-59	7.87902	1.45904e-61	male
gene-CUNH12orf65	7.1371	2.78586	9.45688	59.7327	66.784	72.206	30.7074	29.2283	54.1756	-2.15148	9.49928e-05	2.94525	1.07531e-09	0.793764	0.151855	male
gene-CUNH14orf39	0	0	0	94.9747	77.3778	42.0815	0.768524	2.23321	2.08678	-6.43607	1.4232e-06	11.814	3.43736e-24	5.37793	4.89518e-27	male specific
gene-CUNH15orf39	25.3588	21.8505	7.75427	6.6038	7.33631	9.93623	8.31903	6.54878	8.164	1.29818	0.0214198	-1.06397	0.0364408	0.23421	0.716637	female
gene-CUNH15orf40	11.4542	7.23915	11.4253	25.3848	22.4086	20.1986	11.1204	15.3632	14.3244	-0.421594	0.432628	1.3507	0.000183857	0.929111	0.0128404	male
gene-CUNH15orf62	0.150081	0.881825	1.2224	0.129902	0.0199774	0.13225	0.955683	0.114919	0.140764	0.800428	0.737148	-3.19692	0.0222037	-2.39649	0.099098	female specific
gene-CUNH15orf65	1.74055	4.18944	3.63935	107.281	117.208	93.1734	3.03185	1.92748	5.03422	0.463849	0.492479	4.81875	1.6053e-40	5.2826	3.95509e-46	male
gene-CUNH16orf45	2.28649	5.15216	18.9204	2.28117	0.897153	3.96916	18.7799	15.197	1.75229	-0.32037	0.866118	-1.79975	0.0617414	-2.12012	0.023518	female
gene-CUNH16orf46	0.393439	0.284982	0.682765	39.0032	47.4711	53.5065	1.42936	1.81405	2.61985	-1.7997	5.10914e-05	6.105	4.67149e-63	4.30529	2.02271e-38	male
gene-CUNH16orf71	0.193593	0.23155	0.409752	29.2707	37.6935	23.6082	0.473026	0.172713	0.293507	-0.684234	0.248966	6.35536	2.55466e-61	5.67112	1.40028e-52	male
gene-CUNH16orf78	0	0	0	83.172	92.2138	82.0863	0	0	0	-1.73011	0.536722	12.8362	4.40905e-24	11.1061	1.91757e-23	male specific
gene-CUNH16orf89	1.05729	0.983632	0.924231	0.0869398	0.421105	0	1.89576	2.33742	1.57092	-0.886138	0.240232	-0.958506	0.158885	-1.84464	0.00221589
gene-CUNH16orf96	2.12766	0.0792789	0.819111	20.6621	21.845	14.9156	0.0843232	0.0379981	0.209614	1.46871	0.197685	3.57083	1.51851e-05	5.03954	6.10526e-10	male
gene-CUNH17orf113	1.58153	3.50859	2.54702	1.6027	0.958492	1.32669	3.49504	4.10421	7.25388	-1.03822	0.0779779	-0.740744	0.171372	-1.77897	0.00019358
gene-CUNH17orf47	0.0475269	0	0	40.4702	43.6055	40.3024	0	0	0	1.08211	0.767404	12.2295	3.88935e-22	13.3116	3.97192e-26	male specific
gene-CUNH17orf49	83.9373	131.963	82.5869	147.493	151.507	141.423	84.5913	94.3773	44.4504	0.546474	0.247584	0.587773	0.126425	1.13425	0.00125568
gene-CUNH17orf50	0	0	0	18.2179	22.8363	15.748	0	0	0	-0.772201	0.837656	10.5882	3.0145e-16	9.81599	5.28069e-18	male specific
gene-CUNH17orf53	2.45963	13.5117	4.32002	7.45498	7.03201	5.61224	15.9844	15.9551	22.5654	-1.35511	0.0621705	0.109791	0.894873	-1.24532	0.0492949
gene-CUNH17orf64	0	0	0	68.9151	77.2813	61.8239	0	0	0	-0.841472	0.832908	12.6649	2.34414e-23	11.8234	1.90918e-20	male specific
gene-CUNH17orf78	0	0	0	20.0887	19.4895	16.2382	0	0.0418611	0	-2.57133	0.194202	11.7446	4.19993e-20	9.17331	1.50112e-43	male specific
gene-CUNH17orf80	1.49901	2.70737	2.85504	3.43344	3.69559	2.77507	2.63557	1.36398	1.4152	0.489822	0.479242	0.567975	0.270702	1.0578	0.0259004
gene-CUNH17orf98	2.08185	8.38492	7.02554	36.7605	42.5736	41.8694	10.8461	11.8969	39.2593	-1.91977	0.0106122	2.99218	1.99097e-06	1.07242	0.127878	male
gene-CUNH18orf54	1.94044	1.2	3.06094	9.83562	10.6513	7.23638	4.43129	5.97381	11.6844	-1.74172	0.00666377	2.22949	5.33012e-05	0.487772	0.470272	male
gene-CUNH18orf63	0.271616	0.375579	0.507859	78.6013	71.8928	42.7916	3.58711	1.464	3.42179	-2.79232	4.45563e-07	7.32221	3.46251e-53	4.52989	1.02151e-23	male
gene-CUNH19orf12	54.05	41.9532	42.3788	17.8596	19.1803	23.0637	26.9554	23.6038	19.2795	0.990796	0.000897101	-1.11612	2.511e-05	-0.12532	0.731955	female
gene-CUNH19orf44	2.59445	1.77999	3.38396	32.3961	34.2736	25.2396	3.80201	3.47226	3.07137	-0.189534	0.767852	3.34376	2.1262e-29	3.15422	9.3095e-27	male
gene-CUNH19orf54	4.03672	8.13611	3.33523	10.6391	11.5996	9.50071	8.01118	8.98852	30.3083	-1.75797	0.0239682	1.1984	0.0964141	-0.559571	0.484809	male
gene-CUNH19orf57	0.275436	0.051442	0.144854	47.5841	33.9866	30.6087	0.791271	0.861094	0.791245	-2.15776	0.000696706	7.87184	1.40493e-54	5.71408	3.18094e-41	male
gene-CUNH19orf67	1.18185	4.89898	4.81784	57.9853	67.1954	39.8671	5.15811	13.8183	13.7086	-1.70686	0.0277578	4.21027	7.78055e-12	2.50341	6.87264e-05	male
gene-CUNH19orf70	84.0089	105.2	94.2551	592.068	1022.3	841.48	96.1015	94.9058	109.49	-0.114283	0.875587	3.38228	1.31018e-28	3.268	7.8111e-27	male
gene-CUNH19orf71	0	0	0	32.255	81.5782	78.2271	0	0	0	-0.218637	0.957355	9.28236	3.5553e-25	9.06372	4.35604e-28	male specific
gene-CUNH1orf100	0.43866	0.505211	0.190391	44.259	52.7237	50.315	0.108741	0.293375	0	1.15943	0.0780985	5.5761	2.60099e-49	6.73552	1.63576e-53	male
gene-CUNH1orf112	2.9904	6.32494	3.92753	27.4577	24.0253	18.9312	6.0337	5.60178	5.89755	-0.207622	0.750554	2.18536	1.8514e-11	1.97773	1.33831e-09	male
gene-CUNH1orf116	6.9809	21.6214	12.2204	0.403289	0.834885	0.258194	22.8013	17.0041	60.4992	-1.33559	0.129511	-4.65235	1.83486e-11	-5.98793	1.39961e-18	female
gene-CUNH1orf146	1.75807	0.354272	1.79973	2.3024	2.69532	1.64948	1.13637	0.955546	0.691167	0.482199	0.614242	1.01177	0.0974074	1.49396	0.010598	male
gene-CUNH1orf158	0	0	0	79.1268	96.4999	65.9749	0	0	0	0.120323	0.981536	13.3096	2.16512e-25	13.43	7.12372e-26	male specific
gene-CUNH1orf159	10.7795	18.1753	12.0152	15.389	13.9712	12.0401	22.2212	20.9017	49.5029	-1.21486	0.0393208	0.144217	0.827538	-1.07064	0.039526
gene-CUNH1orf167	0.520357	2.13555	0.972189	3.92896	4.93959	3.67302	1.85587	2.47855	5.55292	-1.55555	0.04228	1.92684	0.00299506	0.371297	0.650164	male
gene-CUNH1orf174	21.2761	14.1013	16.6032	40.7674	37.0261	26.3163	28.8583	31.0823	58.8413	-1.18581	0.0312262	1.09505	0.0245546	-0.0907686	0.896635	male
gene-CUNH1orf185	0.16842	0	0.147515	34.2504	33.1068	17.0707	0.233593	0.300837	0.414748	-1.15129	0.22558	7.34653	2.03201e-32	6.19524	9.30507e-28	male
gene-CUNH1orf194	2.79697	2.16013	2.44286	43.7492	57.5146	45.9376	2.1766	1.54222	1.14985	0.811702	0.0878423	4.17843	1.8518e-39	4.99013	1.19533e-51	male
gene-CUNH1orf210	2.70404	5.58135	2.45721	0.466787	1.658	3.94657	3.9121	2.84854	6.1284	-0.717062	0.501622	-0.779046	0.342033	-1.49611	0.0440932
gene-CUNH1orf216	6.55777	19.1652	21.9472	3.81556	2.07469	7.34915	20.3502	19.9247	2.65468	0.242769	0.882353	-1.69596	0.0302956	-1.45319	0.0680988	female
gene-CUNH1orf52	35.6825	34.3888	52.6187	15.888	14.0667	23.3057	37.3636	38.961	47.0811	-0.0185033	0.981536	-1.01059	0.00486016	-1.02909	0.00372308	female
gene-CUNH1orf56	0.303426	0.138835	0.393151	139.083	153.962	117.963	0.45154	0.270345	0.24959	0.278727	0.884673	8.81458	1.79837e-50	9.09331	1.1296e-49	male
gene-CUNH1orf74	4.49417	8.86242	5.19148	1.70834	1.02261	1.59381	11.0335	14.7792	16.6174	-1.17291	0.013704	-1.8284	1.19818e-05	-3.0013	4.52888e-14	female
gene-CUNH1orf87	1.72562	3.46915	3.38502	0.786511	0.496929	0.659868	7.59659	6.24475	8.8258	-1.33537	0.0029636	-2.22567	1.8078e-07	-3.56104	2.10856e-18	female
gene-CUNH1orf94	0	0	0.111387	59.1916	93.1516	40.1079	0.189733	0.0569508	0	-1.79572	0.28042	10.4011	5.93979e-24	8.6054	3.71587e-34	male specific
gene-CUNH20orf85	0	0	0	8.22868	10.095	4.81867	0	0	0	-0.492692	0.892523	8.88422	3.998e-13	8.39153	6.87786e-16	male specific
gene-CUNH20orf96	19.2672	30.6758	34.6018	63.0473	57.7091	54.2116	27.5797	28.8981	26.3887	0.0588501	0.938207	1.17128	7.50959e-06	1.23013	2.06475e-06	male
gene-CUNH21orf58	0.173058	0.617912	0.530118	4.21832	3.86923	3.40058	0.65047	1.09566	0.89741	-0.940807	0.10163	3.06017	4.53589e-13	2.11937	3.59787e-07	male
gene-CUNH22orf23	3.63463	5.48357	2.3999	103.304	134.955	88.4075	4.54	4.91577	2.4413	0.128096	0.903349	4.91951	1.95387e-35	5.04761	2.8029e-37	male
gene-CUNH22orf39	1.80817	3.28823	2.74962	6.91811	6.56589	5.62375	6.83007	5.92016	9.65998	-1.49709	0.000455872	1.42196	0.000236215	-0.0751255	0.895313	male
gene-CUNH2orf40	4.76855	5.95607	1.8254	4.82746	3.73241	2.35785	9.28923	15.7278	12.4993	-1.29212	0.0375197	-0.0804632	0.916164	-1.37259	0.0106384
gene-CUNH2orf42	2.5553	5.57539	3.54434	20.9767	23.827	14.2351	3.93325	2.79486	2.74686	0.372466	0.500858	2.43033	1.77402e-13	2.8028	1.52956e-17	male
gene-CUNH2orf50	2.05388	1.21675	0.713959	0.281909	0.0910391	0.670266	1.29189	1.6888	0.535211	0.360158	0.818056	-1.96256	0.0184693	-1.6024	0.0606407	female
gene-CUNH2orf69	17.0129	15.2394	21.2615	39.3172	32.7463	26.6222	32.4045	30.8575	60.9852	-1.20046	0.0189399	1.04862	0.0220137	-0.151837	0.803642	male
gene-CUNH2orf70	0	0	0	2.50795	1.5945	1.22933	0	0	0	0.0970712	0.981536	6.61518	1.32376e-21	6.71226	2.15905e-22	male specific
gene-CUNH2orf72	0.156	0	0.134688	29.2017	67.78	64.8171	0	0	0	-1.31918	0.122559	6.93205	3.5743e-33	5.61286	1.18527e-29	male specific
gene-CUNH2orf73	0.230436	0.535079	0.747936	18.1045	27.3146	19.1867	1.44448	0.676456	1.60858	-1.18964	0.0797812	5.24364	1.06886e-26	4.054	2.97958e-18	male
gene-CUNH2orf76	1.37254	1.51434	1.81211	5.3667	6.41643	3.89413	1.77995	1.55126	2.13811	-0.2546	0.733331	1.97843	2.89225e-07	1.72383	7.99023e-06	male
gene-CUNH2orf78	0	0	0	14.9789	19.2224	8.55522	0	0	0	0.120321	0.981536	11.8863	2.90989e-19	12.0066	1.17092e-19	male specific
gene-CUNH2orf81	1.4459	1.0531	1.45789	8.41215	10.9317	8.56841	1.07122	0.586958	2.03207	-0.167423	0.915647	2.87046	1.18771e-06	2.70304	3.74513e-06	male
gene-CUNH3orf14	15.1439	11.5949	17.0088	78.5775	72.2433	71.5716	20.8179	23.805	12.2871	-0.0239582	0.981536	2.11527	6.92983e-10	2.09132	9.41957e-10	male
gene-CUNH3orf20	0	0	0	15.7338	17.7636	11.2758	0	0.0332516	0.122191	-0.623571	0.806885	9.14636	2.51113e-21	8.52279	3.09825e-27	male specific
gene-CUNH3orf30	0.203879	0.435058	0.43391	10.7574	13.5055	16.6472	0.663615	0.468267	0.502027	-0.542141	0.449726	5.50067	1.13959e-40	4.95853	1.96883e-36	male
gene-CUNH3orf33	2.707	0.82558	2.32148	8.90693	6.02785	7.03418	1.46771	2.46241	1.3001	0.334495	0.737344	1.82002	0.000567543	2.15452	3.13568e-05	male
gene-CUNH3orf38	8.73433	7.09249	9.8146	44.3894	52.5912	40.1037	8.9778	7.86533	8.39488	0.310964	0.529768	1.815	1.51734e-09	2.12596	8.27111e-13	male
gene-CUNH3orf58	12.2419	6.45119	10.0247	12.1985	10.2989	10.3091	16.4106	17.6661	26.6272	-1.06517	0.0360246	0.305363	0.55801	-0.759811	0.100395
gene-CUNH3orf62	0	0	0	19.6988	21.8418	21.4188	0.115499	0	0.478723	-1.32831	0.465048	8.25278	1.61149e-16	6.92446	1.98299e-22	male specific
gene-CUNH3orf67	5.87667	4.29034	6.40632	18.3131	18.5925	16.375	7.79626	8.25916	8.71971	-0.470152	0.259291	1.84604	1.85838e-10	1.37589	2.69838e-06	male
gene-CUNH3orf85	125.674	144.772	95.9307	16.285	42.146	50.5755	16.059	28.2228	11.1748	2.40609	3.66372e-06	-1.49513	0.00267019	0.91096	0.0869191	female
gene-CUNH4orf17	0.0787209	0	0.0685803	101.925	120.886	97.7745	0.0780275	0.0702387	0.0646672	-0.720745	0.66476	10.0669	1.62261e-42	9.34617	1.43013e-56	male specific
gene-CUNH4orf36	0.31545	0.292101	0.274824	10.4864	10.7633	8.28518	0.156306	0.766712	1.4792	-1.81558	0.0284924	5.61124	1.75403e-19	3.79566	8.18785e-13	male
gene-CUNH4orf46	6.59656	8.99025	6.34604	18.0793	18.0896	14.0031	8.86247	7.43383	13.1932	-0.523939	0.332144	1.5038	7.04953e-05	0.979859	0.0124633	male
gene-CUNH4orf47	2.04287	1.30642	1.65868	54.7061	59.27	61.3914	3.56075	2.95476	2.83524	-0.467585	0.43037	4.62484	3.67271e-38	4.15726	4.7735e-32	male
gene-CUNH4orf50	1.48903	0.251395	2.20549	0.405076	0.0323037	0.453943	1.35469	1.37697	0.582462	0.351911	0.849093	-2.01013	0.0319164	-1.65822	0.0838846	female
gene-CUNH4orf51	0	0.0700534	0.0657843	5.74794	11.221	11.3158	0	0.0335523	0	1.32141	0.482521	7.09616	4.99619e-21	8.41757	4.9136e-17	male specific
gene-CUNH5orf34	3.13583	3.7777	4.61891	3.7867	2.55395	1.81388	10.2497	11.3963	22.2623	-1.85736	0.00109121	-0.271405	0.67944	-2.12876	2.19057e-05
gene-CUNH5orf49	5.44146	2.85178	2.98296	358.688	600.709	490.16	7.95458	7.10543	5.28078	-0.852142	0.165854	6.58419	7.04934e-55	5.73205	3.43373e-44	male
gene-CUNH5orf51	3.66602	3.58788	4.58565	2.96632	1.89939	2.91767	11.1001	10.4043	22.5437	-1.81327	0.000277351	-0.463278	0.394267	-2.27655	2.2421e-07
gene-CUNH5orf52	0	0	0.290438	36.1864	108.892	87.7734	0.341792	0.305074	1.98569	-3.2535	0.0985437	10.6988	3.28386e-14	7.44525	1.35653e-20	male specific
gene-CUNH5orf58	0	0	0	11.6978	23.2824	12.2024	0.408827	0	0	-4.20198	0.0212268	8.69715	6.20507e-10	4.49518	9.9649e-09	male specific
gene-CUNH6orf118	2.44969	1.14375	3.92782	9.87969	10.8385	8.62209	3.49921	2.88379	4.35523	-0.58657	0.434268	1.84461	0.000258474	1.25804	0.015997	male
gene-CUNH6orf132	0.877633	1.42185	1.11068	0.0428289	0.0461081	0.0258512	2.49283	3.26566	7.97045	-1.94589	0.00434131	-3.4047	1.2443e-07	-5.35059	5.67049e-18	female specific
gene-CUNH6orf163	0.418744	0	0.437528	50.1836	83.4161	83.9097	0.66415	0.821931	0.20642	-0.771294	0.435388	7.13585	2.77873e-36	6.36455	4.57085e-34	male
gene-CUNH6orf201	0.954593	1.01795	1.64774	31.8473	28.9103	24.6779	1.10498	2.31019	0.654437	0.0254473	0.981536	3.17508	2.01834e-13	3.20053	9.54649e-14	male
gene-CUNH7orf25	15.5891	25.3927	25.1047	31.1291	28.9766	24.3801	46.0399	45.0464	132.068	-1.77369	0.00317579	0.458236	0.475025	-1.31546	0.0169392
gene-CUNH7orf31	0.0535757	0	0	14.2818	15.8665	31.0041	0	0	0.176173	-2.59023	0.210826	10.3821	1.58558e-14	7.79189	7.45815e-24	male specific
gene-CUNH7orf43	1.52528	4.18491	2.3777	6.20138	5.99921	5.00281	4.29291	2.72503	5.12656	-0.496164	0.438788	1.09345	0.0154439	0.597282	0.222238	male
gene-CUNH7orf57	8.51195	5.11744	8.24492	139.632	128.604	87.995	15.9743	12.5695	8.52045	-0.632386	0.23608	4.12333	9.9308e-30	3.49095	9.56582e-22	male
gene-CUNH8orf37	2.18615	1.746	1.38275	4.4826	3.98537	4.2606	2.31593	2.89328	2.04291	-0.166007	0.837679	1.39049	0.000230328	1.22448	0.00115222	male
gene-CUNH8orf48	0.186207	0.970219	1.1443	3.52995	4.20295	3.43818	3.32113	2.98887	7.94699	-2.23709	0.000301365	1.89259	0.000892498	-0.344502	0.627232	male
gene-CUNH8orf58	7.14652	22.1232	13.1184	0.843032	0.737232	0.753333	43.765	39.4741	97.0161	-2.12922	0.000199684	-3.83324	4.65308e-13	-5.96246	6.57317e-31	female
gene-CUNH8orf59	18.351	13.6774	22.5816	50.2859	54.2982	45.7071	18.955	13.0555	13.9097	0.419663	0.549794	1.78791	3.28201e-05	2.20757	1.68803e-07	male
gene-CUNH8orf74	0	0	0	41.0866	46.2515	36.3701	0	0	0.208201	0.117156	0.981536	9.51217	2.45833e-30	9.62932	4.29624e-31	male specific
gene-CUNH8orf76	7.19147	6.07755	13.0014	26.9766	15.0669	15.3324	13.1942	13.4755	13.6653	-0.532786	0.385796	1.16165	0.00838609	0.628869	0.186946	male
gene-CUNH8orf88	0	0	0	13.6308	14.7763	8.88741	0.117519	0.105654	0	-2.47775	0.000271897	5.73377	2.04071e-24	3.25602	9.27373e-11	male specific
gene-CUNH8orf89	0	0	0	3.1967	2.21106	1.36798	0	0	0.219008	-1.19571	0.514186	4.98034	3.22864e-06	3.78463	4.32695e-05	male specific
gene-CUNH9orf116	3.88068	2.67661	6.93847	184.732	283.429	205.694	10.8241	3.45972	3.88833	-0.253998	0.804104	5.832	8.52212e-38	5.578	3.23082e-35	male
gene-CUNH9orf135	0.256652	0.235756	1.00037	35.33	44.4083	25.1792	0.763651	0.457557	1.37168	-0.601942	0.564799	5.67719	2.41111e-24	5.07524	2.5307e-22	male
gene-CUNH9orf16	17.7438	16.8587	17.9556	70.1544	65.9515	47.2096	18.7052	22.8786	21.802	-0.21623	0.707029	1.92935	1.93374e-10	1.71312	1.8232e-08	male
gene-CUNH9orf24	0	0.0988703	0	168.635	340.049	304.718	0	0.0956577	0.088165	-0.77159	0.838506	13.2566	9.24733e-25	12.485	3.14261e-28	male specific
gene-CUNH9orf43	0.650856	1.85144	2.41189	22.5613	30.7819	21.5528	3.02292	2.47821	5.05463	-0.86859	0.119041	3.35277	1.75179e-16	2.48418	1.12142e-09	male
gene-CUNH9orf64	12.4228	17.1907	17.9762	9.58024	9.03534	10.5566	37.0162	35.3693	60.7112	-1.46874	0.000570618	-0.597353	0.170816	-2.06609	2.79548e-08
gene-CUNH9orf84	0	0	0	6.70467	6.32961	3.28589	0.476144	0.712499	0.131601	-4.74119	0.00830474	8.33203	8.35656e-09	3.59084	1.11239e-05	male specific
gene-CUNH9orf85	11.2368	7.26862	9.53704	28.6176	31.7253	24.6808	10.1268	10.3797	11.4722	-0.135766	0.84314	1.7319	3.07268e-08	1.59614	3.57748e-07	male
gene-CUNHXorf21	1.24659	1.20623	0.741042	0.258325	0.185368	0.358766	0.741132	0.48971	0.941679	0.617835	0.586148	-1.93597	0.0155056	-1.31814	0.121372	female
gene-CUNHXorf57	4.27691	2.71262	4.55529	13.233	11.7373	9.99632	3.6333	3.72097	3.11531	0.264931	0.66191	1.67866	7.47473e-07	1.9436	6.47079e-09	male
gene-CUNHXorf58	0.460818	0.574555	0.892857	12.2174	13.2061	10.087	1.19818	1.2179	1.00845	-0.482957	0.404951	4.06714	6.51368e-30	3.58418	3.54105e-24	male
gene-CUTC	6.624	8.062	5.23523	12.4739	10.7826	10.9232	4.96247	3.09284	3.3535	1.01265	0.00575206	0.858848	0.00717081	1.8715	5.41359e-10
gene-CUX2	0.602067	0.804551	0.785003	1.8916	1.86	2.51127	1.41419	1.90569	1.25635	-1.28751	0.000514197	1.58967	9.99666e-07	0.302162	0.438942	male
gene-CWF19L1	12.2445	19.8285	13.3594	29.0723	28.3581	22.5507	15.0985	12.6126	13.7857	0.090327	0.903011	1.02291	0.0010926	1.11324	0.000299018	male
gene-CWH43	0.513612	0.358817	1.38557	0.147914	0	0.0439952	3.22294	3.97478	4.18157	-2.10624	0.0122473	-2.12306	0.0118403	-4.2293	3.12443e-08	female specific
gene-CXCR4	17.9934	23.2722	12.9917	5.78358	9.33747	7.13144	22.1434	11.8627	17.2876	0.146594	0.872789	-1.16343	0.00798025	-1.01684	0.0217422	female
gene-CYS1	9.50724	11.3031	6.44807	39.2217	34.0771	26.6805	12.841	10.446	6.70948	-0.177576	0.793877	1.99307	7.0814e-10	1.81549	2.14198e-08	male
gene-CYSLTR1	1.50026	2.16948	0.489792	0.254442	0.301291	0.574568	0.932527	1.57649	1.0141	0.372839	0.771964	-1.76274	0.0142203	-1.3899	0.0605222	female
gene-CYTH4	3.91723	3.67237	1.12209	1.17905	1.35124	0.850765	3.62341	3.41774	1.7642	0.173224	0.868605	-1.12455	0.0325428	-0.951326	0.0762812	female
gene-CYTL1	0.32219	0.395954	0.279757	0.0922763	0	0.110344	2.76876	18.3886	0	-3.39948	0.0375002	-2.49251	0.144876	-5.89198	8.17145e-05	female specific
gene-DAAM1	8.36689	10.6002	9.93924	4.37205	3.96492	5.5027	11.7764	10.6164	19.8567	-0.51462	0.34234	-0.935454	0.0210535	-1.45007	0.000142461
gene-DAB2	30.4362	80.4959	63.8479	1.55132	4.62387	6.26823	212.579	219.797	450.675	-2.3295	0.000322718	-3.52276	4.1516e-10	-5.85225	9.80596e-27	female
gene-DACT1	2.4566	6.90713	4.7406	1.93629	1.62117	1.50243	9.11851	7.72116	14.4979	-1.14255	0.0520439	-1.28054	0.013005	-2.42309	3.34639e-07	female
gene-DAGLA	0.796557	1.82693	2.09318	3.07073	3.92336	2.93417	1.61115	2.07499	0.354172	0.255745	0.818531	1.47966	0.00731653	1.73541	0.00125568	male
gene-DALRD3	2.85508	10.2807	4.07634	44.1252	44.6212	34.719	5.58147	3.60902	2.08489	0.794445	0.163884	2.77089	1.14345e-11	3.56533	1.52422e-18	male
gene-DAPK3	19.8881	37.7144	18.1698	15.2042	21.1325	21.9926	45.2295	39.8612	71.5213	-1.01735	0.064477	-0.320447	0.56164	-1.3378	0.00340222
gene-DAW1	1.41368	1.54111	3.11114	13.0216	12.3372	9.69501	3.472	2.46886	2.87726	-0.490653	0.400103	2.5646	4.26537e-12	2.07395	1.62078e-08	male
gene-DAZAP1	65.1377	69.1763	50.087	143.919	142	119.147	50.9743	55.6793	68.0929	0.10685	0.873752	1.2549	3.41337e-05	1.36175	5.1979e-06	male
gene-DAZL	1.66406	2.09684	2.49723	99.1055	88.6952	66.3416	5.41429	5.82213	13.8223	-1.97528	0.000574171	5.54817	1.27849e-31	3.57289	3.71464e-14	male
gene-DBF4	19.6077	3.7055	20.6445	35.777	38.2625	31.8637	27.8329	24.8489	35.0169	-0.869082	0.277099	1.39682	0.0227847	0.527743	0.457828	male
gene-DBF4B	5.56062	29.4365	13.3817	12.0731	9.46785	8.82522	27.4866	27.8909	72.2119	-1.49249	0.0537783	-0.431534	0.583575	-1.92402	0.00291254
gene-DBNDD1	4.90542	15.9881	9.39983	3.80477	1.69377	3.93629	6.99591	9.28723	6.43106	0.195538	0.852551	-1.72506	0.0007751	-1.52952	0.00307696	female
gene-DBNDD2	28.0498	42.9684	25.797	37.7459	34.8979	46.779	18.0724	24.0269	7.42745	0.97599	0.0587228	0.412174	0.41004	1.38816	0.00107905
gene-DBP	3.51567	8.84094	6.61275	4.40575	1.18327	4.05193	8.31147	12.4573	10.8955	-0.601511	0.499757	-1.33296	0.0417181	-1.93447	0.00160219	female
gene-DCAF1	8.10765	11.4146	7.67693	22.8957	24.1746	16.5783	10.0132	11.5703	16.0554	-0.452026	0.429691	1.22104	0.00197072	0.769012	0.0647537	male
gene-DCAF12	20.6347	45.3296	30.2891	28.745	29.8051	28.8969	52.0665	57.6855	112.305	-1.19614	0.029638	0.02241	0.97639	-1.17373	0.0143668
gene-DCAF4	6.25249	10.5337	9.85126	7.61207	8.65984	9.00839	19.4729	15.5489	34.3364	-1.36185	0.00911086	0.128646	0.833658	-1.2332	0.00782044
gene-DCAF5	8.76914	12.9937	11.991	14.1262	11.9734	11.3439	20.6099	21.6314	37.0029	-1.25522	0.00508854	0.299861	0.532264	-0.955359	0.0192668
gene-DCAF6	42.1894	43.6045	46.6482	89.5308	104.133	77.0434	40.9666	45.2281	27.7572	0.308743	0.446135	1.15609	1.4833e-05	1.46484	1.92753e-08	male
gene-DCBLD1	0.33634	1.00222	0.995742	0.145564	0.0783515	0.0216111	2.29047	3.49294	4.95123	-2.05023	0.00179296	-2.85952	2.30377e-05	-4.90976	1.17944e-14	female specific
gene-DCC	0.975432	1.46176	0.964799	0.109926	0	0.348749	4.03389	3.48407	5.32717	-2.095	0.000387227	-2.4778	0.000158267	-4.57279	4.4713e-14	female
gene-DCDC1	0.216817	0.199231	0.347986	9.87549	9.57676	6.82675	1.0092	0.61337	0.461784	-1.23633	0.0510891	4.84338	1.29285e-24	3.60705	3.52399e-15	male
gene-DCDC2	0.57521	0.0426412	0.166227	11.8526	18.4948	10.0946	0.72783	1.07423	0.65814	-0.97909	0.316019	5.71066	4.99807e-20	4.73158	1.31014e-15	male
gene-DCDC2B	1.72141	3.10246	1.8329	19.3542	15.7538	16.1904	0.728993	1.68205	0.984438	0.892685	0.0327088	2.37186	2.01501e-14	3.26455	2.85954e-25	male
gene-DCDC2C	0	0	0.383613	55.6166	73.5311	62.6629	0.109562	0.295578	0.817377	-0.427051	0.722277	6.4436	3.44038e-30	6.01655	1.72116e-28	male
gene-DCK	4.3236	9.32482	9.0127	80.5305	80.9914	65.9014	14.2875	15.4282	28.7909	-1.4826	0.00584109	3.54903	5.61277e-16	2.06643	4.29536e-06	male
gene-DCLK1	2.72321	6.74919	15.6292	1.92914	0.423214	2.97154	16.7248	12.8726	6.62819	-0.490895	0.685908	-1.98435	0.0055309	-2.47524	0.000341504	female
gene-DCLK2	10.0745	13.9883	18.79	3.86607	1.50038	4.25776	20.3428	17.452	13.6653	-0.210386	0.817395	-1.99891	4.98509e-06	-2.2093	3.14855e-07	female
gene-DCLK3	0.766752	1.27615	2.58436	1.20262	0.7366	0.911413	4.3198	3.98117	9.04602	-1.95003	0.00353583	-0.547569	0.445772	-2.4976	1.6946e-05
gene-DCLRE1B	1.16069	3.40358	3.53546	8.24507	10.4741	4.63975	6.13342	5.9499	10.9763	-1.60749	0.0174203	1.77537	0.00253464	0.167887	0.836606	male
gene-DCN	99.1038	105.703	46.4289	75.5403	44.0903	61.9794	152.15	162.865	124.376	-0.748918	0.13426	-0.352213	0.454769	-1.10113	0.00605407
gene-DCP1B	5.6824	5.35146	7.13106	23.7514	25.5694	20.2403	9.24117	9.36136	14.9765	-0.925433	0.0452479	2.20739	1.37392e-09	1.28195	0.000712757	male
gene-DCSTAMP	1.01224	0.538316	0.337171	0.208127	0.0448046	0.049545	0.143284	0.215185	0	3.09624	0.013922	-2.68186	0.0159782	0.414385	0.802445	female
gene-DCT	0	0	0	0.924422	0.852868	0.890916	0	0	0	1.94884	0.523633	5.92257	3.88628e-05	7.87142	3.04681e-07	male specific
gene-DCUN1D5	31.1567	39.5292	38.7012	108.802	108.19	101.601	40.5941	36.0723	48.5841	-0.0327883	0.980295	1.46299	1.22295e-09	1.4302	2.72112e-09	male
gene-DCX	0.816429	2.16772	3.89569	0.57627	0.35249	0.839603	4.30365	2.85266	0.439921	-0.0240038	0.986008	-1.51967	0.0525826	-1.54367	0.0473105	female
gene-DCXR	9.29926	17.3304	10.9232	14.9555	9.6771	16.6889	6.53708	14.2733	3.87074	0.803506	0.265464	0.30938	0.639765	1.11289	0.0484768
gene-DDC	1.63006	0.515413	1.01142	1.73594	1.07452	1.64997	0.720412	0.403223	0.761543	0.720259	0.442075	0.674714	0.353934	1.39497	0.0353787
gene-DDHD1	8.02853	5.46311	6.94497	35.1444	32.1821	25.895	10.5963	9.16215	11.1686	-0.510575	0.281199	2.25943	3.72782e-12	1.74885	1.1515e-07	male
gene-DDIT4L	6.97559	16.0467	11.2893	0.590342	1.12934	0.954691	24.6956	24.9962	55.4991	-1.68755	0.00516329	-3.41232	4.65212e-11	-5.09987	5.62072e-24	female
gene-DDO	42.2861	49.9607	45.6496	19.6512	14.5274	30.2723	64.5948	56.6701	87.3631	-0.551006	0.283188	-0.968008	0.0132637	-1.51901	3.57962e-05
gene-DDX11	0.46204	1.04066	0.810003	5.64311	7.51749	6.53801	3.23084	1.99071	3.9038	-0.672101	0.0716987	1.78623	4.60861e-10	1.11413	0.000143315	male
gene-DDX24	12.2129	7.59933	12.9354	8.25584	6.98448	7.2226	15.0305	17.2231	35.3644	-1.03154	0.0875016	-0.403043	0.49521	-1.43458	0.00368801
gene-DDX25	2.06228	10.3293	2.69825	89.126	88.5889	63.0887	10.1515	8.58916	20.1008	-1.25853	0.0985533	3.95385	5.8006e-12	2.69531	4.21544e-06	male
gene-DDX28	26.7431	43.0624	29.4604	14.7122	14.6465	14.9846	35.2473	34.911	69.1137	-0.49558	0.434907	-0.992826	0.0297461	-1.48841	0.000546836
gene-DDX31	2.25099	5.49723	3.13381	2.507	2.61761	2.40887	10.8138	10.19	22.5513	-1.96595	0.000250236	-0.26544	0.672081	-2.23139	2.77445e-06
gene-DDX4	5.37665	9.55147	11.3375	126.579	103.586	93.2548	43.6308	37.1306	104.378	-2.80534	4.51545e-07	3.82398	1.49515e-14	1.01864	0.0729214	male
gene-DDX43	0.711118	0.696902	0.950247	37.7684	34.7764	23.3718	5.15176	4.27831	10.3836	-2.75926	1.64291e-07	5.26779	4.82826e-30	2.50854	5.99465e-08	male
gene-DDX49	21.174	40.8927	21.9747	13.8198	12.124	15.7813	33.3111	27.6399	53.9705	-0.433568	0.522028	-0.876831	0.0618864	-1.3104	0.00303771
gene-DDX52	10.7056	13.4301	11.0979	37.2528	34.0373	25.3315	22.2162	20.3354	34.3767	-1.06575	0.0193088	1.5714	3.95002e-05	0.505655	0.254285	male
gene-DDX55	5.63589	4.26997	6.50818	13.8091	14.3738	10.1058	16.743	25.4275	39.3385	-1.97118	1.61428e-06	1.12642	0.00486901	-0.844757	0.0386365	male
gene-DDX6	56.7921	50.7882	61.6522	112.395	112.254	93.2513	52.7778	56.2436	41.3401	0.240091	0.533052	1.04498	1.47399e-05	1.28507	5.18115e-08	male
gene-DEF6	3.22363	2.34671	2.0733	0.84415	0.743487	1.24651	2.31453	1.53211	1.77206	0.376936	0.563881	-1.12319	0.00981161	-0.746256	0.104739	female
gene-DEF8	0.737417	1.74834	0.640452	0.543177	0.29225	0.649428	2.40245	1.87897	2.33775	-0.677926	0.400045	-1.3583	0.0326045	-2.03623	0.000568514	female
gene-DEGS2	0.104341	1.25094	1.17829	7.19777	5.63542	5.93566	2.37968	3.81551	10.7203	-2.86326	0.00149316	2.94427	0.00025359	0.0810142	0.94754	male
gene-DENND1A	4.64671	7.73702	5.80616	17.3692	19.6425	13.2915	8.52711	9.08022	14.2461	-0.832169	0.0875016	1.66618	1.43355e-05	0.83401	0.0442204	male
gene-DENND2A	5.8052	10.5081	4.34449	1.9794	2.05426	2.5699	3.6487	4.95144	1.76787	1.01621	0.0637076	-1.36441	0.0029613	-0.3482	0.538235	female
gene-DENND2C	7.35321	19.2458	9.38694	7.81176	5.96776	5.26266	25.2635	32.3251	62.3163	-1.78173	0.00116198	-0.564886	0.324616	-2.34661	8.32724e-07
gene-DENND2D	3.81404	4.74281	2.41221	0.641143	1.67609	1.77882	6.7875	3.87935	4.29047	-0.361794	0.617051	-1.36548	0.0028137	-1.72727	8.64165e-05	female
gene-DENND3	3.83391	3.06632	2.75131	13.4435	13.4703	10.4961	2.55839	3.47247	2.49785	0.265239	0.60901	2.05207	1.89953e-12	2.31731	1.28212e-15	male
gene-DENND5B	12.3759	9.42931	11.9874	9.19179	9.03461	10.373	18.9606	20.3578	28.1024	-0.901013	0.0229351	-0.118602	0.790046	-1.01961	0.00272498
gene-DENR	48.0985	41.9109	53.8933	152.097	121.779	124.26	119.457	106.78	141.886	-1.2771	0.000111218	1.56379	8.70234e-08	0.286681	0.432631	male
gene-DEPDC1	1.15779	0.504696	1.55638	12.3549	12.653	5.63377	5.13638	2.99734	10.7384	-2.51165	0.000712026	3.45829	7.82502e-08	0.946644	0.202593	male
gene-DEPDC1B	1.31293	2.08159	2.04076	8.39817	9.06327	6.59758	5.05919	4.81919	11.9779	-1.88476	0.00226341	2.12275	9.26793e-05	0.23799	0.744726	male
gene-DEPDC5	5.01921	8.07896	6.21598	8.71157	7.42899	8.49108	21.0537	22.1727	38.0142	-2.00857	4.7974e-07	0.521137	0.227366	-1.48743	6.6463e-05
gene-DEPDC7	6.0285	10.5239	13.3555	2.6476	2.45668	1.73931	18.4453	21.1033	39.5584	-1.36589	0.0198407	-1.86147	0.000279724	-3.22736	2.48562e-11	female
gene-DESI1	22.3215	19.3175	16.8002	42.1828	41.9904	46.0905	18.7504	24.4162	23.9794	-0.0722906	0.926635	1.27028	1.11431e-05	1.19799	3.33292e-05	male
gene-DESI2	23.3115	24.0279	31.9805	12.5324	12.9241	12.0737	43.7973	47.538	98.6197	-1.24668	0.0175988	-0.926857	0.0543691	-2.17354	5.34501e-07
gene-DEUP1	0.189089	0.136791	0.661412	36.9399	45.2928	23.3978	0.618658	0.26252	0.0402253	-0.0651308	0.981536	6.56879	8.40084e-24	6.50366	7.78965e-24	male
gene-DFFA	7.91882	7.36436	5.01898	3.62464	3.14865	4.15576	7.59748	8.12986	12.4531	-0.508253	0.334734	-0.588164	0.161464	-1.09642	0.00422696
gene-DGAT1	0.470328	0.433703	0.768986	39.6824	39.6781	25.069	0.907074	1.41111	0.285449	-0.511314	0.506976	5.90716	4.48302e-40	5.39585	1.10549e-34	male
gene-DGAT2	8.36441	6.83386	8.84907	11.1672	21.276	19.5309	11.4728	13.6426	18.7589	-0.868435	0.101515	1.36299	0.00147266	0.494555	0.314753	male
gene-DGCR2	5.42859	8.48136	7.54613	14.7292	14.6994	15.2224	17.3962	21.1375	21.9881	-1.42631	1.85026e-06	1.24852	6.53148e-06	-0.177789	0.623795	male
gene-DGCR8	7.81623	5.73555	7.0794	31.2714	29.0578	24.4547	17.3139	19.8557	17.0245	-1.35049	6.58409e-06	2.1915	7.69966e-17	0.841009	0.00299175	male
gene-DGKA	0.321896	1.67318	1.4046	0.610704	0.179262	0.463159	1.9141	0.976854	1.0575	-0.407076	0.631185	-0.910184	0.107824	-1.31726	0.0134125
gene-DGKB	0.914152	0.887688	1.26709	0.0329213	0.070875	0.31323	3.39634	4.21791	1.84485	-1.3523	0.0160744	-1.88242	0.000438505	-3.23472	8.55416e-11	female
gene-DGKD	15.3986	16.5951	15.2795	28.8171	33.8422	26.4092	14.9399	12.2422	8.03562	0.518524	0.15014	0.829496	0.00371774	1.34802	6.04936e-07
gene-DGKQ	8.87925	10.581	11.6708	3.73373	3.10493	4.5995	10.4012	13.3152	8.09275	-0.00910017	0.985639	-1.25214	2.47132e-06	-1.26124	1.83379e-06	female
gene-DGLUCY	2.01993	1.38945	1.92192	3.67505	3.68101	1.81858	1.86789	1.75263	0.719056	0.464659	0.520478	0.922527	0.0621699	1.38719	0.00303458
gene-DGUOK	2.14416	2.24191	3.5047	8.69867	4.80347	4.17607	4.72458	5.35727	3.04281	-0.790203	0.159615	1.27131	0.00427905	0.481105	0.340308	male
gene-DHCR24	25.7504	12.0984	15.1459	75.1776	65.8534	55.1222	15.0178	28.5345	13.6119	0.0232269	0.981536	1.9015	1.31018e-05	1.92472	8.96228e-06	male
gene-DHCR7	18.7536	17.6015	13.6149	8.53385	7.37906	8.52279	25.5636	26.7727	41.9673	-0.829016	0.0687962	-0.940299	0.0163164	-1.76931	9.67516e-07
gene-DHDDS	11.074	14.5448	10.2049	5.31604	5.56439	7.89175	15.5141	14.1376	23.2275	-0.498966	0.327254	-0.748439	0.0571487	-1.2474	0.000633672
gene-DHFR	21.626	12.4115	18.9188	39.0684	30.708	31.3932	21.6323	22.0153	26.0162	-0.285744	0.630404	1.00972	0.00539007	0.723973	0.0534263	male
gene-DHH	1.00898	2.07079	0.765914	2.87894	1.97212	1.45208	5.26449	1.26159	3.9479	-1.70635	0.0143316	0.953338	0.152632	-0.753008	0.269438
gene-DHRS1	129.561	217.338	126.506	90.1072	122.149	134.913	80.7969	62.6253	43.4427	1.39886	0.000185577	-0.273634	0.506722	1.12523	0.00105792
gene-DHRS7	182.905	170.048	140.479	44.6185	78.4573	55.2453	52.6692	53.7943	35.3713	1.80701	4.45563e-07	-1.29286	0.000131321	0.514151	0.178801	female
gene-DHX36	13.2085	8.70382	12.5546	18.0972	22.0606	23.8252	11.3593	12.9461	14.628	-0.107544	0.884321	1.05262	0.00167694	0.945073	0.00497573	male
gene-DHX37	2.22354	2.83722	1.94981	35.8558	33.5876	26.3	6.89196	5.83067	12.9117	-1.74133	0.0004264	3.72415	3.44526e-19	1.98282	3.66249e-06	male
gene-DHX40	3.88668	6.48815	5.06391	7.27204	6.42603	4.87336	9.23332	9.31553	18.7515	-1.08364	0.0343949	0.335964	0.521534	-0.747673	0.110759
gene-DHX57	9.98015	19.7697	13.7779	10.2497	11.0639	9.60349	22.1928	17.9533	32.6769	-0.696416	0.189105	-0.319105	0.517442	-1.01552	0.0154992
gene-DHX58	17.2775	8.52384	3.75712	4.06416	3.88871	7.28824	3.14251	4.43228	2.51195	1.54078	0.0297903	-0.732531	0.283878	0.808247	0.235849
gene-DHX9	20.0991	24.9861	22.285	58.3883	42.4065	39.1502	18.4657	20.6583	16.7469	0.363234	0.317818	1.12799	8.887e-06	1.49122	1.68855e-09	male
gene-DIABLO	0.365668	0.332958	0.472083	2.49744	2.18272	0.93877	1.99601	2.76756	1.20382	-1.71194	0.00356611	1.93819	0.000169817	0.226252	0.721627	male
gene-DIAPH3	1.15308	0.735389	1.91648	3.66076	4.6412	2.33501	4.60312	4.76066	13.6346	-2.45649	0.000150001	1.4118	0.0242562	-1.04469	0.104609	male
gene-DIDO1	11.3434	2.74242	9.70322	18.8402	16.7178	13.9417	9.58125	10.2833	7.56727	-0.109694	0.941348	1.11354	0.0424454	1.00385	0.0703102	male
gene-DIO1	24.2876	8.44983	20.4404	6.91241	10.2049	11.6277	7.80826	7.32972	6.61435	1.37518	0.0116577	-0.790583	0.125164	0.584596	0.283968
gene-DIO2	169.213	164.687	143.339	22.3822	86.3324	29.0176	56.2108	61.2315	18.1186	1.88523	0.00726233	-1.54617	0.0152828	0.339056	0.674686	female
gene-DIO3	23.2135	32.3397	33.1367	2.92482	4.8762	11.0742	59.1971	38.4687	107.513	-1.22805	0.0862048	-2.16201	0.000194253	-3.39006	9.43805e-10	female
gene-DIRAS3	5.57558	6.76994	9.0145	0.163932	0.0588088	1.15058	23.6073	27.3688	56.9338	-2.36774	0.00443049	-4.06857	1.06547e-07	-6.43631	2.8985e-18	female
gene-DIRC2	21.1151	11.1197	14.8799	26.3482	25.0774	24.8464	11.128	12.9297	6.31666	0.815432	0.101339	0.807095	0.05725	1.62253	2.97818e-05
gene-DIS3	11.4726	4.61358	13.2759	32.0343	33.9911	27.0954	15.1536	15.4759	17.8675	-0.615953	0.33607	1.81074	5.55152e-05	1.19478	0.0106557	male
gene-DIS3L	4.83318	4.84596	5.30607	22.6819	14.5235	14.1558	5.09137	7.17535	5.59247	-0.104322	0.88635	1.7011	3.87111e-08	1.59678	2.47584e-07	male
gene-DISP2	0.422915	0.574062	1.64932	0.328479	0.256138	0.431721	1.72621	1.90324	1.39917	-1.00448	0.188228	-1.12263	0.0915002	-2.12712	0.000393597	female
gene-DISP3	5.30865	12.3912	12.8605	3.05464	2.64025	4.76028	13.4394	11.3798	3.25684	0.265096	0.801724	-1.3666	0.0125479	-1.10151	0.0493352	female
gene-DIXDC1	1.10793	5.10352	5.83214	15.8709	18.6553	14.1721	7.65058	7.26093	2.992	-0.484131	0.586801	2.11573	9.48643e-05	1.6316	0.00314338	male
gene-DKK1	2.25907	13.0061	5.97393	0.86442	1.16285	1.20371	14.3486	9.03268	26.053	-1.26497	0.129548	-1.99248	0.00408332	-3.25745	5.57817e-07	female
gene-DKK3	64.0189	146.657	85.5465	42.9221	25.1429	32.3723	82.935	127.214	59.9751	0.243568	0.74803	-1.36678	0.000793178	-1.12321	0.00669272	female
gene-DKK4	0.181257	0.417499	1.93869	3.87765	2.93577	2.27117	0.516991	0.692036	0.879033	0.190342	0.922082	1.9893	0.00871554	2.17965	0.00345068	male
gene-DKKL1	0	0.119754	0	285.842	372.045	294.733	0	0	0.536164	-1.06488	0.529768	11.6324	2.61616e-41	10.5675	9.79635e-58	male specific
gene-DLC1	18.6312	19.4223	14.933	5.26656	4.74451	6.08387	8.44926	14.7506	10.2911	0.605758	0.127196	-1.51062	7.30643e-07	-0.904866	0.00483963	female
gene-DLEC1	0.953061	0.770293	1.59728	27.989	30.5222	26.5895	1.6734	1.14827	0.473978	-0.00692928	0.993397	4.78025	2.22072e-31	4.77332	1.96132e-31	male
gene-DLG4	4.05594	22.1713	23.3047	4.65818	2.20794	4.93354	25.8355	14.0632	2.15862	0.307656	0.855232	-1.79191	0.0343211	-1.48426	0.0866071	female
gene-DLG5	11.1848	6.18851	11.445	24.1726	24.9103	16.132	12.3266	16.6796	9.33191	-0.354352	0.558236	1.2793	0.000847134	0.924948	0.019498	male
gene-DLGAP5	4.96508	6.75555	6.33396	60.2349	60.9815	42.0232	18.418	23.455	42.1308	-2.14313	5.89477e-06	3.25387	5.87396e-15	1.11074	0.015105	male
gene-DLK1	10.1046	18.2971	35.2353	7.23265	2.53907	11.267	40.0994	50.7157	56.4015	-1.24764	0.0645734	-1.4914	0.0098595	-2.73904	3.25721e-07	female
gene-DLL1	3.70841	1.30505	1.74315	1.32517	0.650699	1.60227	2.6354	3.67255	2.88933	-0.385616	0.671257	-0.858844	0.14727	-1.24446	0.0258357
gene-DLL4	3.32483	2.5064	3.34912	3.39765	3.15796	2.99911	6.28932	6.40029	6.40788	-1.06852	0.00166353	0.168092	0.665462	-0.90043	0.00342036
gene-DLX1	0.323425	3.05151	4.21044	0.384291	0.413657	0.207784	5.24721	1.19137	7.20219	-0.985725	0.462793	-2.71399	0.00449084	-3.69971	4.96004e-05	female
gene-DLX3	0.308455	0.703327	0.630348	0.237056	0.223282	0.140925	6.11171	3.45883	3.48854	-3.01412	5.34298e-08	-1.36959	0.046646	-4.38371	2.20993e-14	female
gene-DMC1	0	0.0575545	0	87.832	72.1455	45.0541	0.844471	0.178681	0.163768	-2.0582	0.0251918	8.75236	3.62097e-38	6.69416	4.56139e-36	male specific
gene-DMP1	0.109405	0.0340051	0.0957934	0.0945729	0	0.0374875	0	0	0			1.23776	0.530048	4.29421	0.0438556	male
gene-DMRT1	0.16264	0	0.0473678	143.053	124.663	93.5764	0.986974	0.302889	0.845435	-2.96902	0.000696706	9.92431	1.9307e-45	6.95528	8.83218e-44	male specific
gene-DMRT2	1.2833	0.245606	0.201765	2.16243	2.05211	1.52216	0.358584	0.911046	0.378143	0.193557	0.93081	1.72018	0.0473952	1.91373	0.0246949	male
gene-DMRT3	0.171603	2.71097	5.44584	0.641662	0.318757	0.0587912	2.49411	1.42975	4.18064	-0.0115183	0.995508	-2.839	0.0153589	-2.85052	0.0140989	female
gene-DMRTA1	0.102556	0.311347	0.42708	1.3532	0.573135	0.81708	0.45716	0.183218	0.441902	-0.739915	0.550827	2.05597	0.0100935	1.31606	0.109527	male
gene-DMRTB1	0.0397527	0.0741149	0.174036	45.0972	68.1725	55.4567	0.197024	0.14205	0.228541	-1.44431	0.134984	9.27243	6.08021e-49	7.82811	7.03321e-59	male specific
gene-DMTN	26.3809	36.0659	33.3663	11.1988	12.5738	15.7319	33.4432	27.0405	7.73938	0.577518	0.39341	-1.10334	0.0254994	-0.525823	0.341396	female
gene-DMWD	6.39515	12.4905	8.25791	5.87601	4.15547	5.26488	13.5532	11.5407	21.0784	-0.744538	0.206401	-0.720808	0.146009	-1.46535	0.00107905
gene-DNA2	1.25915	2.29422	1.16064	7.00099	7.51682	5.19985	3.88972	5.10949	9.33529	-2.01316	0.000271932	2.21365	6.86889e-06	0.20049	0.769809	male
gene-DNAAF1	1.97167	0.343193	0.536967	133.614	127.187	80.2506	1.24512	1.09589	0.452726	0.0792269	0.981536	6.88641	4.18881e-34	6.96563	5.84491e-35	male
gene-DNAAF3	0.541662	1.11823	0.820368	20.5449	30.2222	19.892	1.74614	1.08622	1.78171	-0.787183	0.225306	4.71721	1.03256e-27	3.93003	6.22291e-21	male
gene-DNAAF5	4.05652	3.88887	5.22785	31.562	29.5728	25.1039	5.77483	6.76695	5.88715	-0.583096	0.126324	2.63941	1.21463e-21	2.05631	1.27495e-13	male
gene-DNAH1	0.623324	0.986412	0.626801	9.21322	11.263	8.52364	0.720211	0.730293	0.647799	0.0151108	0.982413	3.31531	4.3611e-24	3.33042	2.21107e-24	male
gene-DNAH10	0.105671	0.250478	0.464284	8.54954	9.35523	6.64665	0.738727	0.611013	0.999591	-1.52714	0.00371387	4.69344	2.27868e-28	3.1663	8.94261e-14	male
gene-DNAH11	0.193552	0.277748	0.595295	6.59991	7.20705	5.13055	1.45562	0.789136	4.45637	-2.61264	0.000659111	3.94529	2.35507e-09	1.33265	0.0711209	male
gene-DNAH12	0.155407	0.287963	0.527252	4.60272	6.17775	3.11096	3.77483	1.16537	12.8957	-2.92189	0.000101609	4.01679	1.05941e-09	1.09491	0.145536	male
gene-DNAH14	0.0449263	0.0366899	0.0350306	5.18303	6.11685	3.7308	0.0997761	0.0549533	0.160812	-1.32646	0.0485708	6.78562	5.7399e-44	5.45916	5.7529e-34	male specific
gene-DNAH17	0.0368313	0.776603	0.129707	14.03	19.6762	13.0531	0.0547146	0.065826	0.0403179	2.42234	0.0207393	5.67288	2.7024e-12	8.09522	5.29264e-23	male
gene-DNAH3	0.167549	0.0707322	0.0912231	9.90315	9.33692	7.05953	0.422581	0.718513	0.99073	-2.40681	3.07289e-06	5.90016	8.94845e-41	3.49335	1.10021e-16	male
gene-DNAH5	0.0619357	0.110816	0.12865	6.04155	6.53588	4.08711	0.195168	0.181136	0.101631	-0.709853	0.258913	5.8629	7.37261e-48	5.15305	1.3508e-40	male
gene-DNAH6	0.310431	0.296621	0.256744	6.7631	8.49658	5.1944	0.675162	0.794144	0.364566	-1.09762	0.0121052	4.64485	5.4853e-43	3.54724	5.51223e-27	male
gene-DNAH7	0.519221	0.411349	0.702878	14.8012	17.8523	11.2525	1.038	0.94073	0.820045	-0.690172	0.127767	4.5123	1.05321e-44	3.82213	4.35049e-33	male
gene-DNAH8	0.00592702	0.00555459	0.0416789	11.2448	13.3118	7.4651	0.0939184	0.0423721	0.0243144	-1.43169	0.117151	8.53571	1.24249e-41	7.10402	6.02434e-36	male specific
gene-DNAH9	0.501249	0.64321	0.494049	3.14278	2.65398	1.67465	0.900031	0.95135	1.13146	-0.810097	0.251795	2.43705	8.67605e-07	1.62696	0.000965021	male
gene-DNAI1	1.7141	1.48007	0.695074	51.8365	71.5839	34.2934	1.78115	1.64263	1.5102	-0.275222	0.745188	5.19362	2.56699e-38	4.9184	3.18009e-35	male
gene-DNAI2	0.894911	7.17431	3.37139	28.3338	23.483	16.3839	2.993	2.34676	1.10233	0.652899	0.466716	2.75339	1.43689e-06	3.40629	1.45302e-09	male
gene-DNAJA3	40.0352	57.3577	40.2633	25.3868	22.5015	24.6451	61.9171	50.6862	101.988	-0.642294	0.226089	-0.738386	0.0876876	-1.38068	0.000493216
gene-DNAJA4	12.2424	8.29268	12.527	71.8378	52.9118	47.0269	16.3386	14.9429	21.484	-0.404814	0.467451	2.17871	4.99374e-10	1.7739	5.18243e-07	male
gene-DNAJB1	53.6454	84.6534	54.2631	129.849	176.202	183.519	78.6439	76.5662	138.97	-0.643348	0.256766	1.50738	0.000313055	0.864028	0.0527702	male
gene-DNAJB13	9.51978	11.538	7.59911	100.792	119.598	100.927	10.2807	7.16972	10.2579	0.175769	0.786109	3.55895	3.36328e-34	3.73472	1.60844e-37	male
gene-DNAJB8	0	0	0	233.629	369.493	310.312	0	0	0.0806057	-0.84147	0.833477	14.3222	2.01545e-29	13.4808	3.62537e-26	male specific
gene-DNAJC10	6.36705	5.62231	7.45361	5.82696	5.93703	5.46189	10.2724	10.9603	19.573	-1.03566	0.0300336	-0.00459671	0.993095	-1.04026	0.0121877
gene-DNAJC13	6.11383	7.36371	7.82985	4.44951	4.32317	3.87322	20.8599	23.473	62.5648	-2.25113	4.47911e-05	-0.570831	0.339093	-2.82196	7.94779e-09
gene-DNAJC18	1.32517	1.89228	2.20256	9.34887	8.00941	10.7608	3.89522	3.11595	2.71994	-0.706705	0.0914518	2.3106	1.25911e-13	1.6039	2.90365e-07	male
gene-DNAJC2	14.3631	2.86819	14.6247	33.2238	26.6567	26.0932	15.8341	15.8594	17.7304	-0.430245	0.635285	1.31732	0.0197935	0.887079	0.13519	male
gene-DNAJC22	13.5139	17.2771	21.2902	3.27776	3.70024	8.89572	5.50279	2.80998	4.55979	1.81039	8.37418e-05	-1.54339	0.000261089	0.266998	0.63108	female
gene-DNAJC24	3.76126	3.61615	4.43191	6.15854	3.97238	5.27608	6.86409	8.20374	11.2691	-1.1608	0.0150052	0.526994	0.261855	-0.633806	0.161725
gene-DNAJC25	11.6351	10.7234	10.5806	24.4767	24.1055	25.6957	12.4642	12.5867	18.5485	-0.305279	0.55742	1.29186	6.15191e-05	0.986576	0.00270806	male
gene-DNAJC27	7.71647	21.0831	18.9846	55.0846	43.6546	36.8457	16.9922	20.5633	25.1906	-0.554053	0.396407	1.774	6.92688e-05	1.21995	0.00835088	male
gene-DNAJC28	1.46014	0.61615	2.51418	29.4887	34.713	19.6864	2.33597	3.32514	0.986677	-0.469556	0.651242	4.23751	9.21639e-14	3.76796	3.73508e-11	male
gene-DNAJC4	10.519	14.4003	10.2944	116.762	145.204	112.648	9.30924	12.4048	7.56402	0.382791	0.420377	3.39707	2.29659e-31	3.77986	2.17602e-38	male
gene-DNAJC5	26.9332	30.9694	46.1076	14.69	11.9715	19.9908	60.1796	63.1415	69.5613	-0.831854	0.039992	-1.02961	0.00281963	-1.86146	8.38188e-09	female
gene-DNAJC6	4.64761	5.78489	8.69574	1.98669	0.68052	3.46114	11.6115	12.79	22.1859	-1.30635	0.0620972	-1.48973	0.0132046	-2.79608	4.99382e-07	female
gene-DNAJC9	26.6091	21.6081	36.5562	92.5335	76.5701	76.1366	38.0316	42.8777	35.4338	-0.410857	0.330659	1.5658	5.57955e-08	1.15495	8.5926e-05	male
gene-DNAL1	3.33015	5.6714	7.75424	26.3797	28.4087	23.8463	6.87006	5.41337	1.68029	0.295512	0.743204	2.42722	1.57672e-07	2.72273	2.84692e-09	male
gene-DNAL4	3.39722	8.50833	9.17431	59.6449	53.8431	36.0349	11.0533	10.1837	13.6875	-0.684315	0.231471	2.97746	8.5927e-14	2.29315	1.24105e-08	male
gene-DNALI1	8.92103	17.489	16.2808	92.2125	105.217	70.7039	16.7742	14.5655	18.7624	-0.169396	0.825189	2.73986	1.23611e-15	2.57046	5.97936e-14	male
gene-DNASE2B	7.81405	3.66334	4.32866	0.937595	1.25116	0.647907	1.78594	1.68746	1.6552	1.47806	0.0195412	-1.76724	0.00155504	-0.289181	0.70262	female
gene-DND1	2.87331	10.7935	7.12505	3.47186	3.97653	2.81753	28.3691	15.9489	58.3138	-2.38551	0.000835334	-0.989104	0.173257	-3.37462	5.72494e-08
gene-DNER	23.8467	44.9682	67.5149	16.875	4.84975	28.2904	65.4721	82.266	30.0029	-0.314465	0.804874	-1.34512	0.046105	-1.65959	0.0109094	female
gene-DNM1	17.3461	46.7471	71.0401	12.2541	2.22271	19.5734	54.8119	74.8623	13.2585	0.013479	0.992165	-1.7988	0.0246015	-1.78532	0.0248718	female
gene-DNM2	30.2037	57.4349	35.2877	35.2431	31.3927	30.1275	61.4578	49.214	126.073	-0.903048	0.139902	-0.156302	0.806177	-1.05935	0.0359964
gene-DNTT	0	0.0486854	0.0914989	4.83513	8.75615	6.08001	0.103745	0.140206	0.257908	-1.76777	0.00844947	4.86114	5.05994e-21	3.09336	1.94604e-12	male specific
gene-DOC2B	2.44915	4.00301	8.37778	32.705	24.8678	23.8915	7.33119	19.1898	3.05894	-0.887085	0.318219	2.60057	3.26056e-05	1.71349	0.00847822	male
gene-DOCK2	1.09223	0.585981	0.736771	0.242278	0.260827	0.232804	1.51716	0.963991	0.896247	-0.386091	0.582292	-1.31897	0.00513689	-1.70506	0.000151609	female
gene-DOCK8	4.47098	12.7432	4.69292	3.4293	3.89789	2.90835	1.45272	0.901295	0.945597	2.68007	4.03175e-08	-0.904085	0.0719051	1.77598	0.000135411
gene-DOHH	24.6653	49.8585	33.9034	15.4893	12.5216	17.9681	23.7807	33.7629	44.2775	-0.104115	0.904885	-0.974087	0.0103657	-1.0782	0.00374294
gene-DOK2	4.71986	5.41822	2.36463	0.514538	1.40591	1.64855	3.5415	2.08671	1.54254	1.19533	0.0875968	-1.65601	0.00451507	-0.460674	0.516974	female
gene-DOK4	3.7674	11.9539	10.012	3.82823	2.54272	3.45327	8.73962	7.40272	5.54051	0.252866	0.774668	-1.06597	0.0275811	-0.813099	0.104594	female
gene-DOK6	1.67973	1.76235	2.20547	0.983312	0.423301	1.25478	3.76641	4.95589	1.97728	-1.12837	0.0137647	-1.06096	0.0203726	-2.18933	7.15758e-08	female
gene-DOLK	5.8687	9.03955	7.60175	7.2854	5.81577	5.77344	11.3778	11.1033	22.8687	-1.03345	0.059544	-0.131529	0.828952	-1.16498	0.0123308
gene-DOLPP1	13.7487	15.7054	14.7517	8.95969	9.75364	9.82871	24.4163	16.7136	39.1977	-0.751928	0.17283	-0.357474	0.489877	-1.1094	0.0115312
gene-DONSON	5.46452	9.90302	6.94412	11.5283	8.66537	9.0772	16.1904	18.0349	39.6152	-1.71463	0.00186345	0.506182	0.384338	-1.20844	0.0176792
gene-DOPEY2	3.49964	4.7801	6.16534	4.02249	3.78804	3.74244	12.2753	11.7557	27.3576	-1.78588	0.000510503	-0.193824	0.749302	-1.9797	1.29562e-05
gene-DOT1L	5.83457	7.86072	6.51706	21.0606	20.9788	16.2371	8.63033	10.5217	11.7947	-0.550498	0.149541	1.62708	1.04521e-08	1.07659	0.000247863	male
gene-DPCD	4.4714	9.49467	11.2201	42.9325	43.4438	36.1589	5.17753	7.63045	3.37361	0.510916	0.359069	2.57248	1.90437e-12	3.0834	1.78652e-17	male
gene-DPEP2NB	0	0	0	5.65429	6.55427	1.88763	0	0	0	0.120318	0.981536	8.56289	1.5168e-08	8.68321	8.69733e-09	male specific
gene-DPH2	1.52841	4.64032	1.0376	2.58256	3.05393	0.940722	1.51907	0.814517	0	0.25784	0.769777	0.785139	0.107019	1.04298	0.0261625
gene-DPH3	3.09528	3.41317	4.01561	9.31508	8.61187	8.20444	6.58743	5.56803	11.7487	-1.12653	0.0266186	1.50254	0.000470401	0.376013	0.470541	male
gene-DPH7	4.28334	4.40884	3.94373	7.64958	8.14659	8.50216	3.92003	4.63428	1.57737	0.275056	0.662632	1.11884	0.00232958	1.3939	9.44429e-05	male
gene-DPM2	24.7742	39.592	40.7215	20.1096	16.9898	20.7132	48.2947	38.249	78.0678	-0.679441	0.204325	-0.701845	0.117674	-1.38129	0.000687976
gene-DPP10	1.36184	0.744277	2.51786	1.05184	0.292843	2.4124	2.65641	7.99209	1.71943	-1.26909	0.159615	-0.424122	0.62921	-1.69321	0.0205841
gene-DPP3	17.7647	39.5135	19.7799	15.0075	13.8406	13.1904	40.7383	34.2587	68.8391	-0.88211	0.129308	-0.689226	0.179031	-1.57134	0.000591454
gene-DPP6	9.55972	18.4198	35.2907	4.99801	1.93549	10.5028	30.6391	36.3979	4.25434	-0.0484437	0.981536	-1.75036	0.0341819	-1.79881	0.0280388	female
gene-DPP7	44.8965	62.5472	32.8084	34.7386	36.64	28.5056	24.7079	20.0642	6.24828	1.53841	0.00508854	-0.304912	0.607608	1.2335	0.0131549
gene-DPP9	11.6042	29.0551	16.5774	6.98507	5.66686	7.04713	26.9293	29.2172	60.0992	-0.994592	0.118416	-1.12669	0.0353386	-2.12129	1.68302e-05	female
gene-DPY19L1	4.75575	2.25463	4.78109	73.2002	73.6885	50.2761	6.25054	5.05656	5.21683	-0.461862	0.431795	4.09005	3.99083e-29	3.62819	2.91279e-23	male
gene-DPY19L3	0.800149	1.82361	2.55584	9.80225	9.45405	7.07355	2.6606	2.58184	0.849079	-0.190487	0.865139	2.06283	5.26162e-05	1.87234	0.000242703	male
gene-DPYSL2	52.2754	102.894	130.074	22.0934	11.3117	39.7321	107.134	121.3	45.9006	0.136392	0.920076	-1.83641	0.000606949	-1.70002	0.00153543	female
gene-DPYSL3	70.8429	84.3974	78.3456	201.807	193.842	150	70.865	97.5561	44.7251	0.212313	0.716886	1.36219	1.68296e-05	1.5745	4.16702e-07	male
gene-DPYSL4	5.06162	7.93015	18.6841	2.56295	0.720817	6.88674	15.4559	20.6256	3.44541	-0.19795	0.927613	-1.52603	0.087376	-1.72398	0.0486377	female
gene-DR1	16.9928	12.2658	22.6457	41.7625	39.9675	35.9006	12.5651	21.3216	19.9644	0.0616827	0.957866	1.35205	4.31417e-05	1.41373	1.50783e-05	male
gene-DRAM1	9.44631	3.75236	4.95419	39.8823	46.6512	33.8563	1.81647	4.41709	2.18098	1.05298	0.0660197	2.67246	5.03923e-10	3.72545	3.77942e-18	male
gene-DRC1	1.86258	4.18562	2.67553	39.704	49.2054	42.8561	2.73896	3.91516	1.82568	0.344012	0.573562	3.48302	4.7222e-24	3.82703	1.03371e-28	male
gene-DRC3	0.745048	2.01829	1.46428	83.1595	91.8458	56.609	2.93588	3.99643	4.69015	-1.5416	0.000897377	5.66909	2.67648e-51	4.12749	1.39514e-29	male
gene-DRC7	0.98937	1.81538	0.722198	25.5143	29.2892	20.7386	1.33953	3.43942	1.00162	-0.695818	0.372302	4.50855	1.48804e-19	3.81273	1.32442e-14	male
gene-DRD1	0.2919	1.12329	2.2558	0.265243	0.0778722	0.676164	2.85706	2.2593	0.261788	-0.579114	0.769777	-1.72475	0.136183	-2.30386	0.037117	female
gene-DRD3	0	0	0.0427737	0.71818	0.59114	1.05601	0	0.131042	0.0401701	-2.56039	0.282359	6.24951	0.000112916	3.68912	0.00128693	male specific
gene-DRD4	0.216906	0.0999447	0.663913	5.28517	4.40701	5.1617	1.61109	0.849423	1.34503	-1.95992	0.0141733	3.97803	2.90774e-10	2.0181	0.000227975	male
gene-DRD5	0.154935	0.173521	0.325794	0.0535975	0.057696	0.0955628	0.767439	0.774941	0.890218	-1.81254	0.0385107	-1.72694	0.0904244	-3.53948	5.91382e-05	female specific
gene-DRG1	38.6022	48.1168	59.8158	145.525	141.62	140.518	100.313	103.355	127.527	-1.06541	0.000779132	1.58004	7.61897e-09	0.514631	0.0960841	male
gene-DRG2	30.2266	42.7479	32.4257	18.2703	15.1889	19.355	42.6124	41.401	52.3147	-0.3641	0.384391	-0.797088	0.00845774	-1.16119	5.25885e-05
gene-DRP2	0.527508	1.29784	1.32769	0.158161	0.373519	0.433834	1.15035	1.42521	0.244484	0.262356	0.848923	-1.44253	0.0447234	-1.18018	0.11031	female
gene-DSC1	2.84402	2.43874	2.52304	1.0452	1.26125	0.680327	5.52037	5.06523	8.18026	-1.12263	0.0223539	-1.05808	0.0185236	-2.18071	9.52211e-08	female
gene-DSCAML1	0.731316	1.52043	1.32653	0.872505	0.742344	0.618196	1.93162	2.46833	1.56032	-0.690697	0.0707109	-0.643034	0.0643854	-1.33373	1.82916e-05
gene-DSCC1	3.43747	3.38655	8.03118	18.9694	8.28244	10.3601	6.46694	13.5478	14.0978	-1.21411	0.0652843	1.58912	0.00390993	0.375011	0.583092	male
gene-DSN1	9.37267	13.1369	10.0002	62.3194	73.1419	64.1708	9.8238	12.4574	9.52587	0.0907479	0.879789	2.73199	6.00843e-29	2.82274	6.2246e-31	male
gene-DSP	11.4972	9.19416	9.05196	4.38744	3.83286	3.15948	12.2911	12.5892	27.2321	-0.821285	0.17694	-1.17514	0.0162729	-1.99643	1.21506e-05	female
gene-DTD2	1.50915	0.822813	1.59185	0.628946	0.822034	0.427906	3.66122	2.55529	9.61448	-2.0048	0.0101361	-0.589932	0.48587	-2.59473	0.000125397
gene-DTHD1	0.0449726	0	0	3.3188	5.89503	3.9113	0	0.0319292	0	-2.02615	0.0027767	4.60771	3.18936e-17	2.58156	1.75162e-07	male specific
gene-DTL	4.3649	9.03722	5.49428	10.7136	8.78558	8.78455	17.1442	18.6419	36.7866	-1.93876	0.000201413	0.762573	0.149675	-1.17619	0.0172047
gene-DTWD1	8.20507	4.01508	12.5485	16.9548	15.5394	12.695	19.8222	17.6666	37.2773	-1.54034	0.0257927	0.935979	0.148438	-0.604358	0.383053
gene-DTWD2	2.77494	2.51806	3.11451	10.6856	9.52587	7.63545	4.70911	3.6456	3.95178	-0.511413	0.24594	1.8558	2.01787e-09	1.34439	1.83433e-05	male
gene-DTX2	19.2265	39.3985	22.2113	77.9995	95.6781	88.5654	31.6709	29.5512	54.8705	-0.538851	0.397845	1.88838	1.16985e-05	1.34953	0.00235593	male
gene-DTX4	12.3297	22.3964	10.8885	20.8572	22.8156	19.3969	36.6317	41.2706	95.9122	-1.88018	0.000951614	0.53211	0.377288	-1.34807	0.0105292
gene-DUOX2	0.160632	0.488107	0.123305	0.330244	0.0748456	0.227067	0.775662	0.807199	2.65296	-2.42799	0.00804595	0.214907	0.845458	-2.21309	0.00643272
gene-DUS1L	11.418	11.1944	11.868	25.814	22.1108	21.8279	7.75068	7.33875	5.62586	0.79349	0.0054287	1.0136	2.36254e-05	1.80709	6.46456e-15	male
gene-DUS2	1.92312	1.66938	2.30624	5.99661	5.49282	5.4572	3.9055	2.78573	3.50529	-0.378241	0.453314	1.22247	0.000266815	0.844225	0.0146758	male
gene-DUSP1	121.729	78.2905	62.0996	93.0762	129.83	107.007	46.8131	39.3311	48.1883	1.0565	0.0232953	0.440906	0.336382	1.49741	0.000119385
gene-DUSP10	13.0935	8.22551	9.17035	5.43699	6.45607	8.46237	10.8523	14.7916	23.0384	-0.597088	0.349897	-0.462509	0.387482	-1.0596	0.0254272
gene-DUSP15	5.61192	0.735125	1.71424	16.6164	21.5067	15.5686	0.65977	4.01046	0.676372	0.755538	0.572366	2.32893	0.00607443	3.08447	0.000168754	male
gene-DUSP16	11.2183	16.7601	12.6772	7.47756	8.21252	8.78901	28.3063	28.618	61.6216	-1.56876	0.0016454	-0.603451	0.233511	-2.17221	4.37579e-07
gene-DUSP23	52.1478	72.3015	28.6773	19.9153	19.7883	20.0864	30.7166	19.8007	17.3033	1.28039	0.00720337	-1.27936	0.00246734	0.00102925	0.998774	female
gene-DUSP28	1.82409	0.805198	2.04949	3.28164	4.63085	3.6022	0.384283	0.777886	0.477782	1.25778	0.113919	1.90586	0.00122651	3.16364	7.73479e-08	male
gene-DUSP4	8.69935	14.796	11.8602	2.68342	2.71132	4.69882	15.4808	15.8697	24.8761	-0.683418	0.200556	-1.68376	4.18823e-05	-2.36718	2.1911e-09	female
gene-DUSP5	13.7943	20.6177	15.439	4.58577	6.07518	6.57644	28.3248	29.3339	39.9747	-0.968178	0.0174405	-1.36396	0.000103277	-2.33214	2.57326e-12	female
gene-DUT	7.42395	19.6857	13.1322	79.2179	71.391	64.6921	24.3678	29.9631	57.9186	-1.40053	0.00654345	2.5347	3.02995e-09	1.13417	0.0128934	male
gene-DXO	2.40542	5.31765	2.81452	5.69744	10.3033	6.68584	3.0879	3.90894	0.930953	0.83533	0.155741	1.22037	0.00741864	2.0557	2.44444e-06	male
gene-DYDC1	7.08652	8.46836	16.4185	90.209	112.317	85.351	17.6664	17.9279	13.5312	-0.44347	0.457329	2.91508	4.35154e-15	2.47161	3.64571e-11	male
gene-DYNC1LI1	34.9158	25.5589	39.6822	76.6669	76.6135	57.7637	54.8148	50.0131	81.8793	-0.860476	0.0769436	1.18616	0.00320008	0.325688	0.502353	male
gene-DYNC2H1	0.582217	0.331024	0.936964	4.51854	4.51064	3.40334	1.13378	1.2393	0.606504	-0.50283	0.493506	2.69256	3.28887e-09	2.18973	1.829e-06	male
gene-DYNC2LI1	2.68046	2.01427	4.2332	15.356	17.5346	9.96992	4.11119	3.75962	2.7256	-0.167925	0.855232	2.26169	3.52647e-08	2.09376	3.08162e-07	male
gene-DYNLL1	42.6267	73.3324	60.528	804.34	1128.86	947.714	155.656	134.151	282.781	-1.72687	0.000650386	4.29183	3.18661e-24	2.56495	3.22209e-09	male
gene-DYNLL2	161.382	169.776	187.979	71.3936	54.0418	95.3062	168.519	230.952	209.481	-0.292346	0.518026	-1.07538	0.000215963	-1.36773	1.25928e-06	female
gene-DYNLT1	37.3457	47.9821	43.265	399.826	435.216	373.41	60.4466	48.9901	97.163	-0.642988	0.196632	3.32421	1.88794e-21	2.68123	2.78272e-14	male
gene-DYRK3	7.47905	4.35099	5.76956	21.1518	19.2556	15.5227	5.68069	6.55216	3.65444	0.245498	0.728386	1.77807	1.56013e-06	2.02357	3.15177e-08	male
gene-DYRK4	3.41126	1.19876	2.66914	17.6312	19.6428	15.5201	2.24741	2.68922	3.15392	-0.0233786	0.981536	2.52921	1.04521e-08	2.50584	1.34901e-08	male
gene-DYTN	0.0777236	0.253556	0.748373	0.134345	0.0491032	0.108641	0.654541	0.376747	0.13019	0.224057	0.921413	-2.14785	0.0405224	-1.9238	0.0702953	female specific
gene-DZANK1	0.581647	0.845558	0.854013	16.1046	19.5683	7.76185	1.30623	0.704342	1.4721	-1.21305	0.121471	3.5382	1.55445e-09	2.32515	9.94024e-05	male
gene-DZIP1	1.207	1.04908	2.51176	25.1647	21.1044	18.2447	2.03191	2.29979	1.04948	-0.155674	0.878038	3.77429	1.55838e-19	3.61862	3.09652e-18	male
gene-E2F1	5.03293	17.6471	8.65961	16.9611	15.7376	14.4796	18.0641	26.3945	47.9801	-1.54592	0.0182446	0.721882	0.259213	-0.824038	0.188046
gene-E2F2	2.04522	5.31609	3.07065	1.62973	1.90034	1.23973	12.9393	13.671	36.3869	-2.51944	8.78001e-05	-0.911767	0.174761	-3.43121	1.65697e-09
gene-E2F3	1.46983	1.08644	2.01251	3.15152	2.50895	1.82609	1.69877	1.36751	0.879709	0.332498	0.651361	0.919812	0.040101	1.25231	0.00364574
gene-E2F5	7.48368	8.92147	8.86818	46.5124	51.5507	38.0103	8.13122	10.325	12.4428	-0.26361	0.653683	2.62374	1.71656e-16	2.36013	1.30714e-13	male
gene-E2F6	11.0521	6.58026	20.0972	10.3379	6.65214	10.0787	23.4331	21.9475	43.4045	-1.14393	0.0629723	-0.364004	0.557002	-1.50794	0.00321133
gene-E2F7	0.310866	0.779655	0.677216	3.12681	1.58738	2.28876	1.54573	0.909878	2.03858	-1.27454	0.0476517	2.00556	0.000140463	0.731021	0.214302	male
gene-E2F8	1.48036	2.61029	1.86343	28.0178	35.8332	22.337	7.00089	7.27315	14.893	-2.33164	7.82226e-06	3.51499	1.96258e-14	1.18335	0.0186988	male
gene-EAF2	8.17154	14.3962	8.59963	185.548	185.631	118.552	25.1006	19.0517	47.2892	-1.53578	0.00709728	4.09872	6.48109e-19	2.56294	5.56091e-08	male
gene-EBF3	3.54097	0.642307	1.23303	7.82733	8.84808	15.9257	0.740908	18.9822	1.80593	-1.65687	0.170838	2.55747	0.00778929	0.900597	0.420059	male
gene-EBP	118.824	129.142	49.0536	41.1844	38.4819	68.4613	37.8219	46.3316	51.5678	1.20997	0.0152453	-0.769067	0.0980921	0.440907	0.387418
gene-ECE2	20.0737	25.2196	24.862	7.73934	4.44957	16.4099	26.1229	42.2454	11.1517	-0.0751101	0.977251	-1.10649	0.0599816	-1.1816	0.0416569	female
gene-ECHDC1	5.37965	10.8777	9.28244	5.61115	8.04542	10.545	26.0661	28.0657	31.3445	-1.69685	1.08302e-05	0.0193627	0.974014	-1.67749	1.64235e-06
gene-ECHDC2	44.2193	32.3009	35.8225	16.6682	16.1267	12.2202	15.1723	22.1058	8.53882	1.25087	0.00162759	-1.06413	0.00331641	0.186736	0.694749	female
gene-ECHDC3	6.39339	5.72652	3.74087	14.8199	15.9965	13.1925	3.95339	3.30484	2.68391	0.804227	0.0449781	1.49657	1.802e-06	2.30079	8.07949e-14	male
gene-ECI2	51.3148	27.2719	34.2453	111.753	121.29	92.7162	36.2142	35.0188	37.9722	0.0646368	0.960763	1.68744	2.93829e-06	1.75207	1.00758e-06	male
gene-ECM1	204.27	290.631	131.718	94.3337	66.2358	80.2346	209.422	123.399	166.724	0.346793	0.571495	-1.26778	0.00107401	-0.920986	0.0215739	female
gene-ECM2	1.42931	1.18491	0.869343	2.51382	1.1383	0.971691	3.90492	4.92189	1.92984	-1.52114	0.010485	0.475728	0.443228	-1.04541	0.0549573
gene-ECPAS	19.6934	30.4861	25.6191	16.3247	17.7211	18.8231	36.01	34.3345	55.4294	-0.722924	0.103836	-0.370414	0.374605	-1.09334	0.00226861
gene-ECSIT	12.8501	26.8402	21.3001	13.4575	9.56857	12.5343	25.4791	25.2513	32.5958	-0.60502	0.19203	-0.423873	0.300972	-1.02889	0.00426821
gene-ECT2	5.47517	8.26115	8.4322	11.1099	10.112	8.15746	18.7034	20.8383	50.7641	-2.01458	0.00036044	0.817574	0.150622	-1.19701	0.0254778
gene-EDA	0.421834	0.916232	0.860764	1.70017	1.39431	1.63802	0.557298	0.460344	0.423313	0.625476	0.353307	1.06265	0.023026	1.68813	0.000206697	male
gene-EDAR	1.07293	0.501016	1.90456	0.542248	0.424787	0.63397	3.72002	2.20429	7.79355	-1.94403	0.013343	-0.622554	0.452834	-2.56659	0.000140709
gene-EDARADD	0.778593	0.852526	0.494227	0.371639	0.675111	0.358803	2.44682	2.15835	5.68524	-2.25997	0.00116894	-0.336403	0.682882	-2.59637	2.72366e-05
gene-EDC3	3.61747	9.49849	6.44908	20.1884	40.9172	40.2341	11.8099	9.9798	22.39	-1.0792	0.0853814	2.52121	2.27922e-07	1.44201	0.00485237	male
gene-EDIL3	10.457	8.77391	15.9237	2.0879	0.797539	6.05525	13.1605	20.1882	5.8992	-0.121967	0.944328	-1.98234	0.00098468	-2.10431	0.0003866	female
gene-EDNRB	21.3945	11.3424	14.1381	8.60345	6.52004	11.3757	31.6257	21.1921	15.0727	-0.407442	0.520542	-0.720002	0.107449	-1.12744	0.00708859
gene-EED	4.41608	4.76737	5.10669	21.9322	19.9487	14.0457	10.2903	7.35126	14.6046	-0.951792	0.0618412	1.82801	6.98177e-06	0.876214	0.0452304	male
gene-EEF1AKMT2	11.2855	12.5416	17.796	52.9736	43.1088	43.0434	17.921	16.8913	21.2201	-0.362245	0.46448	1.81968	6.26882e-09	1.45743	4.06938e-06	male
gene-EEF1AKMT3	23.4543	34.8808	18.6667	6.58619	7.08622	10.1082	15.9105	13.0952	22.7233	0.577398	0.287273	-1.55988	8.89624e-05	-0.982478	0.0193744	female
gene-EEF1AKMT4	16.3656	23.8407	20.1098	12.1397	9.76418	9.60641	5.32019	6.3735	6.44651	1.54569	3.9714e-05	-0.714999	0.0517374	0.830689	0.0248752
gene-EFCAB1	1.55888	2.90939	7.86522	14.0035	14.5708	10.3098	11.3033	7.14939	16.6943	-1.36514	0.0629723	1.76874	0.00403308	0.403601	0.599585	male
gene-EFCAB10	2.58539	4.15131	7.93228	132.571	129.655	82.1158	6.43324	5.34481	5.34093	0.496649	0.500858	3.21757	4.02843e-13	3.71422	4.15689e-17	male
gene-EFCAB11	0.944367	0.782381	1.93048	57.2911	53.2893	39.0667	3.88529	2.60118	2.94774	-0.635146	0.367999	4.27301	1.61327e-22	3.63786	9.76539e-18	male
gene-EFCAB12	0.607268	0.264072	0.40297	17.3518	18.504	14.9969	0.962646	0.831492	1.39594	-1.0423	0.0918238	5.01038	1.53381e-30	3.96807	2.60433e-22	male
gene-EFCAB2	0.158527	0.144912	0.54731	2.71235	1.45897	2.60512	0.629145	0	0.130416	-0.967939	0.295527	1.80933	0.00848522	0.841393	0.257357	male
gene-EFCAB3	0	0.0578168	0.0813788	11.1595	11.4895	14.7763	0.0491316	0.0590949	0.0271305	0.0877744	0.959649	6.70623	9.67744e-68	6.79401	3.05953e-70	male specific
gene-EFCAB5	0.054514	0.293385	0.358958	39.8739	48.6451	41.5023	0.296964	0.146121	0.290761	-0.0733865	0.975895	7.17634	2.57094e-56	7.10295	4.17229e-56	male
gene-EFCAB6	0	0	0.299861	61.5759	69.6649	47.8858	0.337562	0.285242	0.482111	-1.73815	0.0745373	8.87149	1.01525e-35	7.13334	2.19868e-26	male specific
gene-EFCAB8	10.6923	11.5502	10.2413	22.0848	20.8497	17.2187	9.07487	8.04689	7.35724	0.419366	0.172232	1.06619	3.27092e-06	1.48556	2.72365e-11	male
gene-EFCAB9	0.102411	0	0	94.2799	108.558	54.5066	0	0	0	1.08211	0.771931	11.5639	1.3183e-18	12.646	3.8015e-22	male specific
gene-EFEMP1	20.9408	11.324	10.988	8.49398	6.47218	10.5928	23.3719	26.8853	11.1783	-0.426226	0.548425	-0.601219	0.240931	-1.02744	0.0299746
gene-EFHB	0.796375	0.828535	0.901276	52.5965	63.3641	43.3844	1.99592	2.55146	2.23083	-0.984006	0.0245644	5.54899	4.23776e-65	4.56499	8.88514e-49	male
gene-EFHC1	0.923956	2.38508	1.0641	40.4652	40.991	34.7632	1.08917	0.570651	0.392155	1.13457	0.0265826	4.89471	3.31943e-39	6.02928	1.11167e-55	male
gene-EFHC2	3.13136	3.41665	3.85798	182.923	232.579	166.275	6.20498	4.15756	5.34445	-0.467606	0.314294	5.81846	7.976e-86	5.35085	8.00855e-75	male
gene-EFL1	7.11852	6.26493	8.62903	38.6881	43.1296	30.6187	13.4662	12.3501	18.5592	-0.989931	0.0213412	2.42865	1.69542e-12	1.43872	5.34219e-05	male
gene-EFNA5	2.45604	1.65816	2.29716	1.32355	1.34481	2.45439	3.16385	5.26762	4.10968	-1.14215	0.0158176	-0.304234	0.544318	-1.44638	0.000349187
gene-EFNB1	13.0453	20.2266	13.2531	5.50365	6.06408	6.94906	13.6637	13.2349	10.7476	0.375849	0.294612	-1.07476	3.21369e-05	-0.698915	0.00979292	female
gene-EFNB3	2.06826	8.96348	4.31399	1.68019	0.831819	1.55676	4.99013	2.76941	1.04334	0.764077	0.439499	-1.58805	0.0257468	-0.823976	0.295914	female
gene-EFR3A	13.3607	7.53413	11.4827	35.1045	34.6981	26.8339	13.6841	18.4007	15.9075	-0.469552	0.376337	1.59023	1.13129e-05	1.12068	0.0027017	male
gene-EFR3B	14.0075	25.0623	14.4721	63.6266	63.924	47.5753	15.3608	19.8394	8.73348	0.323232	0.621153	1.74044	5.52128e-06	2.06367	4.19194e-08	male
gene-EGF	5.39764	4.6918	6.58116	1.58454	1.16414	3.23908	6.50436	8.46812	2.88956	-0.00673091	0.994147	-1.34911	0.00778747	-1.35584	0.00699744	female
gene-EGFL7	24.0522	24.811	18.4145	9.0697	9.60995	11.8639	23.8784	19.5212	8.20539	0.498964	0.363945	-1.02723	0.0102834	-0.528264	0.22988	female
gene-EGFLAM	1.13777	1.61688	1.0393	2.23587	2.38484	1.38898	1.94885	4.19251	4.35766	-1.33159	0.0195364	0.663611	0.231958	-0.667977	0.221976
gene-EGLN3	2.81493	8.09119	5.2539	2.28861	3.11607	1.90467	9.7946	13.8317	37.7782	-2.01362	0.00264482	-0.440935	0.546453	-2.45456	2.5117e-05
gene-EHBP1L1	7.31121	10.1919	4.41194	8.46821	7.764	7.72597	5.55974	4.50986	3.78586	0.712284	0.119001	0.326099	0.448494	1.03838	0.00469123
gene-EHD1	40.0638	113.833	64.906	73.9853	86.2434	59.9834	193.679	188.569	385.691	-1.84169	0.00132143	0.190468	0.777742	-1.65123	0.00138002
gene-EHD3	38.0397	37.5363	31.2254	13.2008	12.0006	18.8578	33.6382	41.9102	20.6882	0.238929	0.65423	-1.14659	0.000245269	-0.907664	0.00445598	female
gene-EHHADH	58.1263	48.1173	40.7545	34.7072	28.2902	29.7082	21.1391	18.8289	22.549	1.27521	0.000103757	-0.524169	0.112389	0.751037	0.0168447
gene-EIF2AK1	8.68214	3.16994	6.37671	16.368	11.0853	13.9057	5.11977	6.08672	6.6919	-0.00347535	0.996657	1.26844	0.00863522	1.26497	0.00826095	male
gene-EIF2B1	9.44426	8.23346	13.729	22.3309	19.8823	18.1694	25.1337	20.9704	15.9066	-0.891663	0.0383721	1.05503	0.0041788	0.163369	0.733336	male
gene-EIF2D	7.08786	10.3436	8.81125	3.44374	3.89907	3.16597	11.2971	12.8526	20.2723	-0.760065	0.131049	-1.1392	0.0060203	-1.89926	9.75523e-07	female
gene-EIF4A2	49.8286	36.8136	55.9323	131.204	106.663	109.825	48.8382	67.7283	41.8501	-0.00229995	0.996494	1.26609	1.06933e-05	1.26379	9.99628e-06	male
gene-EIF4E	81.7171	57.5973	83.2796	135.568	186.731	164.052	77.2067	74.5169	75.4552	0.0471178	0.970295	1.41683	2.1089e-06	1.46395	8.07434e-07	male
gene-EIF4ENIF1	7.36388	18.5282	12.3458	15.5308	12.8743	12.1974	43.1248	47.7223	94.4446	-2.26581	6.51588e-06	0.312597	0.591679	-1.95321	2.29518e-05
gene-EIF4G1	26.2501	46.4131	33.7298	61.8317	90.381	75.8838	29.5046	28.3576	37.4266	0.130912	0.854702	1.36881	4.04086e-05	1.49973	5.06465e-06	male
gene-EIF4G3	8.11819	8.29818	8.23356	21.6573	25.5349	22.0979	6.56885	9.40902	3.76366	0.404234	0.413623	1.60388	9.26351e-07	2.00812	3.87266e-10	male
gene-ELAC1	4.14019	2.05974	3.89955	8.87267	9.03615	9.26983	7.53218	4.50635	11.1327	-0.977899	0.0758624	1.42787	0.00158605	0.44997	0.394045	male
gene-ELAC2	14.4929	39.7681	22.0117	14.8298	13.2921	11.2635	39.5371	43.4262	83.5945	-1.15401	0.0429778	-0.772477	0.141174	-1.92649	3.41887e-05
gene-ELAVL2	3.39243	4.48483	4.77622	9.5809	8.15137	6.21799	12.2477	16.0498	25.5153	-2.11583	2.54862e-06	1.02177	0.0223834	-1.09406	0.0121541	male
gene-ELF2	18.6116	14.0038	18.9998	30.1039	25.1029	25.5397	14.9501	16.1236	8.73944	0.466631	0.251415	0.661268	0.0379944	1.1279	0.000146122
gene-ELFN2	0.403441	3.56745	3.74937	2.36575	2.06818	2.63952	6.1215	8.12633	10.2788	-1.67466	0.0339404	0.0686255	0.94552	-1.60604	0.019882
gene-ELL3	1.55832	4.15058	2.79092	0.473195	0.424356	0.0941917	14.631	11.1209	26.5886	-2.16618	0.00138858	-3.3085	1.54831e-06	-5.47467	6.75959e-17	female
gene-ELMOD1	13.7599	13.0957	27.7515	9.75011	4.99025	21.5291	33.7656	63.6372	16.2711	-0.97772	0.26765	-0.434444	0.586668	-1.41216	0.0394747
gene-ELMOD3	1.763	4.52748	2.30644	6.61901	9.55543	5.52317	3.57264	3.71754	6.51223	-0.702399	0.300641	1.68938	0.000585712	0.986978	0.0585062	male
gene-ELOVL1	41.0889	69.298	28.4669	20.8114	23.8225	30.3345	46.1098	49.0374	90.3573	-0.446432	0.551051	-0.710949	0.178984	-1.15738	0.0188084
gene-ELOVL2	5.11189	3.2245	7.61033	2.29159	0.632403	2.66182	9.86257	11.1928	2.46323	-0.355456	0.781676	-1.44959	0.0414054	-1.80505	0.00836808	female
gene-ELOVL5	102.705	46.4952	46.4318	160.854	174.399	144.647	46.3842	53.632	53.8137	0.428333	0.523054	1.39263	0.00139155	1.82096	1.47826e-05	male
gene-ELOVL6	4.73877	1.65771	4.20701	3.90886	3.54157	3.04325	9.23046	11.6948	17.066	-1.78445	0.00222881	0.061934	0.936792	-1.72252	0.00091453
gene-ELOVL7	3.31866	1.48108	3.5648	0.330236	1.24401	0.327958	5.24967	4.72801	11.479	-1.49169	0.0818779	-1.57701	0.0406963	-3.0687	1.15818e-05	female
gene-ELP2	5.20184	5.74382	6.30427	14.0763	11.7042	8.86796	9.44314	8.69824	16.5317	-0.978064	0.0551733	1.17242	0.00673315	0.194352	0.730746	male
gene-ELP4	1.96861	0.803647	1.60467	11.2717	9.39138	7.3625	1.87162	2.40175	3.96091	-0.751007	0.234148	2.68328	1.6342e-09	1.93228	1.75507e-05	male
gene-EMB	8.69436	2.41719	2.34284	1.56768	0.588372	3.26648	13.6035	16.3793	1.48125	-0.85763	0.549521	-1.44723	0.154588	-2.30487	0.01501	female
gene-EMC3	58.1777	54.3632	67.0042	84.6325	80.6258	85.8531	50.0412	64.5464	33.9999	0.37324	0.316021	0.631773	0.023907	1.00501	0.000132097
gene-EME1	7.86065	11.0632	10.7428	44.5468	49.4747	36.7162	16.0709	15.4577	30.9644	-1.02719	0.0329222	2.19315	1.38451e-08	1.16597	0.00425972	male
gene-EME2	5.04171	4.7996	5.41358	3.00952	2.15896	3.25335	9.41054	7.38336	11.1991	-0.662186	0.140109	-0.708383	0.0700345	-1.37057	0.000104972
gene-EML1	2.02859	2.08766	3.04645	16.492	20.3869	17.8301	3.6036	5.90821	2.57584	-0.595096	0.216578	3.15404	2.65786e-21	2.55895	1.71549e-14	male
gene-EML4	6.09204	3.63266	7.6231	3.76792	3.49479	3.55569	8.72183	10.4413	9.72367	-0.648704	0.16786	-0.541638	0.185531	-1.19034	0.00113258
gene-EML5	0.84275	0.68928	1.22736	1.95005	1.75114	1.53549	1.04598	2.04937	1.02412	-0.492896	0.387685	1.01024	0.0141772	0.517345	0.249126	male
gene-EMSY	3.52278	3.38699	3.44522	7.51275	7.22614	7.22498	3.67414	4.00378	3.68017	-0.10681	0.822453	1.2084	3.50962e-08	1.10159	5.12941e-07	male
gene-EMX2	1.55915	3.87005	2.72688	0.735668	0.702732	1.6512	3.13658	9.07404	5.74138	-0.970621	0.203034	-1.32078	0.0388195	-2.2914	9.5906e-05	female
gene-EN2	0.117943	0.0275257	0.645965	0.153021	0	0.0909335	0.408935	1.26414	0.145211	-1.0973	0.559421	-1.71701	0.236724	-2.81431	0.0343486	female specific
gene-ENC1	27.4832	34.0952	37.8317	13.7169	11.7167	15.8101	46.4752	38.6118	19.2815	0.0170427	0.981536	-1.07864	0.00139704	-1.06159	0.00155971	female
gene-ENDOU	13.5912	10.103	11.7442	4.57249	2.97833	4.91161	11.6948	7.93007	5.03017	0.641736	0.314818	-1.51606	0.00126824	-0.874323	0.0836665	female
gene-ENKD1	0.916287	0.698458	0.94758	2.55508	1.93685	2.56871	1.1967	1.89677	2.66706	-0.773359	0.187201	1.27186	0.00551265	0.498506	0.333761	male
gene-ENKUR	3.38782	2.45952	4.20184	111.709	115.406	75.8929	5.35702	3.05753	3.70655	-0.0375862	0.981536	4.68354	4.46432e-45	4.64596	4.8648e-45	male
gene-ENO4	1.48623	1.91345	1.109	47.3928	49.9568	38.372	1.68913	1.40517	0.717767	0.150226	0.857244	4.78901	3.62012e-44	4.93924	6.61968e-47	male
gene-ENOPH1	11.3619	16.0282	17.3667	10.1305	8.46054	8.31262	19.2125	27.2151	24.1461	-0.623726	0.117483	-0.592621	0.0866554	-1.21635	0.000100099
gene-ENOSF1	4.00163	2.22919	2.6174	6.15902	5.89655	4.89842	3.82952	3.21372	4.29911	-0.129489	0.877197	1.02008	0.00910975	0.890592	0.0237524	male
gene-ENOX2	6.00508	8.08837	6.59751	28.2727	26.853	22.275	8.74494	8.87389	11.0614	-0.353131	0.477398	1.93564	4.67611e-10	1.58251	4.57135e-07	male
gene-ENPP1	2.34055	2.10676	1.82485	1.91327	0.949064	1.44818	3.41325	3.56226	4.81993	-0.848742	0.08826	-0.407997	0.398559	-1.25674	0.00207203
gene-ENPP2	210.359	80.8414	50.986	47.0669	28.9687	43.8495	62.9588	100.866	31.3478	0.961548	0.230008	-1.42782	0.0232843	-0.466276	0.533087	female
gene-ENPP4	7.17296	5.00997	8.7865	15.9764	16.4094	14.8058	6.35039	5.12054	6.37419	0.212389	0.757501	1.32739	0.000209943	1.53978	1.14273e-05	male
gene-ENPP5	24.6497	31.2139	36.7987	47.0122	54.5948	39.5971	55.1613	54.0184	94.951	-1.13381	0.0141851	0.802771	0.059635	-0.331036	0.497495
gene-ENTHD1	0	0	0	40.8154	51.0252	39.0457	0	0	0.0358528	-3.32465	0.0778276	12.762	1.54223e-23	9.43738	5.152e-41	male specific
gene-ENTPD1	2.59435	3.07231	0.621123	3.90179	4.81121	2.66719	1.82817	1.57726	0.974438	0.615305	0.458568	1.15189	0.047511	1.7672	0.00135576	male
gene-ENTPD2	2.10382	4.13386	0.8392	16.975	22.1651	12.9711	3.38906	3.36275	3.38514	-0.348283	0.731632	2.92537	2.07446e-08	2.57709	7.97458e-07	male
gene-ENTPD6	3.90637	9.33334	9.55068	3.04755	2.89725	2.88566	8.94934	6.10569	4.4199	0.241988	0.754972	-1.03566	0.0164421	-0.79367	0.0750203	female
gene-ENY2	46.517	40.6464	41.7249	134.765	128.605	109.781	57.1673	48.5247	99.4258	-0.540087	0.346485	1.4679	0.00028592	0.927812	0.0286321	male
gene-EOMES	2.46672	10.756	15.8595	0.326326	0.45937	0.394422	48.8319	48.8278	92.6331	-2.70841	7.29332e-05	-4.27097	1.36909e-11	-6.97938	5.46072e-30	female
gene-EP400	3.64069	3.54125	4.86245	7.8236	7.55747	7.12873	9.33188	10.416	8.13056	-1.13196	1.34941e-05	1.03033	1.5923e-05	-0.101635	0.759245	male
gene-EPB41	21.0506	19.7718	14.0794	10.409	7.74894	8.84682	11.2397	11.1549	6.72661	1.00595	0.00441158	-0.954861	0.00251491	0.0510908	0.916936
gene-EPB41L2	24.9103	12.9041	13.6897	87.6241	82.1913	57.5623	22.0291	26.344	22.9031	-0.357588	0.590651	2.20675	1.8658e-08	1.84916	3.1332e-06	male
gene-EPB41L3	38.2468	29.2601	33.2727	10.7663	8.09929	15.6694	28.0096	41.2005	16.4873	0.301662	0.662354	-1.37895	0.000666756	-1.07729	0.00936473	female
gene-EPCAM	26.8587	23.2711	26.8452	8.36979	8.79673	6.86956	22.7007	13.7429	22.7303	0.414362	0.49325	-1.50329	0.000166957	-1.08892	0.00839486	female
gene-EPHA1	2.05818	4.84321	3.68609	1.27217	1.71368	1.71345	5.35348	5.28397	3.82932	-0.361619	0.550827	-0.883982	0.0326495	-1.2456	0.00146604
gene-EPHA10	0.617115	1.41235	1.6986	2.70758	2.33974	2.03455	2.44512	2.33824	7.28245	-1.76163	0.00730429	1.2383	0.0421258	-0.523334	0.447848	male
gene-EPHA2	5.73719	11.9122	4.68637	2.74814	2.52996	3.0166	14.9883	9.03756	19.355	-0.917315	0.133518	-1.33758	0.00755197	-2.2549	1.4769e-06	female
gene-EPHA3	2.12831	3.88172	4.22067	1.64423	0.660803	0.885603	7.4292	5.83924	6.23853	-0.915668	0.102111	-1.51738	0.00114074	-2.43305	3.19384e-08	female
gene-EPHA5	6.23978	12.7499	12.7003	2.37914	3.97685	5.51009	12.3013	11.4748	6.93213	0.157122	0.85389	-1.2984	0.00161334	-1.14128	0.00598253	female
gene-EPHA6	0.304061	2.23219	4.19239	0.328507	0.282892	0.429764	2.6359	2.20624	0.873637	0.0659929	0.981536	-1.88098	0.0197909	-1.81499	0.0242252	female
gene-EPHB1	3.35352	3.52035	2.86042	9.22357	7.87494	8.99672	4.98281	13.3577	6.579	-1.23002	0.0100493	1.61109	7.90764e-05	0.381069	0.443119	male
gene-EPHB2	2.07559	2.49711	1.47542	0.635079	0.804236	1.37788	2.44209	3.39786	1.84606	-0.262654	0.747346	-1.08924	0.0235838	-1.3519	0.00333327	female
gene-EPHB3	3.32148	11.5067	4.6051	2.19979	2.56571	2.10544	13.9217	14.5119	36.8468	-1.76757	0.011245	-1.24225	0.0559635	-3.00982	2.33499e-07	female
gene-EPHX2	10.8526	10.9278	4.85217	2.73851	2.99371	4.22767	9.77157	7.3888	8.99236	-0.00543022	0.994616	-1.24246	0.0041279	-1.24789	0.00363599	female
gene-EPOR	16.8054	16.2363	11.5401	5.70786	3.30431	5.57775	10.721	13.2291	11.531	0.340195	0.557789	-1.45472	6.41028e-05	-1.11453	0.00280574	female
gene-EPS15L1	5.51335	3.74523	6.82777	29.1425	33.4714	20.1911	6.02003	7.19498	6.55179	-0.0921297	0.925956	2.28421	1.23436e-10	2.19208	6.71857e-10	male
gene-EPS8	11.2024	7.66966	9.02173	9.02863	9.93451	8.04748	16.114	19.17	28.3654	-1.14142	0.0144847	0.0197056	0.976061	-1.12171	0.00611776
gene-EPS8L2	18.527	8.5102	13.424	4.05417	7.9291	5.88175	6.82006	7.71543	3.38972	1.28924	0.0210133	-1.03573	0.0402216	0.253508	0.688383	female
gene-EPSTI1	24.6337	15.4704	18.6741	1.77765	2.56193	4.26339	38.147	44.0382	85.0717	-1.42939	0.00929965	-2.44973	1.35817e-07	-3.87911	5.76323e-18	female
gene-EQTN	0.0698306	0	0	70.3641	73.3332	36.6722	0	0.0623208	0	0.123062	0.981536	10.6923	1.98691e-20	10.8154	8.11783e-21	male specific
gene-ERAL1	9.85722	20.6331	13.9087	6.5601	6.45267	8.36885	18.3365	19.5166	42.7757	-0.782845	0.180223	-0.885348	0.0680786	-1.66819	0.000172381
gene-ERBB3	1.58282	0.87149	1.10305	1.44504	1.79804	1.47119	0.60137	0.464871	0.266917	1.49006	0.0163171	0.468991	0.44787	1.95905	0.000180475
gene-ERCC1	14.7778	26.0881	14.8714	105.323	117.414	96.5963	10.1504	9.49679	9.61089	0.814304	0.0570871	2.62191	4.32219e-16	3.43622	9.48534e-27	male
gene-ERCC3	24.905	21.1799	29.4939	138.887	135.416	108.981	35.2478	30.3013	46.2142	-0.489	0.29938	2.44621	1.93037e-14	1.95721	1.43444e-09	male
gene-ERCC6L	3.10832	5.48167	7.09126	22.005	18.1801	14.3917	17.8026	25.3867	54.4156	-2.64891	6.43654e-06	1.97396	0.000343438	-0.674953	0.289176	male
gene-ERCC6L2	3.26519	1.30378	3.43199	5.1135	5.11773	4.61476	3.70726	3.20241	2.59331	-0.1391	0.889326	1.04331	0.0245276	0.904212	0.0541482	male
gene-ERCC8	8.04256	6.86538	10.2235	19.3325	21.9542	18.0459	13.9168	13.9027	18.9086	-0.752567	0.0604065	1.18891	0.000287218	0.436343	0.242831	male
gene-EREG	424.517	292.549	255.496	100.67	227.291	233.919	61.8561	52.8911	58.0817	2.55244	4.08901e-09	-0.701648	0.130838	1.85079	6.72683e-06
gene-ERGIC2	3.4567	4.13551	3.01919	2.23049	2.21532	2.46032	5.49787	4.9888	9.09626	-0.932216	0.0479695	-0.363437	0.438855	-1.29565	0.000945464
gene-ERH	91.4254	94.4917	108.67	247.046	254.861	184.82	100.942	96.0605	105.727	-0.155981	0.787421	1.49266	1.25828e-07	1.33668	2.54024e-06	male
gene-ERI2	1.36689	0.53177	1.79695	2.90672	2.73128	2.57615	1.60798	1.55159	2.12698	-0.684417	0.277665	1.1984	0.0120292	0.513982	0.334242	male
gene-ERI3	30.4468	48.69	36.5366	46.2297	51.5703	57.7634	35.6284	30.3314	16.6019	0.538261	0.223715	0.638123	0.0722103	1.17638	0.000333473
gene-ERICH2	1.72349	1.64228	1.78404	18.6201	16.079	14.0433	4.35828	5.20674	4.49584	-1.02092	0.0175987	3.28655	6.30375e-23	2.26563	4.72301e-12	male
gene-ERICH3	0.890297	0.936575	3.92521	0.685976	0.534535	0.910267	2.93508	2.21198	1.3409	-0.137679	0.933303	-1.17219	0.0747544	-1.30987	0.0419953	female
gene-ERICH6	0.702957	0.765627	0.872701	24.9547	25.3904	20.6253	1.76996	1.28192	1.15397	-0.693591	0.104233	4.83267	2.99957e-60	4.13908	1.11464e-48	male
gene-ERICH6B	0.55614	0.517304	1.22754	20.7567	25.8057	18.8224	1.3983	0.966096	0.65625	-0.296008	0.700034	4.74501	4.27798e-36	4.449	5.79615e-33	male
gene-ERMARD	3.16759	3.34575	4.44121	11.6939	11.0281	8.99144	7.2734	8.56569	15.9509	-1.44285	0.00281673	1.60333	0.000162825	0.160479	0.78565	male
gene-ERMP1	8.32109	9.91421	8.19779	29.4436	26.7287	23.9651	9.54774	8.50581	10.6871	-0.0757732	0.915647	1.71955	2.21666e-10	1.64378	1.33982e-09	male
gene-ESCO1	11.0654	2.16505	8.89984	23.9047	20.6854	14.3836	8.03351	8.09828	11.0494	-0.264912	0.832573	1.49048	0.0169161	1.22556	0.0542823	male
gene-ESCO2	4.28261	9.30936	7.56817	111.806	89.2271	67.2835	24.2526	16.1592	46.5344	-2.00082	0.000632108	3.7801	2.60377e-14	1.77928	0.000685503	male
gene-ESF1	13.059	3.23172	14.635	24.0048	21.5389	15.562	23.4718	24.356	41.8384	-1.49553	0.0463574	1.05902	0.120892	-0.436508	0.582109	male
gene-ESPL1	5.50115	27.0147	9.82332	42.5382	47.2571	33.7436	27.3615	32.8867	66.5114	-1.62268	0.0263702	1.75858	0.00553208	0.135901	0.881405	male
gene-ESR1	12.6769	11.0856	12.8943	4.94149	4.96625	6.46581	10.5639	6.68273	10.2568	0.505455	0.338302	-1.16703	0.00232391	-0.661577	0.108538	female
gene-ESRP1	6.52924	14.1461	13.6147	3.16568	1.76006	1.35114	29.4236	28.6648	61.3415	-1.91492	0.00177277	-1.77985	0.00151543	-3.69477	1.33476e-12	female
gene-ESRP2	5.87868	6.1916	6.61054	1.4639	1.62558	1.60176	19.7325	18.4552	35.1898	-1.97593	5.93e-06	-1.70592	4.15323e-05	-3.68185	3.21467e-21	female
gene-ESRRA	87.205	80.5944	72.3314	32.0151	42.1961	51.1343	37.7047	38.6915	27.366	1.26869	2.2881e-05	-0.839697	0.00315826	0.428992	0.168401
gene-ESS2	11.2322	19.8809	10.1699	12.5979	14.6573	13.2456	32.9831	37.4674	61.4625	-1.61149	0.000758773	0.123926	0.832072	-1.48757	0.000549784
gene-ESYT3	1.55551	5.22541	4.83608	3.43104	2.62714	2.52464	8.03028	11.1124	13.644	-1.46647	0.00498341	-0.187798	0.756299	-1.65427	0.000286358
gene-ETFRF1	12.2242	5.42034	13.5686	27.8732	25.7299	21.1515	13.9473	16.8194	21.7343	-0.634111	0.315707	1.40289	0.00230411	0.768776	0.120232	male
gene-ETNK2	35.1072	54.0257	13.8632	82.9272	151.509	141.094	28.3035	28.989	40.3157	0.0679261	0.979159	1.83141	0.0003874	1.89934	0.000198729	male
gene-ETV7	4.90332	4.65928	2.54242	0.883661	1.75207	1.49531	1.86879	2.02035	1.68134	1.12498	0.0379552	-1.18726	0.0121048	-0.0622816	0.933474	female
gene-EVA1A	4.76723	11.1622	3.88675	2.11253	3.10774	4.02077	2.01848	1.38264	1.43837	1.97946	0.000306518	-0.886675	0.0988191	1.09278	0.03991
gene-EVI5L	11.4254	18.184	13.4971	34.8519	35.558	29.7323	18.99	21.4443	17.6419	-0.440828	0.229019	1.45476	2.94616e-08	1.01394	0.000168214	male
gene-EVPL	3.62458	4.26651	1.40748	1.07459	0.831901	1.00328	2.87199	2.20465	3.18014	0.145626	0.899558	-1.43964	0.00499891	-1.29401	0.0121504	female
gene-EWSR1	82.1027	96.1533	78.8027	179.414	164.49	131.145	82.2576	83.4462	69.7441	0.206542	0.606509	0.982614	4.31931e-05	1.18916	4.18858e-07
gene-EXD1	4.97008	8.65636	7.46299	18.897	14.162	9.84303	22.8368	19.7233	40.934	-1.92374	0.000216112	1.0841	0.0309948	-0.839635	0.104066	male
gene-EXD3	5.21536	6.68156	5.07784	19.5814	27.1891	16.2457	4.16193	5.64587	4.94377	0.295325	0.5926	1.97806	5.75581e-10	2.27338	6.76781e-13	male
gene-EXO1	3.47912	5.87992	7.24039	9.53023	8.97646	7.5423	20.7147	18.0587	45.242	-2.32938	4.29771e-05	0.796429	0.178057	-1.53295	0.00415823
gene-EXOC3L1	4.2173	3.45188	2.83347	1.15408	1.06452	1.87123	1.71047	2.39385	1.26022	0.922835	0.163501	-1.15597	0.0368354	-0.233136	0.748224	female
gene-EXOC3L4	0.140324	0.229695	0.184712	0.227807	0.506836	0.198363	0.121617	0.141037	0.0143941	0.86994	0.460421	0.978562	0.24598	1.8485	0.0211019
gene-EXOC4	13.0984	29.9914	19.1722	12.1696	10.1942	11.697	28.0174	21.0043	32.9652	-0.36995	0.547589	-0.671772	0.116425	-1.04172	0.00936954
gene-EXOG	9.0474	9.40776	15.5178	20.0923	16.0306	15.4209	7.80095	11.5528	4.41078	0.63512	0.279441	0.719674	0.122715	1.35479	0.00160426
gene-EXOSC3	26.2155	27.2136	23.7793	54.6748	48.1935	37.9046	28.2396	31.7956	39.1703	-0.350552	0.464141	1.15283	0.000279853	0.802282	0.0144395	male
gene-EXOSC7	18.8641	19.5407	13.4372	45.2609	47.0381	40.2884	17.1284	17.1065	32.2285	-0.336483	0.634978	1.44189	0.00064619	1.10541	0.0105157	male
gene-EXT1	4.85802	5.87386	4.94289	2.71178	3.52159	3.6954	8.38564	8.32975	10.9452	-0.762671	0.0305399	-0.573264	0.07725	-1.33594	4.05992e-06
gene-EXTL2	7.56874	6.68299	11.6921	75.2666	81.659	53.7213	14.5001	14.6599	25.6683	-1.20999	0.0300205	3.26291	1.32901e-13	2.05292	5.8276e-06	male
gene-EYA1	1.73752	2.19376	3.17877	1.02432	0.681095	0.922348	4.0436	2.75656	2.8993	-0.242093	0.698496	-1.1906	0.00146146	-1.43269	7.32106e-05	female
gene-EYA4	0.364362	0.900196	1.1037	1.31879	1.28803	1.47104	1.60065	2.35102	2.62302	-1.26782	0.0106122	1.36731	0.00168343	0.0994908	0.86814	male
gene-EZH1	13.1063	27.8975	18.6061	9.19623	7.56847	12.2974	22.6605	24.8478	33.7199	-0.421703	0.455931	-0.835083	0.0383634	-1.25679	0.00094017
gene-EZH2	4.52563	5.46303	6.50644	16.1377	15.9073	11.631	15.7731	15.1344	36.443	-2.00288	0.000149984	1.55892	0.00148929	-0.443962	0.449188	male
gene-EZR	43.9597	43.524	42.2228	27.4834	24.7021	23.8642	70.623	69.9093	144.793	-1.18656	0.018901	-0.533519	0.281384	-1.72008	4.81689e-05
gene-F13A1	7.05024	9.30881	4.0253	0.514125	0.855332	0.583152	1.20415	3.76404	2.08405	1.5383	0.0173146	-3.30351	1.20109e-09	-1.76521	0.00229039	female
gene-F2	161.177	149.936	133.589	64.8281	81.3483	101.496	83.6648	53.6854	70.2137	1.15629	0.000983276	-0.710578	0.0333239	0.445708	0.21257
gene-F2RL1	1.2659	2.11978	2.69998	8.35019	7.85848	6.45371	3.41189	3.25499	6.48609	-1.14361	0.0583146	2.04436	2.49333e-05	0.900745	0.0849027	male
gene-F3	26.708	11.3932	13.6532	6.36168	2.95131	4.70559	19.0323	23.2144	15.929	0.0325941	0.981536	-1.82864	0.000244515	-1.79604	0.000294804	female
gene-F5	20.3755	17.9981	15.541	10.8846	13.5822	28.7201	10.2396	11.1665	8.90238	0.897001	0.0717285	0.103101	0.851308	1.0001	0.0175866
gene-F7	57.5791	27.6058	31.5572	20.2399	30.0406	36.7221	22.9032	15.4097	16.6248	1.19322	0.0199859	-0.359351	0.496312	0.833865	0.0770308
gene-F9	164.9	92.413	116.496	57.4546	83.1344	121.513	77.2448	50.007	59.5245	1.09763	0.0237632	-0.434597	0.36754	0.663037	0.145285
gene-FAAH	16.4914	41.7545	18.6023	19.2861	23.6248	20.5042	11.6913	11.0815	6.89872	1.42175	0.00145463	-0.187733	0.712598	1.23402	0.00223351
gene-FAAP20	8.6313	3.65276	7.51435	12.5089	11.8121	12.17	8.80033	10.3084	12.6953	-0.535669	0.362798	1.01063	0.0194439	0.47496	0.32404	male
gene-FABP1	1994.73	3412.83	2069.46	4.09935	4.09124	19.6159	154.599	229.65	45.6394	4.28682	3.21532e-11	-7.95738	2.7625e-39	-3.67056	6.81809e-09	female
gene-FABP2	2.46362	1.37898	1.95576	8.89335	7.82674	8.95159	0	0	0.623957	2.44859	0.00450992	2.27043	0.000313055	4.71902	1.36582e-11	male
gene-FABP7	128.486	127.752	146.922	29.5447	44.2738	55.4484	114.264	34.7189	27.388	1.34301	0.0288605	-1.52473	0.00404059	-0.181721	0.802921	female
gene-FADD	12.0845	4.06083	15.3558	5.55378	5.97395	6.30018	20.1128	13.9046	17.9035	-0.592682	0.455931	-0.779324	0.203829	-1.37201	0.0143166
gene-FADS2	54.2272	47.3169	39.2491	46.3304	48.7523	52.1933	28.7396	29.3709	13.6454	1.07142	0.00465136	0.193205	0.641836	1.26462	0.000113
gene-FAF2	19.9232	35.132	21.4333	12.8404	14.0896	14.0478	29.9355	32.2738	46.8724	-0.474616	0.379951	-0.690317	0.0932951	-1.16493	0.00224294
gene-FAM104A	47.0399	54.8952	46.9829	90.9655	103.973	94.5553	49.6229	48.579	71.3897	-0.142459	0.828494	1.1211	0.000358336	0.978644	0.00197902	male
gene-FAM107A	3.43817	6.65566	8.11765	59.6437	74.9808	50.753	4.72918	1.4106	0.435938	1.22147	0.1469	3.15575	2.64543e-07	4.37722	7.01873e-13	male
gene-FAM110A	7.20703	8.53399	8.50087	4.22768	3.00576	3.90396	10.7356	16.217	24.1417	-1.03571	0.0543384	-0.935114	0.0512988	-1.97083	5.70335e-06
gene-FAM110B	3.96183	8.7718	11.9362	5.6818	5.15799	6.04975	20.345	12.143	15.7627	-0.97775	0.0621785	-0.385579	0.457856	-1.36333	0.00167095
gene-FAM110C	1.12627	1.17876	1.19763	0.590676	0.650681	0.472948	1.29743	1.64401	1.13249	-0.0787535	0.93081	-0.952453	0.00947611	-1.03121	0.00403062
gene-FAM111A	0.121584	0.339954	0.177394	1.58277	3.60613	0.375008	0.123819	0.108572	0.481441	-1.00686	0.563881	4.00198	0.000169511	2.99512	0.0044056	male
gene-FAM114A1	5.40305	4.83839	6.92149	2.15727	1.93522	1.70904	3.65059	4.13315	3.34307	0.610619	0.142088	-1.3349	4.50846e-05	-0.724282	0.0403337	female
gene-FAM117A	40.2472	73.9214	51.5583	47.5207	44.7282	42.5512	99.3374	99.6139	168.622	-1.12463	0.00961296	-0.0432871	0.93853	-1.16791	0.00204976
gene-FAM118B	29.7673	45.5997	30.5916	80.5427	80.817	58.4792	27.3077	29.6784	26.7041	0.459285	0.2125	1.07832	8.04792e-05	1.5376	6.15366e-09	male
gene-FAM129B	37.7561	70.9059	38.1909	12.7498	17.9738	19.5352	43.7845	43.1538	74.4132	-0.155069	0.868971	-1.34202	0.00261987	-1.49709	0.00061011	female
gene-FAM131A	12.6292	18.3231	13.5673	5.44172	5.4386	7.65323	21.3929	17.3121	3.7077	0.27022	0.768109	-1.16088	0.0207763	-0.890657	0.0860525	female
gene-FAM131B	2.18355	9.64292	13.489	1.66614	0.40981	2.21611	12.5523	8.14244	0.495341	0.373418	0.846078	-2.38963	0.0121412	-2.01621	0.0373933	female
gene-FAM135A	5.20993	1.67252	5.6771	19.5877	20.5081	13.7403	4.05949	4.66665	3.45686	0.140773	0.907383	2.14032	1.1594e-05	2.28109	2.32193e-06	male
gene-FAM135B	0.761588	0.935804	1.45394	11.6858	9.73275	6.06374	1.07707	2.64361	1.41175	-0.774948	0.270699	2.96962	1.19607e-09	2.19467	8.86533e-06	male
gene-FAM13B	13.3433	7.81958	18.9295	28.8082	24.9258	23.5168	20.9833	28.7647	17.1393	-0.656603	0.21638	1.06136	0.010372	0.404761	0.396717	male
gene-FAM149A	2.16764	1.7756	1.75012	8.96631	10.3318	14.6705	2.29876	2.50223	0.897177	0.210925	0.780708	2.53113	2.04658e-12	2.74206	2.03135e-14	male
gene-FAM149B1	5.78735	4.73571	5.30611	36.2384	32.3246	23.7947	6.56677	7.70942	10.0399	-0.554281	0.298934	2.51916	3.51753e-12	1.96488	7.89437e-08	male
gene-FAM151A	0.262364	0.0488002	0.321004	2.31015	0.633823	0.4854	0.25998	0.655848	0.172348	-0.205195	0.942669	2.13903	0.0336392	1.93383	0.0538839	male
gene-FAM151B	5.25876	6.08493	5.74185	10.7216	13.1511	12.7707	6.3691	4.54953	3.67837	0.211705	0.674984	1.30188	2.65936e-06	1.51358	3.18888e-08	male
gene-FAM155A	0.328955	0.881417	1.32722	0.132866	0.0408665	0.293091	1.49889	1.7436	0.233974	-0.426444	0.814925	-1.92361	0.0523013	-2.35005	0.0138783	female
gene-FAM160A1	2.27136	3.84253	2.91423	4.40697	3.7864	3.71149	4.40517	6.94128	11.6558	-1.31952	0.021802	0.35199	0.55756	-0.967526	0.0644491
gene-FAM161B	0.395867	1.4257	2.72606	6.04162	4.87119	4.88344	2.57703	0.959753	0.533797	0.321303	0.832808	2.05286	0.00547266	2.37416	0.00100737	male
gene-FAM162B	4.8764	2.52108	5.28878	10.084	9.41912	7.94773	4.79798	4.98795	6.32359	-0.406336	0.528529	1.29245	0.00199857	0.886114	0.0414809	male
gene-FAM163A	1.38645	4.64767	2.63181	0.623947	0.335659	0.0618688	10.6711	7.69602	29.6632	-2.5276	0.00134092	-2.48229	0.00132933	-5.00989	2.2775e-12	female
gene-FAM166A	0	0.0830902	0	42.2336	64.5123	82.0243	0	0	0	-1.48086	0.491354	10.3568	3.91025e-19	8.87595	3.94897e-32	male specific
gene-FAM167B	9.35822	9.08629	5.20043	2.48912	4.28575	1.58611	2.77386	4.81905	1.90276	1.2469	0.0197311	-1.06386	0.0268473	0.183044	0.773949	female
gene-FAM169A	2.53295	3.20281	9.44005	1.9163	2.01096	3.09824	10.9764	11.3185	5.6245	-0.78192	0.309991	-0.966209	0.114163	-1.74813	0.00183719
gene-FAM169B	2.79707	3.63604	4.39497	15.0115	15.0605	11.4989	4.55835	4.32753	2.80763	-0.0232311	0.981536	2.08472	2.23954e-09	2.06149	2.89336e-09	male
gene-FAM171A1	6.46943	7.72701	9.78212	3.90491	3.75554	4.92112	9.98253	9.47304	10.2345	-0.225468	0.635126	-0.821358	0.00542715	-1.04683	0.000227755
gene-FAM173B	6.43665	7.99691	10.8105	41.8656	28.6421	15.6636	11.8799	10.7713	3.85029	-0.185503	0.842863	1.96044	5.99058e-06	1.77493	4.30899e-05	male
gene-FAM180B	0.60962	2.64283	3.39967	0.717428	0.499732	1.00274	3.93728	2.59212	1.90125	-0.417915	0.692904	-1.2348	0.0596836	-1.65272	0.00814941	female
gene-FAM183A	14.5337	20.0304	14.3935	216.086	293.134	197.856	28.6751	20.6312	22.3783	-0.544192	0.153839	3.75147	5.56322e-45	3.20727	7.27364e-34	male
gene-FAM184A	3.76245	1.09637	6.34909	27.3692	28.5107	19.1255	6.59557	7.79701	7.63457	-0.91505	0.240178	2.83437	3.95288e-07	1.91932	0.00086764	male
gene-FAM186A	0	0.0404453	0.0379526	23.2757	31.6485	18.972	0.385742	0.193269	0.142042	-2.30189	0.00924686	9.03527	2.71671e-41	6.73337	1.07928e-38	male specific
gene-FAM187A	2.49126	0.771434	1.55388	5.27095	5.17749	2.25566	0.822942	0.582429	0.535831	1.42319	0.0995211	1.46428	0.0340105	2.88747	1.3488e-05	male
gene-FAM187B	0	0	0	376.21	741.436	608.149	0	0	0.162296	-2.32027	0.322344	15.4321	2.06284e-33	13.1118	1.20305e-43	male specific
gene-FAM189A2	8.68138	6.30776	4.04446	56.3397	43.8052	39.9703	7.15582	10.1491	5.71194	-0.130793	0.881013	2.96664	4.75734e-16	2.83585	8.57124e-15	male
gene-FAM189B	2.2991	5.32849	3.48773	0.810462	0.959605	0.964563	5.39294	5.53	11.0949	-1.03748	0.108476	-1.90216	0.000366074	-2.93964	6.83792e-09	female
gene-FAM193A	4.28991	5.33007	5.43074	6.12168	6.38935	5.96097	10.1672	10.6224	20.1908	-1.42998	0.00165221	0.444825	0.350364	-0.985152	0.0195434
gene-FAM193B	2.15287	6.19159	4.01211	1.98293	2.61601	1.52583	3.53191	4.57106	7.50074	-0.301184	0.728379	-0.98832	0.0535017	-1.2895	0.00846791
gene-FAM198A	0.544868	0.63902	0.220173	0.418078	0.292353	0.129016	0.597343	0.905615	1.13257	-1.27234	0.164271	-0.413121	0.652331	-1.68546	0.0245277
gene-FAM199X	11.0713	6.24678	8.55562	4.78394	3.41988	6.05825	13.7128	11.5992	21.5721	-0.874	0.154084	-0.718487	0.180435	-1.59249	0.000887471
gene-FAM19A1	0.561207	6.82861	12.5706	0.966629	0.594454	1.48299	9.93378	3.07602	1.58074	0.307982	0.892383	-2.36263	0.0264087	-2.05464	0.0570324	female
gene-FAM19A4	2.17228	0.455347	0.974915	0.461986	0.345832	0.686537	2.32202	3.92719	2.83061	-1.18848	0.0967194	-1.00255	0.121119	-2.19103	0.000144419	female
gene-FAM19A5	2.62477	3.27307	6.2583	1.10206	0.506031	4.61454	7.32709	8.60394	3.83229	-0.770912	0.473262	-0.857463	0.299332	-1.62837	0.0301643
gene-FAM206A	13.6006	5.59745	16.0449	23.1416	19.4413	21.7549	14.7942	22.8914	15.5221	-0.320945	0.708607	1.0364	0.0408248	0.715458	0.177989	male
gene-FAM207A	19.3029	43.9541	37.5544	16.9874	12.6463	19.0619	32.3595	31.8611	59.2822	-0.265047	0.769795	-0.988311	0.0501786	-1.25336	0.00979547
gene-FAM208B	3.6254	4.84489	4.99605	11.8815	13.6481	9.6719	3.99796	3.81194	1.64324	0.573424	0.244491	1.5298	1.81792e-05	2.10322	1.36428e-09	male
gene-FAM20A	106.885	107.188	69.214	35.0671	39.294	51.728	17.3412	27.1731	19.1397	2.1666	2.39058e-12	-1.05987	0.000627612	1.10673	0.00031878	female
gene-FAM213B	92.5799	207.948	133.27	56.688	63.9028	68.3845	152.253	124.701	208.274	-0.0916629	0.935583	-1.03981	0.0148498	-1.13147	0.00692221	female
gene-FAM214A	29.8252	14.353	24.963	39.7433	44.1372	38.7535	20.9981	22.9003	22.5639	0.169328	0.833717	0.865676	0.0331986	1.035	0.00868797
gene-FAM217A	0.720137	0.133315	0.558569	6.14031	5.74431	6.12135	0.59939	0.676528	0.409674	-0.298868	0.79671	4.09593	2.95753e-14	3.79706	1.71047e-12	male
gene-FAM217B	1.02199	0.757281	0.996785	3.30741	1.98868	1.47312	1.52907	1.37999	0.542466	-0.156368	0.907652	1.33719	0.0196027	1.18083	0.0396467	male
gene-FAM220A	2.51909	2.38351	2.17565	34.663	45.665	39.5577	2.95272	2.53473	5.24239	-0.444896	0.478543	3.94122	1.50963e-25	3.49632	1.36624e-20	male
gene-FAM221A	5.85462	7.71741	7.68965	28.3045	26.5671	21.5469	8.52141	7.13282	6.73438	0.0194086	0.981536	1.96989	2.73809e-15	1.98929	1.18831e-15	male
gene-FAM227A	1.27399	1.49313	2.56387	35.4173	30.4703	24.8526	1.98818	2.01581	1.04351	0.0881245	0.936939	4.05918	1.48774e-30	4.1473	5.8304e-32	male
gene-FAM227B	0.0503243	0.164554	0.0597449	8.43671	9.15775	7.10005	0.0929274	0.0946172	0.076993	-0.281505	0.786671	5.70862	8.80492e-40	5.42711	2.57639e-39	male specific
gene-FAM228B	0.377599	0.406874	0.863348	118.142	179.661	128.586	1.23125	0.947572	1.35417	-1.00196	0.0968426	7.61374	4.85593e-73	6.61178	3.60559e-62	male
gene-FAM229A	0.261116	1.0322	0.343005	224.694	417.241	338.494	0.813859	0.754124	0.298971	-0.118127	0.943763	8.05729	6.41357e-72	7.93916	1.84317e-74	male
gene-FAM234B	17.2299	51.7717	49.4002	18.0339	13.6378	17.1882	48.5009	35.1275	19.6065	0.196812	0.840976	-1.02296	0.0394647	-0.826149	0.105572	female
gene-FAM237A	0	0.408967	0.0960878	0	0	0	0.381449	0.589101	0.587037	-2.03052	0.228251	-3.17199	0.109139	-5.20251	0.00350666	female specific
gene-FAM243A	0.0979012	0	0.128392	34.7876	41.1752	45.786	0.0485037	0	0	0.850543	0.699415	9.22379	9.43302e-35	10.0743	2.01989e-27	male specific
gene-FAM3B	26.6123	23.3242	22.2819	7.45087	8.76557	13.0762	26.6199	25.6883	40.7095	-0.370348	0.524498	-1.15544	0.00280971	-1.52579	3.91842e-05	female
gene-FAM49A	11.5127	19.3744	38.5518	72.0275	67.322	49.8968	35.5104	23.5663	14.7033	-0.0154262	0.986775	1.56041	0.00171906	1.54498	0.00178078	male
gene-FAM71D	0.0911857	0	0	124.292	136.665	143.408	0	0.0813456	0.0749298	-1.35539	0.621153	12.736	4.7222e-24	11.3806	5.58129e-36	male specific
gene-FAM72A	0.354087	1.23656	0.348467	29.2497	22.0596	17.0608	2.4997	1.93655	5.52349	-2.38012	0.00138742	5.36309	3.01681e-18	2.98298	8.0331e-07	male
gene-FAM78A	1.85997	1.86401	1.16491	11.0198	11.587	15.1823	1.80975	2.60446	0.892251	0.014159	0.985639	2.96595	1.8378e-14	2.98011	1.19121e-14	male
gene-FAM81B	1.16267	0.16535	0.311285	42.2521	54.1664	37.496	0.7093	0.558502	0	0.546587	0.751954	5.92424	4.76196e-13	6.47083	4.9727e-15	male
gene-FAM83B	0.170093	0	0.372687	0.0980909	0.0263983	0.0874284	0.393164	0.557074	1.11688	-1.76682	0.200226	-1.33371	0.313755	-3.10053	0.00662785	female specific
gene-FAM83F	0.0782742	0.255344	0.308314	0.169118	0.0728171	0.201151	0.465303	0.4893	1.57433	-1.43323	0.25736	-1.20761	0.304265	-2.64083	0.00975644	female
gene-FAM83G	1.82541	0.961555	0.69465	0.0685871	0.479886	0.285536	0.235897	0.248058	0.228042	2.01257	0.0246996	-1.22388	0.135929	0.788687	0.396231	female
gene-FAM84A	9.90353	12.2708	10.912	37.8826	44.5059	30.4167	22.9131	19.0883	11.3783	-0.58616	0.224761	1.91673	2.52926e-08	1.33057	0.000146863	male
gene-FAM84B	15.7182	12.047	13.0838	3.36278	1.33842	2.67142	27.3416	22.5501	58.8946	-1.38481	0.030441	-2.34602	9.89661e-06	-3.73083	2.57703e-13	female
gene-FAM89B	6.3818	10.2001	8.02435	1.98951	0.864131	3.32151	6.16282	7.43021	3.64753	0.561545	0.442342	-1.86909	0.000185798	-1.30755	0.0119386	female
gene-FAM92A	18.5262	13.3853	22.9427	50.4912	44.473	38.4278	22.4441	23.5572	23.4669	-0.272699	0.632585	1.43907	1.53307e-05	1.16637	0.000552087	male
gene-FAM92B	0.262833	1.12439	0.735026	0.0907552	0.0488423	0.0540297	0.52089	0.0938598	0.129492	1.15341	0.443512	-2.63741	0.0259136	-1.484	0.260134	female specific
gene-FANCA	1.52816	3.9975	2.22328	40.4249	35.1357	27.2251	5.34577	4.59683	9.95336	-1.20814	0.0427943	3.46361	1.00823e-13	2.25548	2.30518e-06	male
gene-FANCB	2.83126	2.09337	3.02388	8.26891	5.55915	5.89184	3.07858	3.39202	3.62787	-0.267342	0.671008	1.39343	9.60871e-05	1.12609	0.00180367	male
gene-FANCC	0.506487	1.57421	1.40293	27.4111	21.8219	15.1346	4.06986	4.2618	8.3152	-2.15811	0.000452673	4.18385	8.21594e-16	2.02573	0.000146116	male
gene-FANCD2	1.38068	4.80047	3.05395	6.27924	4.38571	4.33826	9.55388	7.27915	15.4319	-1.73239	0.00329659	0.89836	0.11615	-0.834027	0.146364
gene-FANCE	1.23702	2.83477	1.36182	0.947205	0.328908	0.726631	3.78164	2.11484	4.06181	-0.758313	0.226374	-0.839341	0.112766	-1.59765	0.000850313
gene-FANCI	1.37688	4.25738	2.39695	30.7662	25.1858	18.9243	8.8336	7.13413	15.1417	-1.92249	0.000647122	3.3006	6.30011e-12	1.37811	0.0076121	male
gene-FANCM	1.41536	2.708	2.19147	6.94072	5.58919	5.2646	4.96173	3.28211	11.8755	-1.6509	0.0103989	1.64133	0.00395321	-0.00956851	0.99147	male
gene-FAR2	1.93505	5.13376	1.28829	2.68961	3.16898	3.02683	8.25243	9.99194	15.2993	-1.93692	0.00157832	0.291178	0.678201	-1.64574	0.00294763
gene-FARP2	3.78663	4.26657	3.03088	8.54212	10.1481	7.50301	3.81853	5.79573	4.09255	-0.204656	0.699897	1.25872	1.57132e-05	1.05406	0.000344511	male
gene-FAS	32.8426	34.2847	28.3668	8.50682	9.95455	8.57449	11.6155	8.98295	6.90681	1.84778	2.54875e-13	-1.63362	1.11181e-11	0.21416	0.504774	female
gene-FASLG	0.173328	0.532064	0.0868425	1.09272	1.2455	1.06912	0.318864	0.243304	0.243867	-0.267518	0.846142	2.92637	1.2738e-06	2.65885	7.27672e-06	male
gene-FASN	25.9352	49.6871	35.9782	20.6807	16.8866	19.2235	50.6543	50.3858	84.9202	-0.754883	0.128809	-0.811172	0.0528834	-1.56606	4.52831e-05
gene-FASTKD1	4.20223	1.85463	5.09594	3.08129	2.53145	3.03142	5.75979	4.56029	11.7566	-0.956921	0.188186	-0.215425	0.768451	-1.17235	0.0472155
gene-FASTKD5	6.80164	8.27057	6.69824	6.1442	6.236	6.43529	12.2363	11.6959	26.5272	-1.27807	0.0147956	-0.0104201	0.986826	-1.2885	0.00490104
gene-FAT2	0.0146163	0.0136947	0.400556	2.80845	3.74704	1.91794	0.0651771	0.065343	0.0419948	1.18797	0.408163	4.36979	2.312e-06	5.55776	1.88324e-09	male
gene-FAT3	0.884745	1.18647	1.39867	0.500913	0.390709	0.710893	1.49663	3.2107	1.85105	-0.865261	0.0865487	-0.84906	0.055176	-1.71432	1.97727e-05
gene-FAXC	1.35615	2.04068	2.8564	0.311853	0.551729	0.944802	1.83428	1.75244	0.355716	0.701325	0.475131	-1.59084	0.0216736	-0.88951	0.239995	female
gene-FAXDC2	13.4376	19.1201	8.25122	44.1433	46.5549	26.6391	15.5258	5.06649	10.3671	0.489595	0.533736	1.67053	0.000936385	2.16012	9.80428e-06	male
gene-FBF1	2.49143	2.12648	1.59021	11.0833	21.9781	12.446	2.14064	1.86905	2.76395	-0.160215	0.865373	2.89663	1.79503e-12	2.73641	2.6773e-11	male
gene-FBLIM1	3.69619	4.42452	3.86486	1.11159	1.45653	1.15121	4.10673	4.94943	1.47164	0.455202	0.516319	-1.32953	0.00500135	-0.874327	0.0805146	female
gene-FBLN1	13.172	15.6216	14.8282	8.48953	6.91545	12.2883	13.2852	24.03	22.6633	-0.577892	0.255574	-0.45151	0.299719	-1.0294	0.00769097
gene-FBLN5	2.61153	5.71544	2.05412	3.07543	2.42998	2.56753	5.28668	8.11121	7.36323	-0.985681	0.089311	-0.151432	0.810537	-1.13711	0.0197644
gene-FBN2	0.940916	1.80458	0.858066	1.31476	2.27631	1.21738	2.23154	5.06132	7.43821	-1.9544	0.00125081	0.596853	0.348433	-1.35754	0.0156064
gene-FBN3	0.0715575	0.0937556	0.0628196	0.471004	0.427	0.367843	0.0566999	0.281311	0.1879	-0.856428	0.227893	2.47355	8.69974e-07	1.61712	0.00123359	male specific
gene-FBXL12	8.06966	15.0266	9.31136	4.1973	4.36598	4.78197	14.0205	14.1231	22.9265	-0.617938	0.26348	-1.12671	0.00795751	-1.74464	1.29598e-05	female
gene-FBXL13	0.572854	0.325421	0.640239	18.7619	16.9444	5.90907	0.890625	0.647664	0.382149	0.353308	0.717857	3.32373	1.54307e-11	3.67704	8.11524e-14	male
gene-FBXL16	1.06106	2.81898	3.21551	9.87493	11.6795	12.1292	4.23157	2.77713	1.68676	-0.174191	0.864732	2.41606	8.86122e-08	2.24187	6.6429e-07	male
gene-FBXL18	3.63922	5.9854	3.85268	3.87387	4.64279	4.71391	9.22417	9.17462	21.0222	-1.57535	0.00387467	0.123868	0.850457	-1.45148	0.00282787
gene-FBXL2	1.1353	0.667018	2.29554	2.47636	2.61958	2.3687	2.42885	1.79887	2.04075	-0.336325	0.702725	1.36768	0.00655974	1.03135	0.044564	male
gene-FBXL3	22.7565	14.0522	19.0825	33.9488	38.4023	33.3779	32.3282	30.2179	32.1707	-0.62426	0.140109	1.00378	0.00293311	0.379517	0.32721	male
gene-FBXL7	6.54758	7.57307	5.47309	3.20167	3.89376	4.55317	9.30331	10.8329	12.1764	-0.702855	0.115455	-0.584419	0.144736	-1.28727	0.000300609
gene-FBXL8	0.507698	0.134462	0.632349	1.5544	2.19536	0.80329	0.152959	0.388349	0.58353	0.45355	0.797301	1.43788	0.124288	1.89143	0.0376311	male
gene-FBXO10	0.652375	4.33786	2.07835	1.12689	0.519843	0.718458	4.0631	2.20515	3.90245	-0.544279	0.580234	-1.15794	0.0873033	-1.70222	0.00751775	female
gene-FBXO15	0.875016	2.04164	2.05345	21.2424	27.0269	13.621	4.58187	3.97668	8.59312	-1.82158	0.00305872	3.80217	8.25486e-14	1.9806	0.000160656	male
gene-FBXO16	0.530883	1.45611	1.40101	1.96786	1.91229	2.60544	2.03172	2.15283	0.56512	-0.413087	0.657184	1.36475	0.0155364	0.951664	0.103675	male
gene-FBXO21	1.6787	1.71619	1.96294	4.78678	4.51883	4.15932	4.33332	7.41892	10.6654	-1.47734	1.02359e-05	1.55679	2.81683e-07	0.0794491	0.858688	male
gene-FBXO24	0	0	0	154.959	247.289	238.033	0	0	0	1.41302	0.064876	8.63649	3.06237e-87	10.0495	1.63045e-83	male specific
gene-FBXO25	10.1045	10.1691	15.7068	46.2845	46.2776	45.9357	22.1375	22.0975	47.9633	-1.32314	0.0140372	1.74141	0.000147686	0.418268	0.45598	male
gene-FBXO31	9.02748	20.4399	9.14392	25.9217	26.4669	40.7561	12.3132	10.8094	8.17659	0.390628	0.489313	1.232	0.000866695	1.62262	5.76967e-06	male
gene-FBXO32	9.95357	17.7203	11.7101	4.68896	4.90312	5.72485	5.0061	8.91496	2.55904	1.29943	0.0109164	-1.19319	0.0088148	0.106233	0.869241	female
gene-FBXO34	11.4528	14.9443	13.5858	38.1055	38.3113	32.7894	17.1887	14.2567	16.4216	-0.280758	0.459024	1.38402	9.41514e-09	1.10326	6.15372e-06	male
gene-FBXO36	3.26548	3.37993	6.60726	15.7646	21.2966	17.5503	6.51761	5.46395	5.26412	-0.289827	0.668401	2.11367	1.5613e-08	1.82384	1.21885e-06	male
gene-FBXO41	0.353454	4.55035	5.70179	0.3352	0.392236	0.917106	4.95131	4.72171	0.704407	0.110111	0.981536	-2.5523	0.00655797	-2.44219	0.00911912	female
gene-FBXO42	13.8206	23.9202	15.7125	57.0865	73.8648	70.7242	29.7958	26.282	63.982	-1.11379	0.0528407	1.95952	2.6374e-05	0.845726	0.100862	male
gene-FBXO43	1.85088	1.5411	1.44792	0.0841202	0.0452724	0	2.55792	3.04416	6.79873	-1.45076	0.0907873	-4.34356	3.00686e-06	-5.79431	1.17715e-10	female specific
gene-FBXO47	0.349706	0	0.714315	30.2922	22.3332	12.0876	1.2337	0.346999	2.30919	-1.74331	0.0660173	5.13309	1.44121e-12	3.38978	3.0692e-06	male
gene-FBXO48	14.2259	8.19982	15.4207	31.7077	32.803	27.2668	15.7654	15.8725	17.0699	-0.198425	0.792757	1.36506	0.000283214	1.16664	0.00203297	male
gene-FBXO5	2.63451	2.73981	3.30342	12.1761	10.4116	7.35672	5.69916	5.64582	11.2113	-1.3537	0.0114103	1.96676	1.29668e-05	0.613061	0.234651	male
gene-FBXO7	45.9339	63.2378	43.5714	176.16	210.671	146.285	42.8492	38.2671	38.603	0.388189	0.35159	1.92653	3.562e-12	2.31472	2.97901e-17	male
gene-FBXW4	24.5949	42.6604	27.4709	28.0911	38.2644	23.3431	18.7965	21.7816	11.6844	0.806793	0.0512334	0.237183	0.570222	1.04398	0.00248691
gene-FBXW8	13.1036	20.024	17.5693	26.8301	23.4345	25.8442	32.7847	39.7382	36.4689	-1.08385	7.39648e-05	0.746587	0.0038932	-0.33726	0.23952
gene-FCHSD2	9.5809	6.34501	8.70894	19.5937	18.4488	15.7355	9.932	12.8164	12.3945	-0.44944	0.339289	1.20045	0.000317265	0.751006	0.0321457	male
gene-FDFT1	0.299467	0.34686	0.130511	178.098	207.92	129.026	0.667856	0.133617	0.245999	-0.712485	0.294916	8.40665	4.3289e-96	7.69416	1.6432e-98	male
gene-FDXR	9.86477	14.5625	8.80646	7.2798	3.78458	6.49855	14.4387	14.0836	26.0786	-0.669532	0.285686	-0.730606	0.149557	-1.40014	0.0024477
gene-FECH	6.19669	5.86227	5.94713	7.00178	5.49754	6.20556	11.8801	13.0744	22.4704	-1.43629	0.000693609	0.251187	0.596174	-1.18511	0.0020985
gene-FEN1	13.679	16.8229	12.7722	60.1082	49.412	42.1367	19.5046	16.6382	35.3475	-0.695654	0.233043	1.93259	5.22079e-06	1.23694	0.00512699	male
gene-FER	2.29119	0.749852	1.78631	10.4523	13.0037	7.11429	3.13908	3.91452	2.71441	-0.512262	0.499757	2.8218	1.9199e-09	2.30954	1.13809e-06	male
gene-FER1L6	0.0473667	0.0998031	0.104013	1.84715	5.30293	1.02306	0.211177	0.116417	0.0971897	-0.516182	0.694631	4.70073	3.53264e-12	4.18455	2.76718e-10	male specific
gene-FERMT1	0.392853	0.637893	1.08828	0.89488	0.423878	0.361363	2.06856	1.79172	3.05434	-1.30723	0.0600184	-0.369172	0.609616	-1.6764	0.00419394
gene-FERMT3	14.7853	21.5365	7.5566	3.47271	3.9617	3.30076	9.56167	5.80916	4.73894	1.09459	0.0504586	-1.72099	0.000206188	-0.626406	0.240953	female
gene-FEZ1	121.27	100.339	129.09	45.5993	21.1072	72.6168	103.326	160.575	48.5765	0.218111	0.828226	-1.22231	0.0152039	-1.00419	0.0507518	female
gene-FEZF1	0	1.22075	0.114668	0	0.0406283	0	2.38092	0.429145	4.80665	-2.62316	0.105325	-4.25211	0.0177499	-6.87527	3.66005e-05	female specific
gene-FEZF2	0	21.7089	14.9213	2.54565	0.390693	0	36.8154	4.62595	17.9794	-0.721206	0.851981	-3.47625	0.0875099	-4.19746	0.033326	female
gene-FFAR4	4.39405	3.12109	5.90487	3.82443	3.21025	6.92452	1.64206	2.74983	0.799029	1.49754	0.0106183	0.275954	0.660712	1.7735	0.000420033
gene-FGA	4337.23	1575.46	2635.42	1452.92	2631	2128.47	1291.8	889.707	1219.98	1.39554	0.0144847	-0.358657	0.548749	1.03688	0.0460283
gene-FGD3	5.22556	5.40822	11.3482	2.56669	2.58031	3.40205	11.3767	8.16812	3.92255	0.0094597	0.99151	-1.21022	0.0165167	-1.20076	0.016652	female
gene-FGD4	2.72583	1.50841	4.89971	1.94353	2.01061	2.93912	6.03676	7.38605	8.71099	-1.22595	0.0320364	-0.258065	0.67238	-1.48401	0.00223914
gene-FGD6	1.36274	0.821753	1.48242	1.19396	1.15175	1.15575	2.31896	2.4504	4.71967	-1.33159	0.0213843	0.135805	0.840235	-1.19578	0.0195434
gene-FGF1	6.78288	9.08284	14.9896	1.77914	0.469057	4.01501	13.186	14.2493	1.85442	0.20843	0.910807	-2.28553	0.003716	-2.0771	0.00864921	female
gene-FGF11	0	0	0	5.65822	3.7298	3.74145	0	0.953774	0	-3.62008	0.0807672	7.33476	3.67802e-06	3.71468	0.000325378	male specific
gene-FGF13	9.32575	19.0281	31.1466	5.43958	2.935	11.4134	26.1098	31.5403	5.86998	0.0304671	0.981536	-1.44762	0.0437511	-1.41715	0.0480787	female
gene-FGF14	2.591	2.77576	8.25022	1.8475	1.49173	2.46656	9.78948	6.94544	4.22572	-0.508619	0.525174	-1.04775	0.059151	-1.55637	0.00290948	female
gene-FGF17	0.368399	0.999837	0.594126	0.205255	0.217445	0.1743	3.58922	1.26709	2.65057	-2.03937	0.00347738	-1.6341	0.0226919	-3.67348	8.323e-09	female
gene-FGF18	0.785527	0.828325	1.37597	0.147645	0.317866	0.491518	2.57151	0.915077	1.99051	-0.856649	0.281982	-0.641088	0.362744	-1.49774	0.0146866
gene-FGF2	9.81586	5.38503	5.90402	18.3893	17.2653	13.0989	9.62518	12.2534	9.5564	-0.746017	0.291545	1.54542	0.0029539	0.799406	0.150274	male
gene-FGF20	0.146608	0.409282	0.726352	1.13938	0.772177	0.401846	0.532654	2.26888	5.01569	-2.7143	0.0170336	1.42043	0.19889	-1.29387	0.228871	male
gene-FGF23	2.15809	0.617263	0.338403	0.764107	0.925242	0.341248	0	0.543392	0	2.60246	0.0483233	-0.346287	0.798947	2.25617	0.0535679
gene-FGF5	0.240169	1.22695	1.4155	0	0.996074	0.0617103	1.36855	3.37654	7.93878	-2.24702	0.057147	-2.4928	0.0304084	-4.73982	5.73664e-06	female
gene-FGF8	0	0.0458803	0	0	0	0.0506796	1.8291	0.440466	1.04459	-5.79915	0.000551792	-0.729521	0.782381	-6.52867	5.47284e-05	male-to-female specificity
gene-FGF9	0.65056	0.357855	0.906554	0.364424	0.160492	0.688493	1.42145	2.2906	2.84213	-1.79181	0.0235255	-0.727088	0.372825	-2.5189	0.000193864
gene-FGFBP1	0	0.166081	0.624471	1.49103	2.04753	1.04128	0.944955	0.58518	1.56616	-2.33672	0.0374063	3.02439	0.00136619	0.687671	0.519287	male
gene-FGFR1OP	1.45607	1.54334	2.72138	20.5006	21.4208	10.1899	5.77253	6.00243	11.4473	-1.97723	0.000280944	3.0604	7.19661e-11	1.08318	0.0364573	male
gene-FGG	7313.4	3090.23	4310.98	2575.6	4287.62	3481.13	2211.4	1563.77	2065.16	1.43146	0.00489128	-0.408266	0.443681	1.02319	0.0288755
gene-FGGY	3.54149	1.84327	4.77497	10.9459	9.22301	7.66453	2.87769	2.6998	3.79757	0.0814827	0.962334	1.74436	0.000196181	1.82584	7.97763e-05	male
gene-FHAD1	1.3884	1.04226	1.12562	13.4925	13.0156	8.62898	3.00057	2.34908	6.49126	-1.5716	0.00725014	3.29719	6.28258e-12	1.72559	0.000551789	male
gene-FHDC1	0.455224	1.13617	1.47754	0.250903	0.115762	0.269466	2.2544	1.39275	2.02619	-1.07381	0.0907857	-2.04858	0.000172831	-3.12239	1.62647e-09	female
gene-FHIT	3.61514	9.50795	8.93113	5.87683	5.84842	5.52236	27.8648	12.3332	21.1754	-1.28035	0.00714518	0.756625	0.095555	-0.523722	0.26844
gene-FHL5	4.99519	2.49003	1.41723	0.730924	0.974601	0.291466	1.40191	3.26002	1.79849	0.381246	0.756452	-1.55494	0.0271654	-1.1737	0.108701	female
gene-FICD	2.13757	3.24922	3.6121	5.96872	5.51539	5.39931	9.74089	7.88232	14.3873	-1.76624	8.81378e-05	1.09671	0.0112333	-0.669525	0.139561	male
gene-FIGLA	1.525	9.62809	7.90307	2.87161	3.08936	5.16899	27.5357	23.2339	52.1846	-2.42689	0.000220448	-0.759115	0.285076	-3.18601	4.97858e-08
gene-FIGN	2.49458	2.59442	2.32366	2.51772	1.12192	2.03532	3.43181	4.8982	5.90546	-1.58067	0.000433635	-0.709516	0.12428	-2.29018	7.14201e-09
gene-FIGNL1	4.23781	5.65043	5.48504	15.0921	13.6282	11.0121	9.69956	8.74311	18.3592	-1.24059	0.015423	1.51287	0.000584583	0.272275	0.63108	male
gene-FJX1	10.6861	13.558	13.445	3.60098	1.87855	3.6593	10.8508	10.3196	4.18395	0.66558	0.273548	-1.96455	1.44383e-05	-1.29897	0.00624547	female
gene-FKBP11	126.203	205.804	171.572	58.5021	41.6474	67.8871	81.074	59.8717	51.2808	1.38153	3.70783e-06	-1.45639	8.29246e-08	-0.0748631	0.855934	female
gene-FKBP14	4.40825	2.00931	2.85146	7.80775	8.16869	7.23514	4.54984	4.5921	6.67314	-0.770247	0.215723	1.81391	8.20314e-05	1.04366	0.0309431	male
gene-FKBP15	7.71609	19.5225	11.7213	5.95822	5.66207	4.2225	20.5547	20.0632	42.965	-1.07155	0.0689836	-1.07782	0.0348412	-2.14938	4.32204e-06	female
gene-FKBP6	2.12178	5.44312	2.96049	77.1131	49.7305	37.7238	14.7207	11.172	28.35	-2.34748	0.000151492	4.04754	3.01844e-14	1.70006	0.00254879	male
gene-FKTN	4.07913	2.94303	3.70518	5.32085	6.0053	5.91824	2.95073	2.78662	1.45532	0.765346	0.082847	1.39971	3.99853e-05	2.16506	7.62572e-11	male
gene-FLAD1	5.87947	12.9446	7.58588	35.4556	46.6536	27.3072	9.15782	8.92582	9.84788	0.0199344	0.981536	2.16323	4.67472e-09	2.18316	2.93055e-09	male
gene-FLII	16.6622	30.2513	17.8212	9.96867	8.35626	13.8089	20.9854	24.1971	26.3203	-0.205581	0.734681	-0.837333	0.0149255	-1.04291	0.00166875
gene-FLNB	20.6909	34.012	27.2029	22.4256	27.9583	17.4322	55.1302	61.6623	127.258	-1.57059	0.00303578	-0.0633091	0.926549	-1.6339	0.000458375
gene-FLRT2	1.97743	2.30637	2.91274	1.08411	0.863289	1.31279	1.86957	4.50767	2.41041	-0.198702	0.815165	-1.06445	0.0169367	-1.26315	0.00338583	female
gene-FLVCR1	12.0177	16.4917	17.8164	8.54909	7.12668	10.061	20.9753	21.7936	24.4843	-0.52878	0.157	-0.63672	0.0408014	-1.1655	4.70261e-05
gene-FLVCR2	7.87075	10.8506	7.24127	11.2884	13.0275	8.93418	2.95114	3.12903	3.9734	1.10252	0.00401648	0.666262	0.0592621	1.76878	3.70191e-08
gene-FMN1	0.390754	0.130698	0.430301	0.215184	0.0162581	0.0516084	0.80097	1.32741	1.6146	-1.67182	0.0701392	-2.00612	0.0197433	-3.67794	2.81745e-06	female specific
gene-FMN2	1.39378	1.44044	3.10094	0.757833	0.58922	0.816436	4.10943	5.98007	4.92075	-1.26677	0.0104214	-0.959044	0.0396031	-2.22581	9.66722e-08
gene-FMOD	6.07203	14.2399	1.59944	1.53688	0.581296	1.60374	4.51705	3.53745	0.275763	1.49843	0.196847	-2.42012	0.00815284	-0.921689	0.383881	female
gene-FMR1	21.7054	12.1207	22.4724	36.3256	36.9605	29.9045	19.9116	20.1583	18.8442	0.024717	0.981536	0.985349	0.00604304	1.01007	0.0044168
gene-FMR1NB	0	0	0	26.19	36.3226	46.0134	0	0	0	2.98828	0.147653	8.41688	4.4882e-23	11.4052	1.49572e-18	male specific
gene-FN1	150.738	197.956	166.145	58.4016	105.56	104.386	76.2058	77.366	71.5713	1.25642	0.000256046	-0.808302	0.0130856	0.448122	0.204906
gene-FNDC1	4.02177	9.84295	4.44049	3.95252	2.82947	4.57013	7.88504	8.65803	12.4378	-0.664036	0.273385	-0.502921	0.331669	-1.16696	0.0109545
gene-FNDC11	0.101974	0.0948601	0.0445671	78.0476	87.5611	48.4763	0.0505229	0.136564	0.041866	0.626115	0.751743	9.56203	4.76687e-43	10.1881	1.54425e-38	male specific
gene-FNDC3A	3.2276	2.3262	4.51307	9.32839	11.3569	9.50649	5.72488	4.67844	6.76993	-0.733714	0.134688	1.73326	3.55461e-06	0.999546	0.0110531	male
gene-FNDC7	0.134837	0.105116	0.574296	1.92266	3.48392	1.85689	0.685469	1.29278	0.651208	-1.40147	0.0807672	2.96491	2.03674e-06	1.56344	0.0149315	male
gene-FNDC8	0.129212	0.0904252	0.169788	9.0505	12.0879	10.925	0.0640033	0.144255	0.132578	0.365905	0.75506	5.47574	1.16912e-29	5.84165	9.28314e-32	male
gene-FOPNL	13.4711	9.65075	10.6414	51.1549	53.9017	35.1475	18.3325	17.1911	21.8353	-0.462991	0.38027	1.85052	1.36902e-07	1.38753	9.86212e-05	male
gene-FOS	36.2393	73.788	36.5643	30.3281	44.5708	28.6349	67.1295	55.4335	121.708	-0.740202	0.271492	-0.296315	0.630757	-1.03652	0.0485247
gene-FOSB	0.894005	3.78939	1.69338	0.257311	0.184641	0.153151	7.62817	6.42986	16.5163	-2.30445	0.000615932	-3.53867	1.24449e-07	-5.84311	8.27074e-20	female
gene-FOXA3	15.0171	18.0101	11.0233	5.9555	9.92914	10.5238	5.60911	3.48016	4.16829	1.84201	0.000147324	-0.601003	0.224111	1.241	0.00680418
gene-FOXC2	0.650473	2.33073	0.228218	0.337802	0.0404055	0.0668721	1.35308	0.368023	0.16015	0.887802	0.629402	-2.72359	0.0225268	-1.83578	0.14617	female
gene-FOXE1	0.13325	1.07543	0.505105	0.0383692	0.0413004	0	5.23707	2.77624	7.62158	-3.13045	0.000464485	-4.32961	0.00237165	-7.46006	1.66054e-08	female specific
gene-FOXF2	2.71301	3.44705	3.16556	1.31422	0.229401	0.887326	3.33962	3.59728	0.371215	0.446703	0.790323	-1.89156	0.0390754	-1.44486	0.128473	female
gene-FOXI2	0.0375707	0.490378	0.527447	0	0	0.0474197	0.595565	0.658046	1.11224	-1.26942	0.444371	-4.88736	0.00578007	-6.15678	0.000280997	female specific
gene-FOXI3	0.503017	1.10696	0.359962	0.592472	0.212577	0.329027	1.49522	1.06161	1.91479	-1.12001	0.209312	-0.635092	0.461829	-1.7551	0.0153679
gene-FOXL1	0.342598	0.371024	0.142404	0.0624466	0.0336131	0.0185378	0.392926	0.161093	0.0295945	0.630963	0.747958	-2.68811	0.0287407	-2.05715	0.108566	female specific
gene-FOXL2	13.8761	19.4675	9.23715	0	0.0801497	0.177184	6.1484	15.3151	13.6212	0.313256	0.757691	-7.42971	2.9049e-21	-7.11645	1.45321e-19	female specific
gene-FOXM1	2.37946	7.0849	3.24625	30.375	30.5946	24.0581	9.57801	10.7878	20.4455	-1.74531	0.00272263	2.97465	1.42062e-09	1.22933	0.0212758	male
gene-FOXN3	5.51629	5.20444	7.16485	4.66545	3.41815	4.73514	10.9399	13.7124	23.8216	-0.955397	0.0631644	-0.11238	0.844348	-1.06778	0.0143959
gene-FOXN4	0.0545152	0	0	1.97618	2.68413	1.40079	0.216084	0.0486676	0.179063	-1.45289	0.305261	5.39588	3.28887e-09	3.94299	2.43845e-07	male specific
gene-FOXP1	3.48761	3.55093	3.11798	5.82871	6.90779	7.23186	3.61875	4.297	3.65746	-0.197956	0.683932	1.46007	2.77446e-08	1.26212	1.61823e-06	male
gene-FOXP2	0.938939	0.999003	0.34066	0.6121	0.412745	1.15407	1.87242	5.85848	3.25127	-2.40593	0.00237779	-0.0836798	0.93853	-2.48961	0.000398924
gene-FOXP4	2.32247	3.90415	2.0998	0.921401	1.34605	1.29152	4.37561	4.48809	7.87631	-0.947962	0.0967359	-0.730893	0.160921	-1.67885	0.000267267
gene-FOXR1	0.0408398	0.266378	0.0357403	0	0	0	0.0809261	0.255285	0.871728	-2.36369	0.0435415	-5.14708	0.00190194	-7.51077	1.25614e-06	female specific
gene-FOXRED1	24.4339	20.9311	14.5076	4.58172	8.95681	13.2249	7.83586	10.9889	9.48475	1.12659	0.0245715	-1.04073	0.0192066	0.0858568	0.893389	female
gene-FPGS	10.7432	24.1992	14.2014	9.80183	9.98681	8.85255	19.4349	18.2583	30.4451	-0.509721	0.399045	-0.559642	0.238735	-1.06936	0.0133278
gene-FPGT	2.20029	1.47515	1.8367	3.80469	4.5755	2.3325	1.19209	1.22818	0.73375	0.86265	0.11606	1.20746	0.00457766	2.07011	4.7497e-07	male
gene-FRAS1	1.27301	0.990673	1.42336	4.05873	4.656	3.09688	2.58902	4.46404	3.57165	-1.34232	0.000694389	1.63922	2.4052e-06	0.296895	0.497008	male
gene-FREM2	0.373585	0.699924	0.201391	0.838716	0.942554	0.803119	0.765218	1.17598	0.940474	-1.03681	0.0751295	1.2494	0.0109031	0.21259	0.735514	male
gene-FRMD1	2.69729	5.67076	3.57129	3.02752	3.91511	1.986	7.58643	5.67603	14.5828	-1.28215	0.055767	-0.262912	0.711849	-1.54507	0.00620824
gene-FRMD4A	3.40326	2.49412	3.12119	6.18342	5.75426	6.05531	3.81214	5.6824	1.97675	-0.332982	0.578631	1.11505	0.00326527	0.782066	0.0464192	male
gene-FRMD8	9.80585	21.6018	9.07968	10.1182	8.73302	7.87612	23.19	20.905	43.0746	-1.08584	0.0732012	-0.454748	0.441385	-1.54059	0.00195945
gene-FRMPD1	0.632903	0.748513	0.552783	0.248234	0.160309	0.29568	1.82455	1.95175	4.58319	-1.60014	0.0113322	-1.28598	0.048003	-2.88612	4.1145e-07	female
gene-FRMPD3	2.25175	5.28791	7.04188	2.07729	1.18025	2.19176	6.08374	6.89291	3.89182	-0.184015	0.849032	-1.17783	0.0144138	-1.36185	0.00364178	female
gene-FSCN1	105.74	201.756	180.226	30.1289	12.8436	39.0879	318.134	318.77	452.719	-1.12137	0.0421183	-2.41317	4.90651e-08	-3.53454	2.12563e-16	female
gene-FSCN3	0	0	0	13.3642	29.931	22.8496	0	0	0	-0.897991	0.751262	11.2877	7.546e-22	10.3898	2.27703e-31	male specific
gene-FSD1L	9.19981	9.95217	13.266	10.2972	7.52186	7.92879	17.1559	15.964	28.0235	-0.906669	0.0707109	-0.113294	0.837245	-1.01996	0.0161451
gene-FSD2	3.62024	1.60931	1.87357	4.0136	1.95629	1.86973	1.31716	1.52993	0.825322	0.848838	0.203059	0.420564	0.486743	1.2694	0.0150311
[truncated: 12,433 more rows]
