# Supplementary material for: The Important Role of Sex-Related Sox Family Genes in the Sex Reversal of the Chinese Soft-Shelled Turtle (Pelodiscus sinensis)
Source: Biology (Basel). 2022 Jan 6;11(1):83. doi: 10.3390/biology11010083 (PMC8773217; doi:10.3390/biology11010083)
Supplement: Supplementary file 1 [file biology-11-00083-s001.zip › Supplementary Material/Table S3.xlsx]

## Sheet: Sheet1
Table S3. GO enrichment analysis of DEGs
Comparison	Category	GO.ID	Term	Annotated	Significant	Expected	FDR
F vs. PF (1142)	biological process (585)	GO:0008152	metabolic process	3130	462	366.72	2e-10
		GO:0007017	microtubule-based process	89	34	10.43	3.44e-08
		GO:0007018	microtubule-based movement	65	26	7.62	1.22667e-06
		GO:0006260	DNA replication	46	21	5.39	1.392e-06
		GO:0044238	primary metabolic process	2641	383	309.43	1.392e-06
		GO:0071704	organic substance metabolic process	2704	390	316.81	1.46667e-06
		GO:0006261	DNA-dependent DNA replication	14	11	1.64	1.6e-06
		GO:0006928	movement of cell or subcellular componen...	74	27	8.67	2.4e-06
		GO:0043170	macromolecule metabolic process	2290	336	268.3	4.88889e-06
		GO:0007049	cell cycle	55	22	6.44	5.76e-06
		GO:0006807	nitrogen compound metabolic process	2437	352	285.53	9.45455e-06
		GO:0006270	DNA replication initiation	11	9	1.29	1.2e-05
		GO:0006259	DNA metabolic process	148	40	17.34	1.23077e-05
		GO:0022402	cell cycle process	38	17	4.45	1.88571e-05
		GO:0000278	mitotic cell cycle	19	10	2.23	0.0008
		GO:0000280	nuclear division	19	10	2.23	0.0008
		GO:0090304	nucleic acid metabolic process	1015	158	118.92	0.00174118
		GO:0055114	oxidation-reduction process	370	69	43.35	0.00186667
		GO:0098813	nuclear chromosome segregation	14	8	1.64	0.00227368
		GO:0007059	chromosome segregation	18	9	2.11	0.00288
		GO:0048285	organelle fission	22	10	2.58	0.00300952
		GO:1901360	organic cyclic compound metabolic proces...	1148	173	134.5	0.00347826
		GO:1903047	mitotic cell cycle process	15	8	1.76	0.00347826
		GO:0045132	meiotic chromosome segregation	6	5	0.7	0.00384
		GO:0051276	chromosome organization	71	20	8.32	0.00384
		GO:0006139	nucleobase-containing compound metabolic...	1115	167	130.64	0.00553846
		GO:0006725	cellular aromatic compound metabolic pro...	1135	169	132.98	0.00681481
		GO:0046483	heterocycle metabolic process	1136	169	133.1	0.00685714
		GO:0044260	cellular macromolecule metabolic process	1925	268	225.54	0.00689655
		GO:0007346	regulation of mitotic cell cycle	7	5	0.82	0.00925
		GO:0044770	cell cycle phase transition	7	5	0.82	0.00925
		GO:1901987	regulation of cell cycle phase transitio...	7	5	0.82	0.00925
		GO:0044237	cellular metabolic process	2252	304	263.85	0.0189091
		GO:0055076	transition metal ion homeostasis	5	4	0.59	0.02
		GO:0034508	centromere complex assembly	8	5	0.94	0.0205714
		GO:0006508	proteolysis	432	72	50.61	0.022
		GO:0006974	cellular response to DNA damage stimulus	71	18	8.32	0.0229189
		GO:0016043	cellular component organization	293	52	34.33	0.0252
		GO:0033554	cellular response to stress	72	18	8.44	0.0252
		GO:0051321	meiotic cell cycle	12	6	1.41	0.0252
		GO:0006950	response to stress	109	24	12.77	0.0292683
		GO:0000075	cell cycle checkpoint	9	5	1.05	0.0332727
		GO:0140013	meiotic nuclear division	9	5	1.05	0.0332727
		GO:1903046	meiotic cell cycle process	9	5	1.05	0.0332727
		GO:0006281	DNA repair	63	16	7.38	0.0344889
		GO:0006869	lipid transport	36	11	4.22	0.0349565
		GO:0000003	reproduction	22	8	2.58	0.0405
		GO:0022414	reproductive process	22	8	2.58	0.0405
		GO:0051726	regulation of cell cycle	27	9	3.16	0.0429388
		GO:0034641	cellular nitrogen compound metabolic pro...	1268	178	148.56	0.0464
		GO:0006996	organelle organization	180	34	21.09	0.0470588
		GO:0006468	protein phosphorylation	474	75	55.54	0.0484364
		GO:0006631	fatty acid metabolic process	10	5	1.17	0.0484364
		GO:0010876	lipid localization	38	11	4.45	0.0484364
		GO:0140014	mitotic nuclear division	10	5	1.17	0.0484364
		GO:0071840	cellular component organization or bioge...	316	53	37.02	0.0562857
		GO:0010564	regulation of cell cycle process	11	5	1.29	0.0770526
		GO:0034645	cellular macromolecule biosynthetic proc...	999	141	117.05	0.0968276
		GO:0070925	organelle assembly	16	6	1.87	0.0976271
		GO:0009059	macromolecule biosynthetic process	1001	141	117.28	0.100533
		GO:0000226	microtubule cytoskeleton organization	21	7	2.46	0.102426
		GO:0050801	ion homeostasis	8	4	0.94	0.109292
		GO:0055065	metal ion homeostasis	8	4	0.94	0.109292
		GO:0055080	cation homeostasis	8	4	0.94	0.109292
		GO:0098771	inorganic ion homeostasis	8	4	0.94	0.109292
		GO:0009058	biosynthetic process	1177	162	137.9	0.117797
		GO:0016310	phosphorylation	495	75	58	0.117797
		GO:0019538	protein metabolic process	1305	178	152.9	0.117797
		GO:0032774	RNA biosynthetic process	703	102	82.37	0.117797
		GO:0044772	mitotic cell cycle phase transition	5	3	0.59	0.138909
		GO:0045930	negative regulation of mitotic cell cycl...	5	3	0.59	0.138909
		GO:0051382	kinetochore assembly	5	3	0.59	0.138909
		GO:0051383	kinetochore organization	5	3	0.59	0.138909
		GO:0065004	protein-DNA complex assembly	23	7	2.69	0.138909
		GO:0072330	monocarboxylic acid biosynthetic process	5	3	0.59	0.138909
		GO:1901576	organic substance biosynthetic process	1137	156	133.21	0.138909
		GO:1901990	regulation of mitotic cell cycle phase t...	5	3	0.59	0.138909
		GO:1901564	organonitrogen compound metabolic proces...	1437	193	168.36	0.139179
		GO:0044249	cellular biosynthetic process	1115	153	130.64	0.141266
		GO:0008202	steroid metabolic process	9	4	1.05	0.143309
		GO:0048878	chemical homeostasis	9	4	1.05	0.143309
		GO:0006351	transcription, DNA-templated	701	100	82.13	0.164095
		GO:0071824	protein-DNA complex subunit organization	24	7	2.81	0.164095
		GO:0097659	nucleic acid-templated transcription	701	100	82.13	0.164095
		GO:1901362	organic cyclic compound biosynthetic pro...	781	110	91.5	0.170918
		GO:0007275	multicellular organism development	79	16	9.26	0.178512
		GO:0032501	multicellular organismal process	114	21	13.36	0.206455
		GO:0032502	developmental process	87	17	10.19	0.206455
		GO:0022607	cellular component assembly	156	27	18.28	0.209978
		GO:0034654	nucleobase-containing compound biosynthe...	757	106	88.69	0.210044
		GO:0010556	regulation of macromolecule biosynthetic...	644	91	75.45	0.231102
		GO:0016070	RNA metabolic process	872	120	102.17	0.231102
		GO:0019438	aromatic compound biosynthetic process	769	107	90.1	0.231102
		GO:0031326	regulation of cellular biosynthetic proc...	644	91	75.45	0.231102
		GO:0051171	regulation of nitrogen compound metaboli...	659	93	77.21	0.231102
		GO:0060255	regulation of macromolecule metabolic pr...	666	94	78.03	0.231102
		GO:0080090	regulation of primary metabolic process	659	93	77.21	0.231102
		GO:2000112	regulation of cellular macromolecule bio...	644	91	75.45	0.231102
		GO:0009889	regulation of biosynthetic process	645	91	75.57	0.237091
		GO:0005996	monosaccharide metabolic process	16	5	1.87	0.248233
		GO:0010468	regulation of gene expression	647	91	75.8	0.248233
		GO:0018130	heterocycle biosynthetic process	774	107	90.68	0.248233
		GO:0031323	regulation of cellular metabolic process	663	93	77.68	0.248233
		GO:0019219	regulation of nucleobase-containing comp...	640	90	74.98	0.249057
		GO:0019222	regulation of metabolic process	672	94	78.73	0.249057
		GO:0048856	anatomical structure development	84	16	9.84	0.249057
		GO:0006355	regulation of transcription, DNA-templat...	634	89	74.28	0.249874
		GO:0006629	lipid metabolic process	161	27	18.86	0.249874
		GO:0051252	regulation of RNA metabolic process	634	89	74.28	0.249874
		GO:1903506	regulation of nucleic acid-templated tra...	634	89	74.28	0.249874
		GO:2001141	regulation of RNA biosynthetic process	634	89	74.28	0.249874
		GO:0006694	steroid biosynthetic process	7	3	0.82	0.255934
		GO:0006873	cellular ion homeostasis	7	3	0.82	0.255934
		GO:0006875	cellular metal ion homeostasis	7	3	0.82	0.255934
		GO:0009611	response to wounding	7	3	0.82	0.255934
		GO:0015748	organophosphate ester transport	7	3	0.82	0.255934
		GO:0015914	phospholipid transport	7	3	0.82	0.255934
		GO:0016051	carbohydrate biosynthetic process	7	3	0.82	0.255934
		GO:0030003	cellular cation homeostasis	7	3	0.82	0.255934
		GO:0042060	wound healing	7	3	0.82	0.255934
		GO:0048731	system development	22	6	2.58	0.255934
		GO:0055082	cellular chemical homeostasis	7	3	0.82	0.255934
		GO:0006820	anion transport	53	11	6.21	0.261677
		GO:0045786	negative regulation of cell cycle	17	5	1.99	0.261677
		GO:0048513	animal organ development	12	4	1.41	0.27424
		GO:0071103	DNA conformation change	24	6	2.81	0.341778
		GO:0000070	mitotic sister chromatid segregation	8	3	0.94	0.356938
		GO:0000819	sister chromatid segregation	8	3	0.94	0.356938
		GO:0006811	ion transport	367	53	43	0.367628
		GO:0008610	lipid biosynthetic process	50	10	5.86	0.377723
		GO:0042157	lipoprotein metabolic process	19	5	2.23	0.382901
		GO:0006793	phosphorus metabolic process	726	98	85.06	0.391941
		GO:0006796	phosphate-containing compound metabolic ...	726	98	85.06	0.391941
		GO:0042592	homeostatic process	44	9	5.16	0.391941
		GO:0044085	cellular component biogenesis	179	28	20.97	0.391941
		GO:0043933	macromolecular complex subunit organizat...	143	23	16.75	0.411294
		GO:0006022	aminoglycan metabolic process	14	4	1.64	0.413237
		GO:0019318	hexose metabolic process	14	4	1.64	0.413237
		GO:0051259	protein oligomerization	58	11	6.8	0.413237
		GO:0032787	monocarboxylic acid metabolic process	20	5	2.34	0.433543
		GO:0051234	establishment of localization	804	107	94.2	0.435688
		GO:0006298	mismatch repair	9	3	1.05	0.441746
		GO:0006464	cellular protein modification process	758	101	88.81	0.455611
		GO:0036211	protein modification process	758	101	88.81	0.455611
		GO:0006810	transport	802	106	93.96	0.49589
		GO:0000077	DNA damage checkpoint	5	2	0.59	0.53945
		GO:0001775	cell activation	5	2	0.59	0.53945
		GO:0006006	glucose metabolic process	5	2	0.59	0.53945
		GO:0016053	organic acid biosynthetic process	10	3	1.17	0.53945
		GO:0030203	glycosaminoglycan metabolic process	10	3	1.17	0.53945
		GO:0030212	hyaluronan metabolic process	5	2	0.59	0.53945
		GO:0031570	DNA integrity checkpoint	5	2	0.59	0.53945
		GO:0042168	heme metabolic process	5	2	0.59	0.53945
		GO:0043412	macromolecule modification	785	103	91.97	0.53945
		GO:0046394	carboxylic acid biosynthetic process	10	3	1.17	0.53945
		GO:0051179	localization	822	108	96.31	0.53945
		GO:0051301	cell division	5	2	0.59	0.53945
		GO:0055085	transmembrane transport	436	60	51.08	0.53945
		GO:1901136	carbohydrate derivative catabolic proces...	10	3	1.17	0.53945
		GO:1903510	mucopolysaccharide metabolic process	5	2	0.59	0.53945
		GO:0065003	macromolecular complex assembly	136	21	15.93	0.555776
		GO:0071822	protein complex subunit organization	116	18	13.59	0.637136
		GO:0006265	DNA topological change	6	2	0.7	0.716024
		GO:0006284	base-excision repair	6	2	0.7	0.716024
		GO:0006415	translational termination	6	2	0.7	0.716024
		GO:0007127	meiosis I	6	2	0.7	0.716024
		GO:0044262	cellular carbohydrate metabolic process	6	2	0.7	0.716024
		GO:0006333	chromatin assembly or disassembly	18	4	2.11	0.722143
		GO:2000026	regulation of multicellular organismal d...	12	3	1.41	0.74845
		GO:0007266	Rho protein signal transduction	61	10	7.15	0.800749
		GO:0035023	regulation of Rho protein signal transdu...	61	10	7.15	0.800749
		GO:0071702	organic substance transport	160	23	18.75	0.808837
		GO:0015711	organic anion transport	19	4	2.23	0.81096
		GO:0006310	DNA recombination	13	3	1.52	0.824043
		GO:0006606	protein import into nucleus	7	2	0.82	0.824043
		GO:0006778	porphyrin-containing compound metabolic ...	7	2	0.82	0.824043
		GO:0007399	nervous system development	7	2	0.82	0.824043
		GO:0009888	tissue development	7	2	0.82	0.824043
		GO:0019725	cellular homeostasis	40	7	4.69	0.824043
		GO:0034504	protein localization to nucleus	7	2	0.82	0.824043
		GO:0042440	pigment metabolic process	7	2	0.82	0.824043
		GO:0043086	negative regulation of catalytic activit...	7	2	0.82	0.824043
		GO:0044092	negative regulation of molecular functio...	7	2	0.82	0.824043
		GO:0044271	cellular nitrogen compound biosynthetic ...	933	118	109.31	0.824043
		GO:0044283	small molecule biosynthetic process	26	5	3.05	0.824043
		GO:0048468	cell development	7	2	0.82	0.824043
		GO:0051170	nuclear import	7	2	0.82	0.824043
		GO:0051262	protein tetramerization	7	2	0.82	0.824043
		GO:0006461	protein complex assembly	110	16	12.89	0.897221
		GO:0070271	protein complex biogenesis	110	16	12.89	0.897221
		GO:0005975	carbohydrate metabolic process	118	17	13.83	0.902911
		GO:0010467	gene expression	985	123	115.41	0.92525
		GO:0006352	DNA-templated transcription, initiation	21	4	2.46	0.927549
		GO:0035556	intracellular signal transduction	230	31	26.95	0.927549
		GO:0051260	protein homooligomerization	50	8	5.86	0.927549
		GO:0065008	regulation of biological quality	81	12	9.49	0.960939
		GO:0006812	cation transport	160	22	18.75	0.980954
		GO:0000375	RNA splicing, via transesterification re...	13	2	1.52	1
		GO:0000377	RNA splicing, via transesterification re...	13	2	1.52	1
		GO:0000398	mRNA splicing, via spliceosome	13	2	1.52	1
		GO:0000413	protein peptidyl-prolyl isomerization	17	3	1.99	1
		GO:0000956	nuclear-transcribed mRNA catabolic proce...	5	1	0.59	1
		GO:0001503	ossification	5	1	0.59	1
		GO:0001510	RNA methylation	7	1	0.82	1
		GO:0001522	pseudouridine synthesis	11	1	1.29	1
		GO:0001932	regulation of protein phosphorylation	6	1	0.7	1
		GO:0002376	immune system process	70	9	8.2	1
		GO:0006066	alcohol metabolic process	13	1	1.52	1
		GO:0006082	organic acid metabolic process	91	13	10.66	1
		GO:0006091	generation of precursor metabolites and ...	19	1	2.23	1
		GO:0006163	purine nucleotide metabolic process	52	5	6.09	1
		GO:0006164	purine nucleotide biosynthetic process	32	3	3.75	1
		GO:0006182	cGMP biosynthetic process	7	1	0.82	1
		GO:0006289	nucleotide-excision repair	9	1	1.05	1
		GO:0006302	double-strand break repair	12	1	1.41	1
		GO:0006323	DNA packaging	17	3	1.99	1
		GO:0006325	chromatin organization	39	4	4.57	1
		GO:0006334	nucleosome assembly	16	2	1.87	1
		GO:0006354	DNA-templated transcription, elongation	6	1	0.7	1
		GO:0006357	regulation of transcription from RNA pol...	27	3	3.16	1
		GO:0006364	rRNA processing	15	1	1.76	1
		GO:0006366	transcription from RNA polymerase II pro...	44	6	5.16	1
		GO:0006367	transcription initiation from RNA polyme...	9	2	1.05	1
		GO:0006368	transcription elongation from RNA polyme...	6	1	0.7	1
		GO:0006383	transcription from RNA polymerase III pr...	6	1	0.7	1
		GO:0006396	RNA processing	109	11	12.77	1
		GO:0006397	mRNA processing	36	2	4.22	1
		GO:0006399	tRNA metabolic process	64	8	7.5	1
		GO:0006400	tRNA modification	12	1	1.41	1
		GO:0006401	RNA catabolic process	7	1	0.82	1
		GO:0006402	mRNA catabolic process	6	1	0.7	1
		GO:0006412	translation	155	10	18.16	1
		GO:0006413	translational initiation	15	1	1.76	1
		GO:0006417	regulation of translation	6	1	0.7	1
		GO:0006418	tRNA aminoacylation for protein translat...	34	4	3.98	1
		GO:0006457	protein folding	16	2	1.87	1
		GO:0006470	protein dephosphorylation	43	3	5.04	1
		GO:0006471	protein ADP-ribosylation	13	1	1.52	1
		GO:0006486	protein glycosylation	83	7	9.72	1
		GO:0006497	protein lipidation	12	2	1.41	1
		GO:0006505	GPI anchor metabolic process	12	2	1.41	1
		GO:0006506	GPI anchor biosynthetic process	12	2	1.41	1
		GO:0006511	ubiquitin-dependent protein catabolic pr...	28	2	3.28	1
		GO:0006518	peptide metabolic process	162	11	18.98	1
		GO:0006520	cellular amino acid metabolic process	56	5	6.56	1
		GO:0006575	cellular modified amino acid metabolic p...	9	1	1.05	1
		GO:0006643	membrane lipid metabolic process	21	3	2.46	1
		GO:0006644	phospholipid metabolic process	64	5	7.5	1
		GO:0006650	glycerophospholipid metabolic process	30	2	3.51	1
		GO:0006661	phosphatidylinositol biosynthetic proces...	12	2	1.41	1
		GO:0006664	glycolipid metabolic process	18	3	2.11	1
		GO:0006732	coenzyme metabolic process	32	2	3.75	1
		GO:0006733	oxidoreduction coenzyme metabolic proces...	15	1	1.76	1
		GO:0006753	nucleoside phosphate metabolic process	83	7	9.72	1
		GO:0006790	sulfur compound metabolic process	16	2	1.87	1
		GO:0006813	potassium ion transport	19	1	2.23	1
		GO:0006814	sodium ion transport	28	4	3.28	1
		GO:0006818	hydrogen transport	34	5	3.98	1
		GO:0006886	intracellular protein transport	90	8	10.54	1
		GO:0006887	exocytosis	21	1	2.46	1
		GO:0006904	vesicle docking involved in exocytosis	10	1	1.17	1
		GO:0006913	nucleocytoplasmic transport	12	2	1.41	1
		GO:0006915	apoptotic process	65	7	7.62	1
		GO:0006952	defense response	19	1	2.23	1
		GO:0006955	immune response	67	9	7.85	1
		GO:0006979	response to oxidative stress	10	1	1.17	1
		GO:0007009	plasma membrane organization	7	1	0.82	1
		GO:0007010	cytoskeleton organization	68	10	7.97	1
		GO:0007015	actin filament organization	23	1	2.69	1
		GO:0007154	cell communication	2231	118	261.39	1
		GO:0007155	cell adhesion	144	10	16.87	1
		GO:0007156	homophilic cell adhesion via plasma memb...	91	5	10.66	1
		GO:0007160	cell-matrix adhesion	10	2	1.17	1
		GO:0007165	signal transduction	2216	116	259.63	1
		GO:0007166	cell surface receptor signaling pathway	67	10	7.85	1
		GO:0007167	enzyme linked receptor protein signaling...	8	1	0.94	1
		GO:0007169	transmembrane receptor protein tyrosine ...	7	1	0.82	1
		GO:0007186	G-protein coupled receptor signaling pat...	1719	49	201.4	1
		GO:0007205	protein kinase C-activating G-protein co...	11	1	1.29	1
		GO:0007219	Notch signaling pathway	9	2	1.05	1
		GO:0007264	small GTPase mediated signal transductio...	111	13	13.01	1
		GO:0007265	Ras protein signal transduction	75	10	8.79	1
		GO:0007267	cell-cell signaling	32	5	3.75	1
		GO:0007338	single fertilization	6	1	0.7	1
		GO:0007623	circadian rhythm	6	1	0.7	1
		GO:0008033	tRNA processing	26	4	3.05	1
		GO:0008104	protein localization	115	9	13.47	1
		GO:0008150	biological_process	6683	783	783	1
		GO:0008219	cell death	65	7	7.62	1
		GO:0008272	sulfate transport	10	2	1.17	1
		GO:0008380	RNA splicing	18	2	2.11	1
		GO:0008654	phospholipid biosynthetic process	24	4	2.81	1
		GO:0009056	catabolic process	123	12	14.41	1
		GO:0009057	macromolecule catabolic process	54	5	6.33	1
		GO:0009100	glycoprotein metabolic process	84	7	9.84	1
		GO:0009101	glycoprotein biosynthetic process	83	7	9.72	1
		GO:0009108	coenzyme biosynthetic process	20	2	2.34	1
		GO:0009117	nucleotide metabolic process	82	7	9.61	1
		GO:0009123	nucleoside monophosphate metabolic proce...	30	2	3.51	1
		GO:0009126	purine nucleoside monophosphate metaboli...	30	2	3.51	1
		GO:0009141	nucleoside triphosphate metabolic proces...	30	2	3.51	1
		GO:0009144	purine nucleoside triphosphate metabolic...	29	2	3.4	1
		GO:0009150	purine ribonucleotide metabolic process	49	5	5.74	1
		GO:0009152	purine ribonucleotide biosynthetic proce...	29	3	3.4	1
		GO:0009161	ribonucleoside monophosphate metabolic p...	30	2	3.51	1
		GO:0009165	nucleotide biosynthetic process	52	4	6.09	1
		GO:0009166	nucleotide catabolic process	6	1	0.7	1
		GO:0009167	purine ribonucleoside monophosphate meta...	30	2	3.51	1
		GO:0009187	cyclic nucleotide metabolic process	22	2	2.58	1
		GO:0009190	cyclic nucleotide biosynthetic process	21	2	2.46	1
		GO:0009199	ribonucleoside triphosphate metabolic pr...	29	2	3.4	1
		GO:0009205	purine ribonucleoside triphosphate metab...	29	2	3.4	1
		GO:0009247	glycolipid biosynthetic process	17	2	1.99	1
		GO:0009259	ribonucleotide metabolic process	49	5	5.74	1
		GO:0009260	ribonucleotide biosynthetic process	29	3	3.4	1
		GO:0009395	phospholipid catabolic process	18	1	2.11	1
		GO:0009451	RNA modification	27	2	3.16	1
		GO:0009566	fertilization	6	1	0.7	1
		GO:0009605	response to external stimulus	5	1	0.59	1
		GO:0009653	anatomical structure morphogenesis	9	1	1.05	1
		GO:0009790	embryo development	6	1	0.7	1
		GO:0009890	negative regulation of biosynthetic proc...	14	1	1.64	1
		GO:0009892	negative regulation of metabolic process	27	3	3.16	1
		GO:0009893	positive regulation of metabolic process	19	1	2.23	1
		GO:0009966	regulation of signal transduction	127	16	14.88	1
		GO:0009968	negative regulation of signal transducti...	8	1	0.94	1
		GO:0009987	cellular process	4874	506	571.05	1
		GO:0010033	response to organic substance	13	1	1.52	1
		GO:0010256	endomembrane system organization	10	1	1.17	1
		GO:0010558	negative regulation of macromolecule bio...	13	1	1.52	1
		GO:0010563	negative regulation of phosphorus metabo...	5	1	0.59	1
		GO:0010604	positive regulation of macromolecule met...	19	1	2.23	1
		GO:0010605	negative regulation of macromolecule met...	25	3	2.93	1
		GO:0010608	posttranscriptional regulation of gene e...	6	1	0.7	1
		GO:0010629	negative regulation of gene expression	18	2	2.11	1
		GO:0010639	negative regulation of organelle organiz...	19	2	2.23	1
		GO:0010646	regulation of cell communication	127	16	14.88	1
		GO:0010648	negative regulation of cell communicatio...	8	1	0.94	1
		GO:0010941	regulation of cell death	56	6	6.56	1
		GO:0010942	positive regulation of cell death	5	1	0.59	1
		GO:0010948	negative regulation of cell cycle proces...	6	1	0.7	1
		GO:0012501	programmed cell death	65	7	7.62	1
		GO:0015031	protein transport	107	9	12.54	1
		GO:0015672	monovalent inorganic cation transport	78	10	9.14	1
		GO:0015693	magnesium ion transport	7	1	0.82	1
		GO:0015698	inorganic anion transport	25	4	2.93	1
		GO:0015718	monocarboxylic acid transport	11	1	1.29	1
		GO:0015833	peptide transport	107	9	12.54	1
		GO:0015849	organic acid transport	11	1	1.29	1
		GO:0015931	nucleobase-containing compound transport	13	1	1.52	1
		GO:0015936	coenzyme A metabolic process	7	1	0.82	1
		GO:0015937	coenzyme A biosynthetic process	6	1	0.7	1
		GO:0015980	energy derivation by oxidation of organi...	9	1	1.05	1
		GO:0015988	energy coupled proton transmembrane tran...	16	3	1.87	1
		GO:0015991	ATP hydrolysis coupled proton transport	16	3	1.87	1
		GO:0015992	proton transport	34	5	3.98	1
		GO:0016042	lipid catabolic process	30	3	3.51	1
		GO:0016054	organic acid catabolic process	9	1	1.05	1
		GO:0016055	Wnt signaling pathway	28	4	3.28	1
		GO:0016071	mRNA metabolic process	43	3	5.04	1
		GO:0016072	rRNA metabolic process	15	1	1.76	1
		GO:0016192	vesicle-mediated transport	95	9	11.13	1
		GO:0016311	dephosphorylation	92	10	10.78	1
		GO:0016477	cell migration	6	1	0.7	1
		GO:0016485	protein processing	8	1	0.94	1
		GO:0016567	protein ubiquitination	21	1	2.46	1
		GO:0016579	protein deubiquitination	51	7	5.98	1
		GO:0017038	protein import	10	2	1.17	1
		GO:0018149	peptide cross-linking	7	1	0.82	1
		GO:0018193	peptidyl-amino acid modification	42	3	4.92	1
		GO:0018208	peptidyl-proline modification	17	3	1.99	1
		GO:0019220	regulation of phosphate metabolic proces...	12	1	1.41	1
		GO:0019362	pyridine nucleotide metabolic process	13	1	1.52	1
		GO:0019439	aromatic compound catabolic process	21	3	2.46	1
		GO:0019637	organophosphate metabolic process	160	13	18.75	1
		GO:0019693	ribose phosphate metabolic process	51	5	5.98	1
		GO:0019751	polyol metabolic process	12	1	1.41	1
		GO:0019752	carboxylic acid metabolic process	90	12	10.54	1
		GO:0019941	modification-dependent protein catabolic...	28	2	3.28	1
		GO:0019953	sexual reproduction	10	2	1.17	1
		GO:0022406	membrane docking	11	1	1.29	1
		GO:0022411	cellular component disassembly	19	2	2.23	1
		GO:0022603	regulation of anatomical structure morph...	7	1	0.82	1
		GO:0022610	biological adhesion	144	10	16.87	1
		GO:0022613	ribonucleoprotein complex biogenesis	30	2	3.51	1
		GO:0022618	ribonucleoprotein complex assembly	7	1	0.82	1
		GO:0023051	regulation of signaling	128	16	15	1
		GO:0023052	signaling	2226	118	260.8	1
		GO:0023057	negative regulation of signaling	8	1	0.94	1
		GO:0030001	metal ion transport	85	12	9.96	1
		GO:0030029	actin filament-based process	36	3	4.22	1
		GO:0030036	actin cytoskeleton organization	36	3	4.22	1
		GO:0030154	cell differentiation	18	3	2.11	1
		GO:0030155	regulation of cell adhesion	7	1	0.82	1
		GO:0030163	protein catabolic process	43	3	5.04	1
		GO:0030258	lipid modification	10	1	1.17	1
		GO:0030334	regulation of cell migration	6	1	0.7	1
		GO:0031023	microtubule organizing center organizati...	6	1	0.7	1
		GO:0031109	microtubule polymerization or depolymeri...	5	1	0.59	1
		GO:0031110	regulation of microtubule polymerization...	5	1	0.59	1
		GO:0031324	negative regulation of cellular metaboli...	20	2	2.34	1
		GO:0031325	positive regulation of cellular metaboli...	19	1	2.23	1
		GO:0031327	negative regulation of cellular biosynth...	13	1	1.52	1
		GO:0031399	regulation of protein modification proce...	9	1	1.05	1
		GO:0031497	chromatin assembly	16	2	1.87	1
		GO:0031589	cell-substrate adhesion	11	2	1.29	1
		GO:0032259	methylation	24	2	2.81	1
		GO:0032268	regulation of cellular protein metabolic...	18	3	2.11	1
		GO:0032269	negative regulation of cellular protein ...	9	2	1.05	1
		GO:0032270	positive regulation of cellular protein ...	8	1	0.94	1
		GO:0032446	protein modification by small protein co...	22	1	2.58	1
		GO:0032504	multicellular organism reproduction	6	1	0.7	1
		GO:0032879	regulation of localization	14	2	1.64	1
		GO:0032886	regulation of microtubule-based process	9	1	1.05	1
		GO:0032940	secretion by cell	22	1	2.58	1
		GO:0032984	macromolecular complex disassembly	18	2	2.11	1
		GO:0033013	tetrapyrrole metabolic process	11	2	1.29	1
		GO:0033014	tetrapyrrole biosynthetic process	6	1	0.7	1
		GO:0033036	macromolecule localization	154	20	18.04	1
		GO:0033043	regulation of organelle organization	32	5	3.75	1
		GO:0033365	protein localization to organelle	21	2	2.46	1
		GO:0033865	nucleoside bisphosphate metabolic proces...	7	1	0.82	1
		GO:0033866	nucleoside bisphosphate biosynthetic pro...	6	1	0.7	1
		GO:0033875	ribonucleoside bisphosphate metabolic pr...	7	1	0.82	1
		GO:0034030	ribonucleoside bisphosphate biosynthetic...	6	1	0.7	1
		GO:0034032	purine nucleoside bisphosphate metabolic...	7	1	0.82	1
		GO:0034033	purine nucleoside bisphosphate biosynthe...	6	1	0.7	1
		GO:0034220	ion transmembrane transport	52	8	6.09	1
		GO:0034248	regulation of cellular amide metabolic p...	6	1	0.7	1
		GO:0034470	ncRNA processing	42	5	4.92	1
		GO:0034613	cellular protein localization	99	8	11.6	1
		GO:0034622	cellular macromolecular complex assembly	72	10	8.44	1
		GO:0034655	nucleobase-containing compound catabolic...	15	2	1.76	1
		GO:0034660	ncRNA metabolic process	80	9	9.37	1
		GO:0034728	nucleosome organization	17	2	1.99	1
		GO:0040011	locomotion	9	1	1.05	1
		GO:0040012	regulation of locomotion	7	1	0.82	1
		GO:0042158	lipoprotein biosynthetic process	12	2	1.41	1
		GO:0042221	response to chemical	21	1	2.46	1
		GO:0042254	ribosome biogenesis	24	1	2.81	1
		GO:0042325	regulation of phosphorylation	8	1	0.94	1
		GO:0042886	amide transport	109	10	12.77	1
		GO:0042981	regulation of apoptotic process	56	6	6.56	1
		GO:0043038	amino acid activation	38	4	4.45	1
		GO:0043039	tRNA aminoacylation	38	4	4.45	1
		GO:0043043	peptide biosynthetic process	157	10	18.39	1
		GO:0043065	positive regulation of apoptotic process	5	1	0.59	1
		GO:0043067	regulation of programmed cell death	56	6	6.56	1
		GO:0043068	positive regulation of programmed cell d...	5	1	0.59	1
		GO:0043085	positive regulation of catalytic activit...	7	1	0.82	1
		GO:0043087	regulation of GTPase activity	15	1	1.76	1
		GO:0043241	protein complex disassembly	18	2	2.11	1
		GO:0043269	regulation of ion transport	5	1	0.59	1
		GO:0043413	macromolecule glycosylation	83	7	9.72	1
		GO:0043414	macromolecule methylation	17	1	1.99	1
		GO:0043436	oxoacid metabolic process	91	13	10.66	1
		GO:0043603	cellular amide metabolic process	170	12	19.92	1
		GO:0043604	amide biosynthetic process	160	10	18.75	1
		GO:0043623	cellular protein complex assembly	47	5	5.51	1
		GO:0043624	cellular protein complex disassembly	18	2	2.11	1
		GO:0043632	modification-dependent macromolecule cat...	28	2	3.28	1
		GO:0044093	positive regulation of molecular functio...	7	1	0.82	1
		GO:0044242	cellular lipid catabolic process	22	3	2.58	1
		GO:0044248	cellular catabolic process	97	10	11.36	1
		GO:0044255	cellular lipid metabolic process	91	11	10.66	1
		GO:0044257	cellular protein catabolic process	39	3	4.57	1
		GO:0044265	cellular macromolecule catabolic process	48	4	5.62	1
		GO:0044267	cellular protein metabolic process	958	114	112.24	1
		GO:0044270	cellular nitrogen compound catabolic pro...	20	3	2.34	1
		GO:0044281	small molecule metabolic process	207	26	24.25	1
		GO:0044282	small molecule catabolic process	10	1	1.17	1
		GO:0044703	multi-organism reproductive process	10	2	1.17	1
		GO:0045017	glycerolipid biosynthetic process	15	2	1.76	1
		GO:0045184	establishment of protein localization	108	9	12.65	1
		GO:0045454	cell redox homeostasis	33	4	3.87	1
		GO:0045595	regulation of cell differentiation	5	1	0.59	1
		GO:0045936	negative regulation of phosphate metabol...	5	1	0.59	1
		GO:0045995	regulation of embryonic development	5	1	0.59	1
		GO:0046034	ATP metabolic process	28	2	3.28	1
		GO:0046068	cGMP metabolic process	7	1	0.82	1
		GO:0046390	ribose phosphate biosynthetic process	29	3	3.4	1
		GO:0046395	carboxylic acid catabolic process	9	1	1.05	1
		GO:0046434	organophosphate catabolic process	28	3	3.28	1
		GO:0046467	membrane lipid biosynthetic process	17	2	1.99	1
		GO:0046474	glycerophospholipid biosynthetic process	15	2	1.76	1
		GO:0046486	glycerolipid metabolic process	30	2	3.51	1
		GO:0046488	phosphatidylinositol metabolic process	27	2	3.16	1
		GO:0046496	nicotinamide nucleotide metabolic proces...	13	1	1.52	1
		GO:0046578	regulation of Ras protein signal transdu...	75	10	8.79	1
		GO:0046700	heterocycle catabolic process	20	3	2.34	1
		GO:0046903	secretion	29	1	3.4	1
		GO:0046907	intracellular transport	119	11	13.94	1
		GO:0046942	carboxylic acid transport	11	1	1.29	1
		GO:0048278	vesicle docking	11	1	1.29	1
		GO:0048511	rhythmic process	6	1	0.7	1
		GO:0048518	positive regulation of biological proces...	42	3	4.92	1
		GO:0048519	negative regulation of biological proces...	73	10	8.55	1
		GO:0048522	positive regulation of cellular process	38	3	4.45	1
		GO:0048523	negative regulation of cellular process	65	9	7.62	1
		GO:0048583	regulation of response to stimulus	138	16	16.17	1
		GO:0048585	negative regulation of response to stimu...	10	1	1.17	1
		GO:0048869	cellular developmental process	20	3	2.34	1
		GO:0048870	cell motility	8	1	0.94	1
		GO:0050789	regulation of biological process	3034	233	355.47	1
		GO:0050790	regulation of catalytic activity	30	5	3.51	1
		GO:0050793	regulation of developmental process	16	3	1.87	1
		GO:0050794	regulation of cellular process	3008	230	352.43	1
		GO:0050896	response to stimulus	2381	149	278.96	1
		GO:0051049	regulation of transport	6	1	0.7	1
		GO:0051052	regulation of DNA metabolic process	6	1	0.7	1
		GO:0051056	regulation of small GTPase mediated sign...	86	10	10.08	1
		GO:0051128	regulation of cellular component organiz...	36	5	4.22	1
		GO:0051129	negative regulation of cellular componen...	20	2	2.34	1
		GO:0051169	nuclear transport	12	2	1.41	1
		GO:0051172	negative regulation of nitrogen compound...	19	2	2.23	1
		GO:0051173	positive regulation of nitrogen compound...	19	1	2.23	1
		GO:0051174	regulation of phosphorus metabolic proce...	12	1	1.41	1
		GO:0051180	vitamin transport	6	1	0.7	1
		GO:0051186	cofactor metabolic process	43	5	5.04	1
		GO:0051188	cofactor biosynthetic process	28	4	3.28	1
		GO:0051239	regulation of multicellular organismal p...	17	3	1.99	1
		GO:0051246	regulation of protein metabolic process	19	3	2.23	1
		GO:0051247	positive regulation of protein metabolic...	8	1	0.94	1
		GO:0051248	negative regulation of protein metabolic...	9	2	1.05	1
		GO:0051258	protein polymerization	22	2	2.58	1
		GO:0051270	regulation of cellular component movemen...	8	1	0.94	1
		GO:0051336	regulation of hydrolase activity	22	3	2.58	1
		GO:0051493	regulation of cytoskeleton organization	27	1	3.16	1
		GO:0051603	proteolysis involved in cellular protein...	39	3	4.57	1
		GO:0051604	protein maturation	10	1	1.17	1
		GO:0051640	organelle localization	15	2	1.76	1
		GO:0051641	cellular localization	141	13	16.52	1
		GO:0051649	establishment of localization in cell	120	12	14.06	1
		GO:0051674	localization of cell	8	1	0.94	1
		GO:0051704	multi-organism process	27	3	3.16	1
		GO:0051716	cellular response to stimulus	2285	134	267.72	1
		GO:0052652	cyclic purine nucleotide metabolic proce...	11	2	1.29	1
		GO:0055086	nucleobase-containing small molecule met...	92	7	10.78	1
		GO:0061024	membrane organization	18	1	2.11	1
		GO:0065007	biological regulation	3071	242	359.81	1
		GO:0065009	regulation of molecular function	30	5	3.51	1
		GO:0070085	glycosylation	83	7	9.72	1
		GO:0070507	regulation of microtubule cytoskeleton o...	8	1	0.94	1
		GO:0070646	protein modification by small protein re...	51	7	5.98	1
		GO:0070647	protein modification by small protein co...	73	8	8.55	1
		GO:0070727	cellular macromolecule localization	99	8	11.6	1
		GO:0070838	divalent metal ion transport	20	1	2.34	1
		GO:0071705	nitrogen compound transport	126	12	14.76	1
		GO:0071826	ribonucleoprotein complex subunit organi...	7	1	0.82	1
		GO:0072348	sulfur compound transport	10	2	1.17	1
		GO:0072511	divalent inorganic cation transport	20	1	2.34	1
		GO:0072521	purine-containing compound metabolic pro...	54	5	6.33	1
		GO:0072522	purine-containing compound biosynthetic ...	34	3	3.98	1
		GO:0072524	pyridine-containing compound metabolic p...	13	1	1.52	1
		GO:0072593	reactive oxygen species metabolic proces...	6	1	0.7	1
		GO:0072594	establishment of protein localization to...	17	2	1.99	1
		GO:0090407	organophosphate biosynthetic process	87	8	10.19	1
		GO:0090662	ATP hydrolysis coupled transmembrane tra...	16	3	1.87	1
		GO:0097435	supramolecular fiber organization	24	1	2.81	1
		GO:0098609	cell-cell adhesion	92	5	10.78	1
		GO:0098655	cation transmembrane transport	49	7	5.74	1
		GO:0098660	inorganic ion transmembrane transport	50	7	5.86	1
		GO:0098662	inorganic cation transmembrane transport	49	7	5.74	1
		GO:0098742	cell-cell adhesion via plasma-membrane a...	91	5	10.66	1
		GO:0099131	ATP hydrolysis coupled ion transmembrane...	16	3	1.87	1
		GO:0099132	ATP hydrolysis coupled cation transmembr...	16	3	1.87	1
		GO:0140029	exocytic process	10	1	1.17	1
		GO:0140056	organelle localization by membrane tethe...	11	1	1.29	1
		GO:0198738	cell-cell signaling by wnt	28	4	3.28	1
		GO:1901135	carbohydrate derivative metabolic proces...	185	20	21.68	1
		GO:1901137	carbohydrate derivative biosynthetic pro...	135	12	15.82	1
		GO:1901264	carbohydrate derivative transport	8	1	0.94	1
		GO:1901292	nucleoside phosphate catabolic process	7	1	0.82	1
		GO:1901293	nucleoside phosphate biosynthetic proces...	52	4	6.09	1
		GO:1901361	organic cyclic compound catabolic proces...	22	3	2.58	1
		GO:1901565	organonitrogen compound catabolic proces...	60	8	7.03	1
		GO:1901566	organonitrogen compound biosynthetic pro...	318	24	37.26	1
		GO:1901575	organic substance catabolic process	115	12	13.47	1
		GO:1901615	organic hydroxy compound metabolic proce...	15	2	1.76	1
		GO:1902531	regulation of intracellular signal trans...	92	10	10.78	1
		GO:1902600	hydrogen ion transmembrane transport	34	5	3.98	1
		GO:1903509	liposaccharide metabolic process	18	3	2.11	1
		GO:1905114	cell surface receptor signaling pathway ...	28	4	3.28	1
		GO:2000113	negative regulation of cellular macromol...	13	1	1.52	1
		GO:2000145	regulation of cell motility	7	1	0.82	1
	cellular component (151)	GO:0005694	chromosome	105	33	9.74	1.20285e-08
		GO:0044427	chromosomal part	94	31	8.72	1.20285e-08
		GO:0000775	chromosome, centromeric region	17	11	1.58	2.349e-06
		GO:0098687	chromosomal region	19	11	1.76	9.1125e-06
		GO:0005622	intracellular	1329	169	123.32	1.87457e-05
		GO:0005623	cell	1392	175	129.16	1.87457e-05
		GO:0044464	cell part	1392	175	129.16	1.87457e-05
		GO:0000776	kinetochore	10	7	0.93	0.000108415
		GO:0043226	organelle	949	125	88.06	0.000108415
		GO:0043228	non-membrane-bounded organelle	352	58	32.66	0.000108415
		GO:0043229	intracellular organelle	943	125	87.5	0.000108415
		GO:0043232	intracellular non-membrane-bounded organ...	352	58	32.66	0.000108415
		GO:0044446	intracellular organelle part	450	70	41.76	0.000108415
		GO:0044422	organelle part	455	70	42.22	0.000123236
		GO:0044424	intracellular part	1120	142	103.92	0.00013446
		GO:0005634	nucleus	442	68	41.01	0.000148838
		GO:0043234	protein complex	355	57	32.94	0.000228706
		GO:0005576	extracellular region	254	42	23.57	0.001485
		GO:0044815	DNA packaging complex	56	15	5.2	0.00153474
		GO:0005875	microtubule associated complex	25	9	2.32	0.0030375
		GO:0032991	macromolecular complex	608	81	56.42	0.00312429
		GO:0000786	nucleosome	55	14	5.1	0.00380348
		GO:0015630	microtubule cytoskeleton	37	11	3.43	0.00380348
		GO:0032993	protein-DNA complex	56	14	5.2	0.00435375
		GO:0030286	dynein complex	23	8	2.13	0.0069984
		GO:0000785	chromatin	60	14	5.57	0.008505
		GO:0043231	intracellular membrane-bounded organelle	625	79	57.99	0.01512
		GO:0043227	membrane-bounded organelle	641	80	59.48	0.0196136
		GO:0005667	transcription factor complex	19	6	1.76	0.0491028
		GO:0000793	condensed chromosome	10	4	0.93	0.078975
		GO:0005856	cytoskeleton	142	22	13.18	0.0839526
		GO:0000794	condensed nuclear chromosome	6	3	0.56	0.0973519
		GO:0031981	nuclear lumen	80	14	7.42	0.104343
		GO:0044430	cytoskeletal part	122	19	11.32	0.115639
		GO:0044428	nuclear part	108	17	10.02	0.136148
		GO:0044454	nuclear chromosome part	12	4	1.11	0.136148
		GO:0000228	nuclear chromosome	13	4	1.21	0.174369
		GO:0031974	membrane-enclosed lumen	88	14	8.17	0.185834
		GO:0043233	organelle lumen	88	14	8.17	0.185834
		GO:0070013	intracellular organelle lumen	88	14	8.17	0.185834
		GO:0044421	extracellular region part	59	10	5.47	0.252951
		GO:0098797	plasma membrane protein complex	15	4	1.39	0.252951
		GO:0016459	myosin complex	44	8	4.08	0.263005
		GO:0005615	extracellular space	40	7	3.71	0.38907
		GO:0033179	proton-transporting V-type ATPase, V0 do...	5	2	0.46	0.38907
		GO:0000152	nuclear ubiquitin ligase complex	6	2	0.56	0.487264
		GO:0005581	collagen trimer	6	2	0.56	0.487264
		GO:0005654	nucleoplasm	60	9	5.57	0.487264
		GO:0005680	anaphase-promoting complex	6	2	0.56	0.487264
		GO:0044451	nucleoplasm part	60	9	5.57	0.487264
		GO:0033176	proton-transporting V-type ATPase comple...	13	3	1.21	0.537268
		GO:0031225	anchored component of membrane	7	2	0.65	0.5832
		GO:0031461	cullin-RING ubiquitin ligase complex	7	2	0.65	0.5832
		GO:0046658	anchored component of plasma membrane	7	2	0.65	0.5832
		GO:0098589	membrane region	7	2	0.65	0.5832
		GO:0005886	plasma membrane	58	8	5.38	0.670721
		GO:0008023	transcription elongation factor complex	8	2	0.74	0.670721
		GO:0030118	clathrin coat	8	2	0.74	0.670721
		GO:0090575	RNA polymerase II transcription factor c...	8	2	0.74	0.670721
		GO:1902494	catalytic complex	113	14	10.49	0.670721
		GO:0044459	plasma membrane part	50	7	4.64	0.705178
		GO:0015629	actin cytoskeleton	60	8	5.57	0.73923
		GO:0000151	ubiquitin ligase complex	9	2	0.84	0.761122
		GO:0044798	nuclear transcription factor complex	9	2	0.84	0.761122
		GO:0030658	transport vesicle membrane	10	2	0.93	0.882426
		GO:0031012	extracellular matrix	19	3	1.76	0.942251
		GO:0030133	transport vesicle	11	2	1.02	0.986181
		GO:0000428	DNA-directed RNA polymerase complex	15	2	1.39	1
		GO:0000502	proteasome complex	18	1	1.67	1
		GO:0001518	voltage-gated sodium channel complex	9	1	0.84	1
		GO:0005575	cellular_component	4688	435	435	1
		GO:0005669	transcription factor TFIID complex	5	1	0.46	1
		GO:0005730	nucleolus	6	1	0.56	1
		GO:0005737	cytoplasm	417	25	38.69	1
		GO:0005739	mitochondrion	76	4	7.05	1
		GO:0005740	mitochondrial envelope	47	1	4.36	1
		GO:0005743	mitochondrial inner membrane	30	1	2.78	1
		GO:0005768	endosome	7	1	0.65	1
		GO:0005777	peroxisome	11	1	1.02	1
		GO:0005783	endoplasmic reticulum	48	4	4.45	1
		GO:0005789	endoplasmic reticulum membrane	32	3	2.97	1
		GO:0005794	Golgi apparatus	41	2	3.8	1
		GO:0005798	Golgi-associated vesicle	14	2	1.3	1
		GO:0005815	microtubule organizing center	6	1	0.56	1
		GO:0005839	proteasome core complex	15	1	1.39	1
		GO:0005840	ribosome	100	2	9.28	1
		GO:0005887	integral component of plasma membrane	19	1	1.76	1
		GO:0010008	endosome membrane	6	1	0.56	1
		GO:0012505	endomembrane system	113	7	10.49	1
		GO:0012506	vesicle membrane	15	2	1.39	1
		GO:0016020	membrane	3225	231	299.25	1
		GO:0016021	integral component of membrane	2414	134	224	1
		GO:0016469	proton-transporting two-sector ATPase co...	26	3	2.41	1
		GO:0016591	DNA-directed RNA polymerase II, holoenzy...	13	2	1.21	1
		GO:0016592	mediator complex	25	2	2.32	1
		GO:0019866	organelle inner membrane	31	1	2.88	1
		GO:0030117	membrane coat	27	3	2.51	1
		GO:0030120	vesicle coat	14	2	1.3	1
		GO:0030135	coated vesicle	14	2	1.3	1
		GO:0030529	intracellular ribonucleoprotein complex	124	4	11.51	1
		GO:0030532	small nuclear ribonucleoprotein complex	5	1	0.46	1
		GO:0030659	cytoplasmic vesicle membrane	15	2	1.39	1
		GO:0030660	Golgi-associated vesicle membrane	14	2	1.3	1
		GO:0030662	coated vesicle membrane	14	2	1.3	1
		GO:0030684	preribosome	10	1	0.93	1
		GO:0030880	RNA polymerase complex	17	2	1.58	1
		GO:0031090	organelle membrane	88	4	8.17	1
		GO:0031224	intrinsic component of membrane	2426	136	225.11	1
		GO:0031226	intrinsic component of plasma membrane	26	3	2.41	1
		GO:0031410	cytoplasmic vesicle	30	3	2.78	1
		GO:0031966	mitochondrial membrane	43	1	3.99	1
		GO:0031967	organelle envelope	55	1	5.1	1
		GO:0031975	envelope	55	1	5.1	1
		GO:0031982	vesicle	30	3	2.78	1
		GO:0031984	organelle subcompartment	48	3	4.45	1
		GO:0032040	small-subunit processome	7	1	0.65	1
		GO:0033177	proton-transporting two-sector ATPase co...	14	2	1.3	1
		GO:0033178	proton-transporting two-sector ATPase co...	9	1	0.84	1
		GO:0033180	proton-transporting V-type ATPase, V1 do...	6	1	0.56	1
		GO:0034702	ion channel complex	21	1	1.95	1
		GO:0034703	cation channel complex	21	1	1.95	1
		GO:0034706	sodium channel complex	9	1	0.84	1
		GO:0042175	nuclear outer membrane-endoplasmic retic...	33	3	3.06	1
		GO:0042579	microbody	11	1	1.02	1
		GO:0044425	membrane part	2521	146	233.92	1
		GO:0044429	mitochondrial part	54	1	5.01	1
		GO:0044431	Golgi apparatus part	34	2	3.15	1
		GO:0044432	endoplasmic reticulum part	33	3	3.06	1
		GO:0044433	cytoplasmic vesicle part	22	3	2.04	1
		GO:0044440	endosomal part	7	1	0.65	1
		GO:0044444	cytoplasmic part	336	16	31.18	1
		GO:0048475	coated membrane	27	3	2.51	1
		GO:0055029	nuclear DNA-directed RNA polymerase comp...	15	2	1.39	1
		GO:0061695	transferase complex, transferring phosph...	20	2	1.86	1
		GO:0071944	cell periphery	69	8	6.4	1
		GO:0097525	spliceosomal snRNP complex	5	1	0.46	1
		GO:0097708	intracellular vesicle	30	3	2.78	1
		GO:0098588	bounding membrane of organelle	56	3	5.2	1
		GO:0098796	membrane protein complex	98	9	9.09	1
		GO:0098805	whole membrane	42	3	3.9	1
		GO:0098827	endoplasmic reticulum subcompartment	32	3	2.97	1
		GO:0099080	supramolecular complex	39	1	3.62	1
		GO:0099081	supramolecular polymer	39	1	3.62	1
		GO:0099512	supramolecular fiber	39	1	3.62	1
		GO:0099513	polymeric cytoskeletal fiber	32	1	2.97	1
		GO:1902495	transmembrane transporter complex	27	1	2.51	1
		GO:1905368	peptidase complex	23	1	2.13	1
		GO:1905369	endopeptidase complex	18	1	1.67	1
		GO:1990234	transferase complex	42	5	3.9	1
		GO:1990351	transporter complex	27	1	2.51	1
		GO:1990904	ribonucleoprotein complex	124	4	11.51	1
	molecular function (406)	GO:0003824	catalytic activity	3141	502	390.17	1.7982e-10
		GO:0005488	binding	6149	880	763.81	1.7982e-10
		GO:0005524	ATP binding	791	164	98.26	4.02686e-10
		GO:0030554	adenyl nucleotide binding	794	164	98.63	4.02686e-10
		GO:0032559	adenyl ribonucleotide binding	792	164	98.38	4.02686e-10
		GO:0097159	organic cyclic compound binding	2911	467	361.6	4.02686e-10
		GO:1901363	heterocyclic compound binding	2910	467	361.47	4.02686e-10
		GO:0000166	nucleotide binding	1175	221	145.95	8.1e-10
		GO:1901265	nucleoside phosphate binding	1175	221	145.95	8.1e-10
		GO:0032553	ribonucleotide binding	1076	201	133.66	1.28127e-08
		GO:0043167	ion binding	2255	369	280.11	1.28127e-08
		GO:0036094	small molecule binding	1234	224	153.28	1.458e-08
		GO:0035639	purine ribonucleoside triphosphate bindi...	1068	199	132.66	1.68231e-08
		GO:0017076	purine nucleotide binding	1091	202	135.52	1.76175e-08
		GO:0032555	purine ribonucleotide binding	1070	199	132.91	1.76175e-08
		GO:0097367	carbohydrate derivative binding	1104	204	137.14	1.76175e-08
		GO:0043168	anion binding	1251	225	155.4	2.25847e-08
		GO:0003777	microtubule motor activity	61	26	7.58	9.45e-08
		GO:0008017	microtubule binding	62	25	7.7	6.90632e-07
		GO:0003774	motor activity	105	34	13.04	1.5552e-06
		GO:0015631	tubulin binding	71	26	8.82	3.47143e-06
		GO:0016462	pyrophosphatase activity	427	90	53.04	4.01478e-06
		GO:0017111	nucleoside-triphosphatase activity	421	89	52.3	4.01478e-06
		GO:0016817	hydrolase activity, acting on acid anhydrides	435	91	54.03	4.6575e-06
		GO:0016818	hydrolase activity, acting on acid anhydrides, in phosphorus-containing anhydrides	430	90	53.41	5.0544e-06
		GO:0016787	hydrolase activity	1365	228	169.56	7.85077e-06
		GO:0003677	DNA binding	693	125	86.08	0.0001152
		GO:0005506	iron ion binding	96	26	11.92	0.00132393
		GO:0008092	cytoskeletal protein binding	146	35	18.14	0.00132393
		GO:0016705	oxidoreductase activity	104	26	12.92	0.005022
		GO:0016491	oxidoreductase activity	383	70	47.58	0.00768194
		GO:0020037	heme binding	103	25	12.79	0.00987188
		GO:0140097	catalytic activity, acting on DNA	46	14	5.71	0.0144327
		GO:0003676	nucleic acid binding	1713	252	212.78	0.0162953
		GO:0046906	tetrapyrrole binding	107	25	13.29	0.0163851
		GO:0140096	catalytic activity, acting on a protein	1116	170	138.63	0.025245
		GO:0016740	transferase activity	1119	169	139	0.0367784
		GO:0008146	sulfotransferase activity	73	18	9.07	0.0377289
		GO:0016782	transferase activity, transferring sulfu...	74	18	9.19	0.0431169
		GO:0016772	transferase activity, transferring phosp...	638	102	79.25	0.0450765
		GO:0008289	lipid binding	98	22	12.17	0.0453995
		GO:0016779	nucleotidyltransferase activity	70	17	8.7	0.0520714
		GO:0005319	lipid transporter activity	19	7	2.36	0.0658926
		GO:0004190	aspartic-type endopeptidase activity	20	7	2.48	0.086616
		GO:0070001	aspartic-type peptidase activity	20	7	2.48	0.086616
		GO:0004867	serine-type endopeptidase inhibitor acti...	25	8	3.11	0.0884106
		GO:0046914	transition metal ion binding	555	88	68.94	0.0884106
		GO:0003700	DNA binding transcription factor activit...	262	46	32.54	0.0920363
		GO:0070011	peptidase activity, acting on L-amino ac...	437	71	54.28	0.0976959
		GO:0070566	adenylyltransferase activity	8	4	0.99	0.106628
		GO:0004866	endopeptidase inhibitor activity	59	14	7.33	0.107012
		GO:0008233	peptidase activity	447	72	55.53	0.107012
		GO:0061135	endopeptidase regulator activity	59	14	7.33	0.107012
		GO:0003899	DNA-directed 5'-3' RNA polymerase activi...	22	7	2.73	0.122715
		GO:0034062	5'-3' RNA polymerase activity	22	7	2.73	0.122715
		GO:0097747	RNA polymerase activity	22	7	2.73	0.122715
		GO:0004672	protein kinase activity	481	76	59.75	0.124684
		GO:0035091	phosphatidylinositol binding	49	12	6.09	0.124684
		GO:0008199	ferric iron binding	5	3	0.62	0.125484
		GO:0030414	peptidase inhibitor activity	67	15	8.32	0.125484
		GO:0061134	peptidase regulator activity	67	15	8.32	0.125484
		GO:0016773	phosphotransferase activity, alcohol gro...	528	82	65.59	0.138118
		GO:0016887	ATPase activity	93	19	11.55	0.144951
		GO:0004180	carboxypeptidase activity	24	7	2.98	0.174656
		GO:0034061	DNA polymerase activity	19	6	2.36	0.175932
		GO:0004857	enzyme inhibitor activity	89	18	11.06	0.176654
		GO:0003924	GTPase activity	216	37	26.83	0.185188
		GO:0005543	phospholipid binding	65	14	8.07	0.189183
		GO:0004652	polynucleotide adenylyltransferase activ...	6	3	0.75	0.193068
		GO:0016301	kinase activity	540	82	67.08	0.193068
		GO:0016645	oxidoreductase activity, acting on the C...	6	3	0.75	0.193068
		GO:0016646	oxidoreductase activity, acting on the C...	6	3	0.75	0.193068
		GO:0042802	identical protein binding	6	3	0.75	0.193068
		GO:0016614	oxidoreductase activity, acting on CH-OH...	42	10	5.22	0.196108
		GO:0008238	exopeptidase activity	37	9	4.6	0.218765
		GO:0004181	metallocarboxypeptidase activity	21	6	2.61	0.239529
		GO:0008235	metalloexopeptidase activity	21	6	2.61	0.239529
		GO:0004175	endopeptidase activity	295	47	36.64	0.258005
		GO:0046872	metal ion binding	1038	147	128.94	0.258005
		GO:0051287	NAD binding	27	7	3.35	0.258005
		GO:0003854	3-beta-hydroxy-delta5-steroid dehydrogen...	7	3	0.87	0.260153
		GO:0005548	phospholipid transporter activity	7	3	0.87	0.260153
		GO:0016229	steroid dehydrogenase activity	7	3	0.87	0.260153
		GO:0033764	steroid dehydrogenase activity, acting o...	7	3	0.87	0.260153
		GO:0043015	gamma-tubulin binding	7	3	0.87	0.260153
		GO:0043169	cation binding	1043	147	129.56	0.273686
		GO:0016616	oxidoreductase activity, acting on the C...	40	9	4.97	0.294085
		GO:0140110	transcription regulator activity	307	48	38.13	0.294085
		GO:0005487	nucleocytoplasmic transporter activity	8	3	0.99	0.361606
		GO:0140098	catalytic activity, acting on RNA	114	20	14.16	0.3699
		GO:0008237	metallopeptidase activity	121	21	15.03	0.370428
		GO:0030234	enzyme regulator activity	163	27	20.25	0.376386
		GO:0005215	transporter activity	573	83	71.18	0.37699
		GO:0004518	nuclease activity	56	11	6.96	0.417753
		GO:0005515	protein binding	2690	355	334.14	0.429471
		GO:0003678	DNA helicase activity	9	3	1.12	0.448459
		GO:0016755	transferase activity, transferring amino...	9	3	1.12	0.448459
		GO:0030983	mismatched DNA binding	9	3	1.12	0.448459
		GO:0004222	metalloendopeptidase activity	84	15	10.43	0.454925
		GO:0016627	oxidoreductase activity, acting on the C...	32	7	3.97	0.455236
		GO:0004386	helicase activity	26	6	3.23	0.455252
		GO:0016746	transferase activity, transferring acyl ...	71	13	8.82	0.458508
		GO:0098772	molecular function regulator	419	61	52.05	0.482839
		GO:0003887	DNA-directed DNA polymerase activity	15	4	1.86	0.494038
		GO:0001871	pattern binding	10	3	1.24	0.500161
		GO:0004415	hyalurononglucosaminidase activity	5	2	0.62	0.500161
		GO:0008094	DNA-dependent ATPase activity	10	3	1.24	0.500161
		GO:0008173	RNA methyltransferase activity	10	3	1.24	0.500161
		GO:0008175	tRNA methyltransferase activity	5	2	0.62	0.500161
		GO:0015929	hexosaminidase activity	5	2	0.62	0.500161
		GO:0016714	oxidoreductase activity, acting on paire...	5	2	0.62	0.500161
		GO:0019843	rRNA binding	5	2	0.62	0.500161
		GO:0022892	substrate-specific transporter activity	370	54	45.96	0.500161
		GO:0030247	polysaccharide binding	10	3	1.24	0.500161
		GO:0030674	protein binding, bridging	5	2	0.62	0.500161
		GO:0060090	molecular adaptor activity	5	2	0.62	0.500161
		GO:0003690	double-stranded DNA binding	16	4	1.99	0.530737
		GO:0004674	protein serine/threonine kinase activity	75	13	9.32	0.548027
		GO:0005201	extracellular matrix structural constitu...	17	4	2.11	0.614101
		GO:0016747	transferase activity, transferring acyl ...	36	7	4.47	0.614101
		GO:0003916	DNA topoisomerase activity	6	2	0.75	0.635503
		GO:0004000	adenosine deaminase activity	6	2	0.75	0.635503
		GO:0008234	cysteine-type peptidase activity	99	16	12.3	0.635503
		GO:0010181	FMN binding	6	2	0.75	0.635503
		GO:0061608	nuclear import signal receptor activity	6	2	0.75	0.635503
		GO:0070008	serine-type exopeptidase activity	6	2	0.75	0.635503
		GO:0005044	scavenger receptor activity	37	7	4.6	0.638862
		GO:0038024	cargo receptor activity	37	7	4.6	0.638862
		GO:0004497	monooxygenase activity	18	4	2.24	0.655844
		GO:0008083	growth factor activity	65	11	8.07	0.655844
		GO:0008565	protein transporter activity	12	3	1.49	0.655844
		GO:0015197	peptide transporter activity	12	3	1.49	0.655844
		GO:0050662	coenzyme binding	79	13	9.81	0.655844
		GO:0004003	ATP-dependent DNA helicase activity	7	2	0.87	0.754669
		GO:0004519	endonuclease activity	26	5	3.23	0.754669
		GO:0005088	Ras guanyl-nucleotide exchange factor ac...	61	10	7.58	0.754669
		GO:0005089	Rho guanyl-nucleotide exchange factor ac...	61	10	7.58	0.754669
		GO:0016798	hydrolase activity, acting on glycosyl b...	61	10	7.58	0.754669
		GO:0016799	hydrolase activity, hydrolyzing N-glycos...	7	2	0.87	0.754669
		GO:0019887	protein kinase regulator activity	13	3	1.61	0.754669
		GO:0030246	carbohydrate binding	33	6	4.1	0.754669
		GO:0070403	NAD+ binding	7	2	0.87	0.754669
		GO:0008270	zinc ion binding	431	59	53.54	0.77223
		GO:0000975	regulatory region DNA binding	14	3	1.74	0.803002
		GO:0001067	regulatory region nucleic acid binding	14	3	1.74	0.803002
		GO:0004252	serine-type endopeptidase activity	159	23	19.75	0.803002
		GO:0008236	serine-type peptidase activity	174	25	21.61	0.803002
		GO:0017048	Rho GTPase binding	70	11	8.7	0.803002
		GO:0017171	serine hydrolase activity	174	25	21.61	0.803002
		GO:0044212	transcription regulatory region DNA bind...	14	3	1.74	0.803002
		GO:0004553	hydrolase activity, hydrolyzing O-glycos...	49	8	6.09	0.808617
		GO:0008026	ATP-dependent helicase activity	8	2	0.99	0.808617
		GO:0008171	O-methyltransferase activity	8	2	0.99	0.808617
		GO:0016538	cyclin-dependent protein serine/threonin...	8	2	0.99	0.808617
		GO:0016780	phosphotransferase activity, for other s...	8	2	0.99	0.808617
		GO:0046983	protein dimerization activity	137	20	17.02	0.808617
		GO:0070035	purine NTP-dependent helicase activity	8	2	0.99	0.808617
		GO:0050660	flavin adenine dinucleotide binding	35	6	4.35	0.809867
		GO:0019207	kinase regulator activity	15	3	1.86	0.866119
		GO:0016853	isomerase activity	51	8	6.34	0.899707
		GO:0005096	GTPase activator activity	37	6	4.6	0.92913
		GO:0046873	metal ion transmembrane transporter acti...	74	11	9.19	0.92913
		GO:0008509	anion transmembrane transporter activity	30	5	3.73	0.929402
		GO:0017016	Ras GTPase binding	82	12	10.19	0.929402
		GO:0031267	small GTPase binding	82	12	10.19	0.929402
		GO:0042623	ATPase activity, coupled	52	8	6.46	0.929402
		GO:0008138	protein tyrosine/serine/threonine phosph...	46	7	5.71	0.996387
		GO:0048037	cofactor binding	122	17	15.15	0.996387
		GO:0000287	magnesium ion binding	24	1	2.98	1
		GO:0000988	transcription factor activity, protein b...	36	2	4.47	1
		GO:0000989	transcription factor activity, transcrip...	36	2	4.47	1
		GO:0001664	G-protein coupled receptor binding	31	3	3.85	1
		GO:0001882	nucleoside binding	278	36	34.53	1
		GO:0001883	purine nucleoside binding	277	35	34.41	1
		GO:0003674	molecular_function	10377	1289	1289	1
		GO:0003684	damaged DNA binding	12	1	1.49	1
		GO:0003712	transcription cofactor activity	36	2	4.47	1
		GO:0003723	RNA binding	176	20	21.86	1
		GO:0003735	structural constituent of ribosome	100	2	12.42	1
		GO:0003743	translation initiation factor activity	16	1	1.99	1
		GO:0003755	peptidyl-prolyl cis-trans isomerase acti...	18	3	2.24	1
		GO:0003779	actin binding	63	8	7.83	1
		GO:0003810	protein-glutamine gamma-glutamyltransfer...	6	1	0.75	1
		GO:0003950	NAD+ ADP-ribosyltransferase activity	19	2	2.36	1
		GO:0003954	NADH dehydrogenase activity	8	1	0.99	1
		GO:0003956	NAD(P)+-protein-arginine ADP-ribosyltran...	12	1	1.49	1
		GO:0004143	diacylglycerol kinase activity	11	1	1.37	1
		GO:0004197	cysteine-type endopeptidase activity	17	1	2.11	1
		GO:0004298	threonine-type endopeptidase activity	15	1	1.86	1
		GO:0004383	guanylate cyclase activity	7	1	0.87	1
		GO:0004402	histone acetyltransferase activity	9	1	1.12	1
		GO:0004435	phosphatidylinositol phospholipase C act...	15	2	1.86	1
		GO:0004499	N,N-dimethylaniline monooxygenase activi...	7	1	0.87	1
		GO:0004521	endoribonuclease activity	18	2	2.24	1
		GO:0004523	RNA-DNA hybrid ribonuclease activity	10	1	1.24	1
		GO:0004527	exonuclease activity	9	1	1.12	1
		GO:0004540	ribonuclease activity	31	4	3.85	1
		GO:0004559	alpha-mannosidase activity	12	1	1.49	1
		GO:0004601	peroxidase activity	7	1	0.87	1
		GO:0004602	glutathione peroxidase activity	6	1	0.75	1
		GO:0004620	phospholipase activity	43	4	5.34	1
		GO:0004629	phospholipase C activity	15	2	1.86	1
		GO:0004675	transmembrane receptor protein serine/th...	12	2	1.49	1
		GO:0004713	protein tyrosine kinase activity	11	1	1.37	1
		GO:0004714	transmembrane receptor protein tyrosine ...	7	1	0.87	1
		GO:0004721	phosphoprotein phosphatase activity	90	11	11.18	1
		GO:0004725	protein tyrosine phosphatase activity	41	4	5.09	1
		GO:0004812	aminoacyl-tRNA ligase activity	39	4	4.84	1
		GO:0004842	ubiquitin-protein transferase activity	47	4	5.84	1
		GO:0004859	phospholipase inhibitor activity	5	1	0.62	1
		GO:0004860	protein kinase inhibitor activity	8	1	0.99	1
		GO:0004869	cysteine-type endopeptidase inhibitor ac...	10	2	1.24	1
		GO:0004871	signal transducer activity	1723	51	214.03	1
		GO:0004872	receptor activity	1802	62	223.84	1
		GO:0004888	transmembrane signaling receptor activit...	1710	51	212.41	1
		GO:0004930	G-protein coupled receptor activity	470	40	58.38	1
		GO:0004970	ionotropic glutamate receptor activity	18	1	2.24	1
		GO:0004984	olfactory receptor activity	1200	5	149.06	1
		GO:0005085	guanyl-nucleotide exchange factor activi...	100	13	12.42	1
		GO:0005102	receptor binding	225	30	27.95	1
		GO:0005125	cytokine activity	42	3	5.22	1
		GO:0005126	cytokine receptor binding	56	5	6.96	1
		GO:0005164	tumor necrosis factor receptor binding	14	2	1.74	1
		GO:0005179	hormone activity	49	7	6.09	1
		GO:0005198	structural molecule activity	174	9	21.61	1
		GO:0005216	ion channel activity	208	21	25.84	1
		GO:0005227	calcium activated cation channel activit...	7	1	0.87	1
		GO:0005230	extracellular ligand-gated ion channel a...	63	5	7.83	1
		GO:0005244	voltage-gated ion channel activity	30	1	3.73	1
		GO:0005248	voltage-gated sodium channel activity	9	1	1.12	1
		GO:0005261	cation channel activity	46	3	5.71	1
		GO:0005267	potassium channel activity	17	1	2.11	1
		GO:0005272	sodium channel activity	16	2	1.99	1
		GO:0005507	copper ion binding	16	2	1.99	1
		GO:0005509	calcium ion binding	341	40	42.36	1
		GO:0005520	insulin-like growth factor binding	13	1	1.61	1
		GO:0005525	GTP binding	277	35	34.41	1
		GO:0005539	glycosaminoglycan binding	21	1	2.61	1
		GO:0005540	hyaluronic acid binding	15	1	1.86	1
		GO:0005544	calcium-dependent phospholipid binding	11	1	1.37	1
		GO:0008009	chemokine activity	28	3	3.48	1
		GO:0008047	enzyme activator activity	48	7	5.96	1
		GO:0008066	glutamate receptor activity	18	1	2.24	1
		GO:0008080	N-acetyltransferase activity	10	1	1.24	1
		GO:0008081	phosphoric diester hydrolase activity	44	4	5.47	1
		GO:0008134	transcription factor binding	6	1	0.75	1
		GO:0008135	translation factor activity, RNA binding	26	3	3.23	1
		GO:0008137	NADH dehydrogenase (ubiquinone) activity	7	1	0.87	1
		GO:0008168	methyltransferase activity	80	11	9.94	1
		GO:0008170	N-methyltransferase activity	12	2	1.49	1
		GO:0008194	UDP-glycosyltransferase activity	35	3	4.35	1
		GO:0008252	nucleotidase activity	8	1	0.99	1
		GO:0008253	5'-nucleotidase activity	8	1	0.99	1
		GO:0008276	protein methyltransferase activity	11	1	1.37	1
		GO:0008324	cation transmembrane transporter activit...	141	19	17.51	1
		GO:0008373	sialyltransferase activity	22	3	2.73	1
		GO:0008375	acetylglucosaminyltransferase activity	17	2	2.11	1
		GO:0008378	galactosyltransferase activity	21	3	2.61	1
		GO:0008408	3'-5' exonuclease activity	6	1	0.75	1
		GO:0008443	phosphofructokinase activity	6	1	0.75	1
		GO:0008484	sulfuric ester hydrolase activity	17	2	2.11	1
		GO:0008519	ammonium transmembrane transporter activ...	5	1	0.62	1
		GO:0008536	Ran GTPase binding	12	1	1.49	1
		GO:0008757	S-adenosylmethionine-dependent methyltra...	18	3	2.24	1
		GO:0009055	electron transfer activity	28	3	3.48	1
		GO:0009975	cyclase activity	11	2	1.37	1
		GO:0009982	pseudouridine synthase activity	8	1	0.99	1
		GO:0015075	ion transmembrane transporter activity	328	42	40.74	1
		GO:0015077	monovalent inorganic cation transmembran...	82	7	10.19	1
		GO:0015078	hydrogen ion transmembrane transporter a...	48	4	5.96	1
		GO:0015079	potassium ion transmembrane transporter ...	17	1	2.11	1
		GO:0015081	sodium ion transmembrane transporter act...	17	2	2.11	1
		GO:0015085	calcium ion transmembrane transporter ac...	15	1	1.86	1
		GO:0015095	magnesium ion transmembrane transporter ...	7	1	0.87	1
		GO:0015103	inorganic anion transmembrane transporte...	22	3	2.73	1
		GO:0015116	sulfate transmembrane transporter activi...	10	2	1.24	1
		GO:0015267	channel activity	225	22	27.95	1
		GO:0015269	calcium-activated potassium channel acti...	7	1	0.87	1
		GO:0015276	ligand-gated ion channel activity	65	5	8.07	1
		GO:0015291	secondary active transmembrane transport...	26	3	3.23	1
		GO:0015293	symporter activity	9	1	1.12	1
		GO:0015297	antiporter activity	15	1	1.86	1
		GO:0015298	solute:cation antiporter activity	13	1	1.61	1
		GO:0015299	solute:proton antiporter activity	13	1	1.61	1
		GO:0015399	primary active transmembrane transporter...	39	5	4.84	1
		GO:0015405	P-P-bond-hydrolysis-driven transmembrane...	39	5	4.84	1
		GO:0015923	mannosidase activity	12	1	1.49	1
		GO:0015932	nucleobase-containing compound transmemb...	9	1	1.12	1
		GO:0016209	antioxidant activity	14	2	1.74	1
		GO:0016247	channel regulator activity	5	1	0.62	1
		GO:0016278	lysine N-methyltransferase activity	10	1	1.24	1
		GO:0016279	protein-lysine N-methyltransferase activ...	10	1	1.24	1
		GO:0016298	lipase activity	43	4	5.34	1
		GO:0016407	acetyltransferase activity	12	1	1.49	1
		GO:0016410	N-acyltransferase activity	19	2	2.36	1
		GO:0016651	oxidoreductase activity, acting on NAD(P...	11	1	1.37	1
		GO:0016655	oxidoreductase activity, acting on NAD(P...	7	1	0.87	1
		GO:0016684	oxidoreductase activity, acting on perox...	13	2	1.61	1
		GO:0016701	oxidoreductase activity, acting on singl...	14	2	1.74	1
		GO:0016702	oxidoreductase activity, acting on singl...	13	2	1.61	1
		GO:0016709	oxidoreductase activity, acting on paire...	10	2	1.24	1
		GO:0016741	transferase activity, transferring one-c...	86	11	10.68	1
		GO:0016757	transferase activity, transferring glyco...	182	20	22.61	1
		GO:0016758	transferase activity, transferring hexos...	100	9	12.42	1
		GO:0016763	transferase activity, transferring pento...	36	3	4.47	1
		GO:0016788	hydrolase activity, acting on ester bond...	276	35	34.28	1
		GO:0016791	phosphatase activity	105	13	13.04	1
		GO:0016810	hydrolase activity, acting on carbon-nit...	27	3	3.35	1
		GO:0016811	hydrolase activity, acting on carbon-nit...	8	1	0.99	1
		GO:0016814	hydrolase activity, acting on carbon-nit...	15	2	1.86	1
		GO:0016820	hydrolase activity, acting on acid anhyd...	39	5	4.84	1
		GO:0016829	lyase activity	59	8	7.33	1
		GO:0016830	carbon-carbon lyase activity	21	3	2.61	1
		GO:0016831	carboxy-lyase activity	18	3	2.24	1
		GO:0016835	carbon-oxygen lyase activity	8	1	0.99	1
		GO:0016849	phosphorus-oxygen lyase activity	21	2	2.61	1
		GO:0016859	cis-trans isomerase activity	18	3	2.24	1
		GO:0016860	intramolecular oxidoreductase activity	8	1	0.99	1
		GO:0016866	intramolecular transferase activity	16	2	1.99	1
		GO:0016868	intramolecular transferase activity, pho...	7	1	0.87	1
		GO:0016874	ligase activity	34	4	4.22	1
		GO:0016879	ligase activity, forming carbon-nitrogen...	18	1	2.24	1
		GO:0016891	endoribonuclease activity, producing 5'-...	12	1	1.49	1
		GO:0016893	endonuclease activity, active with eithe...	13	1	1.61	1
		GO:0018024	histone-lysine N-methyltransferase activ...	10	1	1.24	1
		GO:0019001	guanyl nucleotide binding	297	38	36.89	1
		GO:0019199	transmembrane receptor protein kinase ac...	19	3	2.36	1
		GO:0019200	carbohydrate kinase activity	6	1	0.75	1
		GO:0019210	kinase inhibitor activity	8	1	0.99	1
		GO:0019239	deaminase activity	12	2	1.49	1
		GO:0019783	ubiquitin-like protein-specific protease...	58	7	7.2	1
		GO:0019787	ubiquitin-like protein transferase activ...	47	4	5.84	1
		GO:0019829	cation-transporting ATPase activity	12	2	1.49	1
		GO:0019838	growth factor binding	14	1	1.74	1
		GO:0019842	vitamin binding	43	2	5.34	1
		GO:0019899	enzyme binding	136	16	16.89	1
		GO:0019904	protein domain specific binding	6	1	0.75	1
		GO:0022803	passive transmembrane transporter activity	225	22	27.95	1
		GO:0022804	active transmembrane transporter activit...	65	8	8.07	1
		GO:0022824	transmitter-gated ion channel activity	18	1	2.24	1
		GO:0022832	voltage-gated channel activity	30	1	3.73	1
		GO:0022834	ligand-gated channel activity	65	5	8.07	1
		GO:0022835	transmitter-gated channel activity	18	1	2.24	1
		GO:0022836	gated channel activity	102	7	12.67	1
		GO:0022838	substrate-specific channel activity	208	21	25.84	1
		GO:0022839	ion gated channel activity	7	1	0.87	1
		GO:0022853	active ion transmembrane transporter act...	12	2	1.49	1
		GO:0022857	transmembrane transporter activity	474	59	58.88	1
		GO:0022890	inorganic cation transmembrane transport...	122	15	15.15	1
		GO:0022891	substrate-specific transmembrane transpo...	339	44	42.11	1
		GO:0030170	pyridoxal phosphate binding	33	2	4.1	1
		GO:0030291	protein serine/threonine kinase inhibito...	8	1	0.99	1
		GO:0030545	receptor regulator activity	155	21	19.25	1
		GO:0030594	neurotransmitter receptor activity	18	1	2.24	1
		GO:0030695	GTPase regulator activity	46	6	5.71	1
		GO:0031406	carboxylic acid binding	20	1	2.48	1
		GO:0031683	G-protein beta/gamma-subunit complex bin...	19	3	2.36	1
		GO:0032403	protein complex binding	37	5	4.6	1
		GO:0032549	ribonucleoside binding	277	35	34.41	1
		GO:0032550	purine ribonucleoside binding	277	35	34.41	1
		GO:0032561	guanyl ribonucleotide binding	278	35	34.53	1
		GO:0032813	tumor necrosis factor receptor superfami...	14	2	1.74	1
		GO:0034212	peptide N-acetyltransferase activity	10	1	1.24	1
		GO:0035251	UDP-glucosyltransferase activity	5	1	0.62	1
		GO:0036442	hydrogen-exporting ATPase activity	5	1	0.62	1
		GO:0036459	thiol-dependent ubiquitinyl hydrolase ac...	57	7	7.08	1
		GO:0038023	signaling receptor activity	1720	51	213.65	1
		GO:0042054	histone methyltransferase activity	10	1	1.24	1
		GO:0042379	chemokine receptor binding	28	3	3.48	1
		GO:0042578	phosphoric ester hydrolase activity	154	18	19.13	1
		GO:0042625	ATPase coupled ion transmembrane transpo...	12	2	1.49	1
		GO:0042626	ATPase activity, coupled to transmembran...	39	5	4.84	1
		GO:0043177	organic acid binding	20	1	2.48	1
		GO:0043492	ATPase activity, coupled to movement of ...	39	5	4.84	1
		GO:0043565	sequence-specific DNA binding	135	17	16.77	1
		GO:0044769	ATPase activity, coupled to transmembran...	8	1	0.99	1
		GO:0044877	macromolecular complex binding	50	5	6.21	1
		GO:0046527	glucosyltransferase activity	6	1	0.75	1
		GO:0046933	proton-transporting ATP synthase activit...	6	1	0.75	1
		GO:0046961	proton-transporting ATPase activity, rot...	5	1	0.62	1
		GO:0047961	glycine N-acyltransferase activity	7	1	0.87	1
		GO:0048018	receptor ligand activity	155	21	19.25	1
		GO:0050136	NADH dehydrogenase (quinone) activity	7	1	0.87	1
		GO:0050661	NADP binding	12	1	1.49	1
		GO:0051015	actin filament binding	15	2	1.86	1
		GO:0051020	GTPase binding	121	15	15.03	1
		GO:0051082	unfolded protein binding	16	2	1.99	1
		GO:0051213	dioxygenase activity	15	2	1.86	1
		GO:0051536	iron-sulfur cluster binding	25	3	3.11	1
		GO:0051540	metal cluster binding	25	3	3.11	1
		GO:0051920	peroxiredoxin activity	6	1	0.75	1
		GO:0052689	carboxylic ester hydrolase activity	18	2	2.24	1
		GO:0055102	lipase inhibitor activity	5	1	0.62	1
		GO:0060089	molecular transducer activity	1802	62	223.84	1
		GO:0060589	nucleoside-triphosphatase regulator acti...	52	6	6.46	1
		GO:0061733	peptide-lysine-N-acetyltransferase activ...	10	1	1.24	1
		GO:0070003	threonine-type peptidase activity	15	1	1.86	1
		GO:0070279	vitamin B6 binding	33	2	4.1	1
		GO:0072509	divalent inorganic cation transmembrane ...	22	2	2.73	1
		GO:0099106	ion channel regulator activity	5	1	0.62	1
		GO:0099600	transmembrane receptor activity	1755	55	218	1
		GO:0101005	ubiquitinyl hydrolase activity	57	7	7.08	1
		GO:0140101	catalytic activity, acting on a tRNA	55	8	6.83	1
		GO:1901505	carbohydrate derivative transmembrane tr...	8	1	0.99	1
		GO:1901682	sulfur compound transmembrane transporte...	10	2	1.24	1
		GO:1905030	voltage-gated ion channel activity invol...	9	1	1.12	1
M vs. F (1427)	biological process (752)	GO:0007017	microtubule-based process	89	67	22.92	8e-20
		GO:0007018	microtubule-based movement	65	48	16.74	1.92e-13
		GO:0006928	movement of cell or subcellular componen...	74	51	19.06	1.65333e-12
		GO:0008152	metabolic process	3130	938	806.03	1.76e-11
		GO:0044238	primary metabolic process	2641	808	680.11	3.36e-11
		GO:0071704	organic substance metabolic process	2704	823	696.33	5.46667e-11
		GO:0006807	nitrogen compound metabolic process	2437	744	627.57	1.25714e-09
		GO:0000003	reproduction	22	20	5.67	1.77778e-08
		GO:0022414	reproductive process	22	20	5.67	1.77778e-08
		GO:0043170	macromolecule metabolic process	2290	691	589.72	1.52e-07
		GO:0006259	DNA metabolic process	148	71	38.11	2.47273e-07
		GO:0006793	phosphorus metabolic process	726	247	186.96	5.53846e-06
		GO:0006796	phosphate-containing compound metabolic ...	726	247	186.96	5.53846e-06
		GO:0044237	cellular metabolic process	2252	662	579.93	4.62857e-05
		GO:0007049	cell cycle	55	31	14.16	6.93333e-05
		GO:0006281	DNA repair	63	34	16.22	7.5e-05
		GO:0000226	microtubule cytoskeleton organization	21	16	5.41	8.47059e-05
		GO:0006260	DNA replication	46	27	11.85	9.33333e-05
		GO:0051321	meiotic cell cycle	12	11	3.09	0.000126316
		GO:0006996	organelle organization	180	74	46.35	0.000148
		GO:0071824	protein-DNA complex subunit organization	24	17	6.18	0.000170435
		GO:0140013	meiotic nuclear division	9	9	2.32	0.000170435
		GO:1903046	meiotic cell cycle process	9	9	2.32	0.000170435
		GO:0006974	cellular response to DNA damage stimulus	71	36	18.28	0.000176667
		GO:0043412	macromolecule modification	785	254	202.15	0.0001952
		GO:0006464	cellular protein modification process	758	246	195.2	0.000204444
		GO:0036211	protein modification process	758	246	195.2	0.000204444
		GO:0033554	cellular response to stress	72	36	18.54	0.000228571
		GO:0065004	protein-DNA complex assembly	23	16	5.92	0.000358621
		GO:0006468	protein phosphorylation	474	162	122.06	0.000373333
		GO:0034508	centromere complex assembly	8	8	2.06	0.000490323
		GO:0044260	cellular macromolecule metabolic process	1925	563	495.72	0.000525
		GO:0019538	protein metabolic process	1305	395	336.06	0.000541176
		GO:1901564	organonitrogen compound metabolic proces...	1437	431	370.05	0.000541176
		GO:0022402	cell cycle process	38	22	9.79	0.000594286
		GO:0006508	proteolysis	432	148	111.25	0.000666667
		GO:0016310	phosphorylation	495	166	127.47	0.000779487
		GO:0019953	sexual reproduction	10	9	2.58	0.000779487
		GO:0044703	multi-organism reproductive process	10	9	2.58	0.000779487
		GO:0006139	nucleobase-containing compound metabolic...	1115	341	287.13	0.00078
		GO:1901360	organic cyclic compound metabolic proces...	1148	350	295.63	0.000780488
		GO:0051276	chromosome organization	71	34	18.28	0.000857143
		GO:0070925	organelle assembly	16	12	4.12	0.000948837
		GO:0006950	response to stress	109	47	28.07	0.000963636
		GO:0046483	heterocycle metabolic process	1136	345	292.54	0.00119111
		GO:0006725	cellular aromatic compound metabolic pro...	1135	344	292.28	0.00144348
		GO:0007127	meiosis I	6	6	1.55	0.00454902
		GO:0007338	single fertilization	6	6	1.55	0.00454902
		GO:0009566	fertilization	6	6	1.55	0.00454902
		GO:0016043	cellular component organization	293	102	75.45	0.00454902
		GO:0045132	meiotic chromosome segregation	6	6	1.55	0.00454902
		GO:0090304	nucleic acid metabolic process	1015	304	261.38	0.00907692
		GO:0071840	cellular component organization or bioge...	316	106	81.38	0.0143396
		GO:0007098	centrosome cycle	5	5	1.29	0.0158596
		GO:0044782	cilium organization	5	5	1.29	0.0158596
		GO:0051382	kinetochore assembly	5	5	1.29	0.0158596
		GO:0051383	kinetochore organization	5	5	1.29	0.0158596
		GO:0006270	DNA replication initiation	11	8	2.83	0.02
		GO:0007010	cytoskeleton organization	68	29	17.51	0.0231864
		GO:0006261	DNA-dependent DNA replication	14	9	3.61	0.0356
		GO:0000280	nuclear division	19	11	4.89	0.0382951
		GO:0051704	multi-organism process	27	14	6.95	0.0418065
		GO:0034728	nucleosome organization	17	10	4.38	0.0492698
		GO:0006869	lipid transport	36	17	9.27	0.05425
		GO:0030030	cell projection organization	8	6	2.06	0.0598788
		GO:0120036	plasma membrane bounded cell projection ...	8	6	2.06	0.0598788
		GO:0031023	microtubule organizing center organizati...	6	5	1.55	0.0625882
		GO:0032504	multicellular organism reproduction	6	5	1.55	0.0625882
		GO:0019637	organophosphate metabolic process	160	56	41.2	0.0628406
		GO:0006811	ion transport	367	116	94.51	0.0645714
		GO:0006629	lipid metabolic process	161	56	41.46	0.0707606
		GO:0007059	chromosome segregation	18	10	4.64	0.0747778
		GO:0010876	lipid localization	38	17	9.79	0.0929315
		GO:0006334	nucleosome assembly	16	9	4.12	0.0971733
		GO:0031497	chromatin assembly	16	9	4.12	0.0971733
		GO:0009117	nucleotide metabolic process	82	31	21.12	0.109895
		GO:0006298	mismatch repair	9	6	2.32	0.118974
		GO:0032886	regulation of microtubule-based process	9	6	2.32	0.118974
		GO:0048285	organelle fission	22	11	5.67	0.125873
		GO:0006753	nucleoside phosphate metabolic process	83	31	21.37	0.1266
		GO:0009165	nucleotide biosynthetic process	52	21	13.39	0.141171
		GO:1901293	nucleoside phosphate biosynthetic proces...	52	21	13.39	0.141171
		GO:0006694	steroid biosynthetic process	7	5	1.8	0.141301
		GO:0006323	DNA packaging	17	9	4.38	0.142762
		GO:0006302	double-strand break repair	12	7	3.09	0.155907
		GO:0034641	cellular nitrogen compound metabolic pro...	1268	357	326.53	0.155907
		GO:0090305	nucleic acid phosphodiester bond hydroly...	5	4	1.29	0.160184
		GO:0051179	localization	822	237	211.68	0.163545
		GO:0051234	establishment of localization	804	232	207.05	0.166202
		GO:0006333	chromatin assembly or disassembly	18	9	4.64	0.206667
		GO:0006810	transport	802	230	206.53	0.218
		GO:0009190	cyclic nucleotide biosynthetic process	21	10	5.41	0.218
		GO:0071103	DNA conformation change	24	11	6.18	0.225462
		GO:0051726	regulation of cell cycle	27	12	6.95	0.22834
		GO:0006310	DNA recombination	13	7	3.35	0.238568
		GO:0009968	negative regulation of signal transducti...	8	5	2.06	0.244277
		GO:0010648	negative regulation of cell communicatio...	8	5	2.06	0.244277
		GO:0022607	cellular component assembly	156	51	40.17	0.244277
		GO:0023057	negative regulation of signaling	8	5	2.06	0.244277
		GO:0044267	cellular protein metabolic process	958	271	246.7	0.244277
		GO:0070507	regulation of microtubule cytoskeleton o...	8	5	2.06	0.244277
		GO:0016311	dephosphorylation	92	32	23.69	0.258097
		GO:0055086	nucleobase-containing small molecule met...	92	32	23.69	0.258097
		GO:0000278	mitotic cell cycle	19	9	4.89	0.263846
		GO:0009187	cyclic nucleotide metabolic process	22	10	5.67	0.271238
		GO:0052652	cyclic purine nucleotide metabolic proce...	11	6	2.83	0.296453
		GO:0006284	base-excision repair	6	4	1.55	0.302764
		GO:0007218	neuropeptide signaling pathway	6	4	1.55	0.302764
		GO:0010948	negative regulation of cell cycle proces...	6	4	1.55	0.302764
		GO:0030111	regulation of Wnt signaling pathway	6	4	1.55	0.302764
		GO:0090407	organophosphate biosynthetic process	87	30	22.4	0.309333
		GO:0098813	nuclear chromosome segregation	14	7	3.61	0.3165
		GO:1901362	organic cyclic compound biosynthetic pro...	781	221	201.12	0.330407
		GO:0034654	nucleobase-containing compound biosynthe...	757	214	194.94	0.362246
		GO:0030001	metal ion transport	85	29	21.89	0.364452
		GO:0006289	nucleotide-excision repair	9	5	2.32	0.372339
		GO:0006325	chromatin organization	39	15	10.04	0.372339
		GO:0008202	steroid metabolic process	9	5	2.32	0.372339
		GO:0019438	aromatic compound biosynthetic process	769	216	198.03	0.428235
		GO:1903047	mitotic cell cycle process	15	7	3.86	0.434
		GO:0006352	DNA-templated transcription, initiation	21	9	5.41	0.436628
		GO:0000726	non-recombinational repair	7	4	1.8	0.446619
		GO:0006182	cGMP biosynthetic process	7	4	1.8	0.446619
		GO:0006303	double-strand break repair via nonhomolo...	7	4	1.8	0.446619
		GO:0006606	protein import into nucleus	7	4	1.8	0.446619
		GO:0006644	phospholipid metabolic process	64	22	16.48	0.446619
		GO:0007399	nervous system development	7	4	1.8	0.446619
		GO:0015908	fatty acid transport	7	4	1.8	0.446619
		GO:0015909	long-chain fatty acid transport	7	4	1.8	0.446619
		GO:0032309	icosanoid secretion	7	4	1.8	0.446619
		GO:0034504	protein localization to nucleus	7	4	1.8	0.446619
		GO:0044085	cellular component biogenesis	179	55	46.1	0.446619
		GO:0046068	cGMP metabolic process	7	4	1.8	0.446619
		GO:0046717	acid secretion	7	4	1.8	0.446619
		GO:0050482	arachidonic acid secretion	7	4	1.8	0.446619
		GO:0051170	nuclear import	7	4	1.8	0.446619
		GO:0071715	icosanoid transport	7	4	1.8	0.446619
		GO:1901571	fatty acid derivative transport	7	4	1.8	0.446619
		GO:1903963	arachidonate transport	7	4	1.8	0.446619
		GO:0016055	Wnt signaling pathway	28	11	7.21	0.447062
		GO:0018130	heterocycle biosynthetic process	774	216	199.32	0.447062
		GO:0035556	intracellular signal transduction	230	69	59.23	0.447062
		GO:0046434	organophosphate catabolic process	28	11	7.21	0.447062
		GO:0198738	cell-cell signaling by wnt	28	11	7.21	0.447062
		GO:1905114	cell surface receptor signaling pathway ...	28	11	7.21	0.447062
		GO:0006979	response to oxidative stress	10	5	2.58	0.467436
		GO:0016053	organic acid biosynthetic process	10	5	2.58	0.467436
		GO:0046394	carboxylic acid biosynthetic process	10	5	2.58	0.467436
		GO:0048585	negative regulation of response to stimu...	10	5	2.58	0.467436
		GO:0044283	small molecule biosynthetic process	26	10	6.7	0.568213
		GO:0006338	chromatin remodeling	5	3	1.29	0.575587
		GO:0030178	negative regulation of Wnt signaling pat...	5	3	1.29	0.575587
		GO:0045930	negative regulation of mitotic cell cycl...	5	3	1.29	0.575587
		GO:0051301	cell division	5	3	1.29	0.575587
		GO:0055076	transition metal ion homeostasis	5	3	1.29	0.575587
		GO:0007166	cell surface receptor signaling pathway	67	22	17.25	0.605231
		GO:0045786	negative regulation of cell cycle	17	7	4.38	0.618752
		GO:0001522	pseudouridine synthesis	11	5	2.83	0.618927
		GO:0006812	cation transport	160	48	41.2	0.618927
		GO:0010564	regulation of cell cycle process	11	5	2.83	0.618927
		GO:0015718	monocarboxylic acid transport	11	5	2.83	0.618927
		GO:0015849	organic acid transport	11	5	2.83	0.618927
		GO:0019725	cellular homeostasis	40	14	10.3	0.618927
		GO:0046942	carboxylic acid transport	11	5	2.83	0.618927
		GO:0006355	regulation of transcription, DNA-templat...	634	175	163.27	0.63964
		GO:0006915	apoptotic process	65	21	16.74	0.63964
		GO:0008219	cell death	65	21	16.74	0.63964
		GO:0012501	programmed cell death	65	21	16.74	0.63964
		GO:0016579	protein deubiquitination	51	17	13.13	0.63964
		GO:0033036	macromolecule localization	154	46	39.66	0.63964
		GO:0034622	cellular macromolecular complex assembly	72	23	18.54	0.63964
		GO:0042592	homeostatic process	44	15	11.33	0.63964
		GO:0043933	macromolecular complex subunit organizat...	143	43	36.83	0.63964
		GO:0051252	regulation of RNA metabolic process	634	175	163.27	0.63964
		GO:0065003	macromolecular complex assembly	136	41	35.02	0.63964
		GO:0070646	protein modification by small protein re...	51	17	13.13	0.63964
		GO:1903506	regulation of nucleic acid-templated tra...	634	175	163.27	0.63964
		GO:2001141	regulation of RNA biosynthetic process	634	175	163.27	0.63964
		GO:0032774	RNA biosynthetic process	703	193	181.04	0.661676
		GO:0010468	regulation of gene expression	647	178	166.61	0.673911
		GO:0006351	transcription, DNA-templated	701	192	180.52	0.687304
		GO:0009395	phospholipid catabolic process	18	7	4.64	0.687304
		GO:0055114	oxidation-reduction process	370	104	95.28	0.687304
		GO:0097659	nucleic acid-templated transcription	701	192	180.52	0.687304
		GO:0071702	organic substance transport	160	47	41.2	0.717449
		GO:0006575	cellular modified amino acid metabolic p...	9	4	2.32	0.735116
		GO:0006820	anion transport	53	17	13.65	0.735116
		GO:0006913	nucleocytoplasmic transport	12	5	3.09	0.735116
		GO:0007267	cell-cell signaling	32	11	8.24	0.735116
		GO:0008652	cellular amino acid biosynthetic process	6	3	1.55	0.735116
		GO:0009166	nucleotide catabolic process	6	3	1.55	0.735116
		GO:0010556	regulation of macromolecule biosynthetic...	644	176	165.84	0.735116
		GO:0019219	regulation of nucleobase-containing comp...	640	175	164.81	0.735116
		GO:0031326	regulation of cellular biosynthetic proc...	644	176	165.84	0.735116
		GO:0044242	cellular lipid catabolic process	22	8	5.67	0.735116
		GO:0044262	cellular carbohydrate metabolic process	6	3	1.55	0.735116
		GO:0051169	nuclear transport	12	5	3.09	0.735116
		GO:1901607	alpha-amino acid biosynthetic process	6	3	1.55	0.735116
		GO:2000112	regulation of cellular macromolecule bio...	644	176	165.84	0.735116
		GO:0009889	regulation of biosynthetic process	645	176	166.1	0.74496
		GO:0006813	potassium ion transport	19	7	4.89	0.771232
		GO:0008610	lipid biosynthetic process	50	16	12.88	0.771232
		GO:0015711	organic anion transport	19	7	4.89	0.771232
		GO:0016070	RNA metabolic process	872	235	224.56	0.800039
		GO:0008033	tRNA processing	26	9	6.7	0.800507
		GO:0006457	protein folding	16	6	4.12	0.806808
		GO:0045454	cell redox homeostasis	33	11	8.5	0.806808
		GO:0051494	negative regulation of cytoskeleton orga...	16	6	4.12	0.806808
		GO:0048523	negative regulation of cellular process	65	20	16.74	0.811886
		GO:1901576	organic substance biosynthetic process	1137	304	292.8	0.811886
		GO:0060255	regulation of macromolecule metabolic pr...	666	180	171.51	0.860322
		GO:0006873	cellular ion homeostasis	7	3	1.8	0.864267
		GO:0006875	cellular metal ion homeostasis	7	3	1.8	0.864267
		GO:0007346	regulation of mitotic cell cycle	7	3	1.8	0.864267
		GO:0008272	sulfate transport	10	4	2.58	0.864267
		GO:0009058	biosynthetic process	1177	313	303.1	0.864267
		GO:0010941	regulation of cell death	56	17	14.42	0.864267
		GO:0015693	magnesium ion transport	7	3	1.8	0.864267
		GO:0016051	carbohydrate biosynthetic process	7	3	1.8	0.864267
		GO:0017038	protein import	10	4	2.58	0.864267
		GO:0019222	regulation of metabolic process	672	181	173.05	0.864267
		GO:0030003	cellular cation homeostasis	7	3	1.8	0.864267
		GO:0031323	regulation of cellular metabolic process	663	179	170.74	0.864267
		GO:0042981	regulation of apoptotic process	56	17	14.42	0.864267
		GO:0043067	regulation of programmed cell death	56	17	14.42	0.864267
		GO:0043085	positive regulation of catalytic activit...	7	3	1.8	0.864267
		GO:0044093	positive regulation of molecular functio...	7	3	1.8	0.864267
		GO:0044281	small molecule metabolic process	207	58	53.31	0.864267
		GO:0046165	alcohol biosynthetic process	10	4	2.58	0.864267
		GO:0046173	polyol biosynthetic process	10	4	2.58	0.864267
		GO:0048519	negative regulation of biological proces...	73	22	18.8	0.864267
		GO:0051171	regulation of nitrogen compound metaboli...	659	178	169.71	0.864267
		GO:0051262	protein tetramerization	7	3	1.8	0.864267
		GO:0055082	cellular chemical homeostasis	7	3	1.8	0.864267
		GO:0055085	transmembrane transport	436	119	112.28	0.864267
		GO:0072348	sulfur compound transport	10	4	2.58	0.864267
		GO:0080090	regulation of primary metabolic process	659	178	169.71	0.864267
		GO:1901136	carbohydrate derivative catabolic proces...	10	4	2.58	0.864267
		GO:1901292	nucleoside phosphate catabolic process	7	3	1.8	0.864267
		GO:1901617	organic hydroxy compound biosynthetic pr...	10	4	2.58	0.864267
		GO:0006814	sodium ion transport	28	9	7.21	0.920361
		GO:0032011	ARF protein signal transduction	14	5	3.61	0.920361
		GO:0032012	regulation of ARF protein signal transdu...	14	5	3.61	0.920361
		GO:0032879	regulation of localization	14	5	3.61	0.920361
		GO:0044249	cellular biosynthetic process	1115	295	287.13	0.944588
		GO:0006164	purine nucleotide biosynthetic process	32	10	8.24	0.965138
		GO:0006470	protein dephosphorylation	43	13	11.07	0.97706
		GO:0015698	inorganic anion transport	25	8	6.44	0.97706
		GO:0044255	cellular lipid metabolic process	91	26	23.43	0.97706
		GO:0048584	positive regulation of response to stimu...	11	4	2.83	0.983777
		GO:0061024	membrane organization	18	6	4.64	0.983777
		GO:0051259	protein oligomerization	58	17	14.94	0.990825
		GO:0000956	nuclear-transcribed mRNA catabolic proce...	5	2	1.29	0.991715
		GO:0002684	positive regulation of immune system pro...	5	2	1.29	0.991715
		GO:0006163	purine nucleotide metabolic process	52	15	13.39	0.991715
		GO:0006952	defense response	19	6	4.89	0.991715
		GO:0006954	inflammatory response	5	2	1.29	0.991715
		GO:0006955	immune response	67	19	17.25	0.991715
		GO:0007264	small GTPase mediated signal transductio...	111	31	28.58	0.991715
		GO:0007275	multicellular organism development	79	22	20.34	0.991715
		GO:0009150	purine ribonucleotide metabolic process	49	14	12.62	0.991715
		GO:0009152	purine ribonucleotide biosynthetic proce...	29	9	7.47	0.991715
		GO:0009259	ribonucleotide metabolic process	49	14	12.62	0.991715
		GO:0009260	ribonucleotide biosynthetic process	29	9	7.47	0.991715
		GO:0009605	response to external stimulus	5	2	1.29	0.991715
		GO:0009966	regulation of signal transduction	127	35	32.7	0.991715
		GO:0010563	negative regulation of phosphorus metabo...	5	2	1.29	0.991715
		GO:0010639	negative regulation of organelle organiz...	19	6	4.89	0.991715
		GO:0010646	regulation of cell communication	127	35	32.7	0.991715
		GO:0010942	positive regulation of cell death	5	2	1.29	0.991715
		GO:0015672	monovalent inorganic cation transport	78	22	20.09	0.991715
		GO:0016042	lipid catabolic process	30	9	7.73	0.991715
		GO:0016573	histone acetylation	8	3	2.06	0.991715
		GO:0019058	viral life cycle	5	2	1.29	0.991715
		GO:0019693	ribose phosphate metabolic process	51	15	13.13	0.991715
		GO:0019751	polyol metabolic process	12	4	3.09	0.991715
		GO:0023051	regulation of signaling	128	35	32.96	0.991715
		GO:0031109	microtubule polymerization or depolymeri...	5	2	1.29	0.991715
		GO:0031110	regulation of microtubule polymerization...	5	2	1.29	0.991715
		GO:0034655	nucleobase-containing compound catabolic...	15	5	3.86	0.991715
		GO:0042398	cellular modified amino acid biosyntheti...	5	2	1.29	0.991715
		GO:0043065	positive regulation of apoptotic process	5	2	1.29	0.991715
		GO:0043068	positive regulation of programmed cell d...	5	2	1.29	0.991715
		GO:0043269	regulation of ion transport	5	2	1.29	0.991715
		GO:0045936	negative regulation of phosphate metabol...	5	2	1.29	0.991715
		GO:0046390	ribose phosphate biosynthetic process	29	9	7.47	0.991715
		GO:0046834	lipid phosphorylation	5	2	1.29	0.991715
		GO:0046854	phosphatidylinositol phosphorylation	5	2	1.29	0.991715
		GO:0046903	secretion	29	9	7.47	0.991715
		GO:0048513	animal organ development	12	4	3.09	0.991715
		GO:0048583	regulation of response to stimulus	138	38	35.54	0.991715
		GO:0048731	system development	22	7	5.67	0.991715
		GO:0048870	cell motility	8	3	2.06	0.991715
		GO:0050776	regulation of immune response	5	2	1.29	0.991715
		GO:0050790	regulation of catalytic activity	30	9	7.73	0.991715
		GO:0050801	ion homeostasis	8	3	2.06	0.991715
		GO:0051016	barbed-end actin filament capping	5	2	1.29	0.991715
		GO:0051270	regulation of cellular component movemen...	8	3	2.06	0.991715
		GO:0051674	localization of cell	8	3	2.06	0.991715
		GO:0055065	metal ion homeostasis	8	3	2.06	0.991715
		GO:0055080	cation homeostasis	8	3	2.06	0.991715
		GO:0061025	membrane fusion	8	3	2.06	0.991715
		GO:0065009	regulation of molecular function	30	9	7.73	0.991715
		GO:0070647	protein modification by small protein co...	73	21	18.8	0.991715
		GO:0072330	monocarboxylic acid biosynthetic process	5	2	1.29	0.991715
		GO:0072522	purine-containing compound biosynthetic ...	34	10	8.76	0.991715
		GO:0072527	pyrimidine-containing compound metabolic...	5	2	1.29	0.991715
		GO:0072528	pyrimidine-containing compound biosynthe...	5	2	1.29	0.991715
		GO:0098771	inorganic ion homeostasis	8	3	2.06	0.991715
		GO:0006461	protein complex assembly	110	30	28.33	0.992734
		GO:0007156	homophilic cell adhesion via plasma memb...	91	25	23.43	0.992734
		GO:0009451	RNA modification	27	8	6.95	0.992734
		GO:0032502	developmental process	87	24	22.4	0.992734
		GO:0051493	regulation of cytoskeleton organization	27	8	6.95	0.992734
		GO:0070271	protein complex biogenesis	110	30	28.33	0.992734
		GO:0098742	cell-cell adhesion via plasma-membrane a...	91	25	23.43	0.992734
		GO:0034470	ncRNA processing	42	12	10.82	0.994675
		GO:0000070	mitotic sister chromatid segregation	8	1	2.06	1
		GO:0000075	cell cycle checkpoint	9	3	2.32	1
		GO:0000077	DNA damage checkpoint	5	1	1.29	1
		GO:0000375	RNA splicing, via transesterification re...	13	2	3.35	1
		GO:0000377	RNA splicing, via transesterification re...	13	2	3.35	1
		GO:0000398	mRNA splicing, via spliceosome	13	2	3.35	1
		GO:0000413	protein peptidyl-prolyl isomerization	17	4	4.38	1
		GO:0000819	sister chromatid segregation	8	1	2.06	1
		GO:0001503	ossification	5	1	1.29	1
		GO:0001906	cell killing	5	1	1.29	1
		GO:0001932	regulation of protein phosphorylation	6	1	1.55	1
		GO:0002376	immune system process	70	19	18.03	1
		GO:0002682	regulation of immune system process	7	2	1.8	1
		GO:0003008	system process	15	1	3.86	1
		GO:0005975	carbohydrate metabolic process	118	30	30.39	1
		GO:0005996	monosaccharide metabolic process	16	3	4.12	1
		GO:0006006	glucose metabolic process	5	1	1.29	1
		GO:0006022	aminoglycan metabolic process	14	3	3.61	1
		GO:0006066	alcohol metabolic process	13	4	3.35	1
		GO:0006082	organic acid metabolic process	91	20	23.43	1
		GO:0006090	pyruvate metabolic process	8	2	2.06	1
		GO:0006091	generation of precursor metabolites and ...	19	3	4.89	1
		GO:0006096	glycolytic process	8	2	2.06	1
		GO:0006165	nucleoside diphosphate phosphorylation	8	2	2.06	1
		GO:0006265	DNA topological change	6	2	1.55	1
		GO:0006354	DNA-templated transcription, elongation	6	1	1.55	1
		GO:0006357	regulation of transcription from RNA pol...	27	6	6.95	1
		GO:0006364	rRNA processing	15	3	3.86	1
		GO:0006366	transcription from RNA polymerase II pro...	44	8	11.33	1
		GO:0006367	transcription initiation from RNA polyme...	9	3	2.32	1
		GO:0006368	transcription elongation from RNA polyme...	6	1	1.55	1
		GO:0006383	transcription from RNA polymerase III pr...	6	1	1.55	1
		GO:0006396	RNA processing	109	25	28.07	1
		GO:0006397	mRNA processing	36	7	9.27	1
		GO:0006399	tRNA metabolic process	64	16	16.48	1
		GO:0006400	tRNA modification	12	3	3.09	1
		GO:0006401	RNA catabolic process	7	2	1.8	1
		GO:0006402	mRNA catabolic process	6	2	1.55	1
		GO:0006403	RNA localization	5	1	1.29	1
		GO:0006412	translation	155	16	39.92	1
		GO:0006413	translational initiation	15	3	3.86	1
		GO:0006415	translational termination	6	1	1.55	1
		GO:0006417	regulation of translation	6	1	1.55	1
		GO:0006418	tRNA aminoacylation for protein translat...	34	7	8.76	1
		GO:0006471	protein ADP-ribosylation	13	3	3.35	1
		GO:0006473	protein acetylation	10	3	2.58	1
		GO:0006475	internal protein amino acid acetylation	9	3	2.32	1
		GO:0006479	protein methylation	10	2	2.58	1
		GO:0006486	protein glycosylation	83	22	21.37	1
		GO:0006497	protein lipidation	12	2	3.09	1
		GO:0006505	GPI anchor metabolic process	12	2	3.09	1
		GO:0006506	GPI anchor biosynthetic process	12	2	3.09	1
		GO:0006511	ubiquitin-dependent protein catabolic pr...	28	6	7.21	1
		GO:0006518	peptide metabolic process	162	17	41.72	1
		GO:0006520	cellular amino acid metabolic process	56	12	14.42	1
		GO:0006605	protein targeting	15	3	3.86	1
		GO:0006631	fatty acid metabolic process	10	2	2.58	1
		GO:0006643	membrane lipid metabolic process	21	4	5.41	1
		GO:0006650	glycerophospholipid metabolic process	30	7	7.73	1
		GO:0006661	phosphatidylinositol biosynthetic proces...	12	2	3.09	1
		GO:0006664	glycolipid metabolic process	18	4	4.64	1
		GO:0006732	coenzyme metabolic process	32	8	8.24	1
		GO:0006733	oxidoreduction coenzyme metabolic proces...	15	4	3.86	1
		GO:0006754	ATP biosynthetic process	10	1	2.58	1
		GO:0006757	ATP generation from ADP	8	2	2.06	1
		GO:0006790	sulfur compound metabolic process	16	3	4.12	1
		GO:0006816	calcium ion transport	13	3	3.35	1
		GO:0006818	hydrogen transport	34	7	8.76	1
		GO:0006821	chloride transport	10	2	2.58	1
		GO:0006836	neurotransmitter transport	5	1	1.29	1
		GO:0006886	intracellular protein transport	90	22	23.18	1
		GO:0006887	exocytosis	21	5	5.41	1
		GO:0006888	ER to Golgi vesicle-mediated transport	8	2	2.06	1
		GO:0006904	vesicle docking involved in exocytosis	10	1	2.58	1
		GO:0007005	mitochondrion organization	16	1	4.12	1
		GO:0007009	plasma membrane organization	7	2	1.8	1
		GO:0007015	actin filament organization	23	5	5.92	1
		GO:0007031	peroxisome organization	7	1	1.8	1
		GO:0007154	cell communication	2231	341	574.53	1
		GO:0007155	cell adhesion	144	35	37.08	1
		GO:0007160	cell-matrix adhesion	10	3	2.58	1
		GO:0007165	signal transduction	2216	335	570.66	1
		GO:0007167	enzyme linked receptor protein signaling...	8	1	2.06	1
		GO:0007186	G-protein coupled receptor signaling pat...	1719	187	442.68	1
		GO:0007205	protein kinase C-activating G-protein co...	11	2	2.83	1
		GO:0007219	Notch signaling pathway	9	3	2.32	1
		GO:0007265	Ras protein signal transduction	75	20	19.31	1
		GO:0007266	Rho protein signal transduction	61	15	15.71	1
		GO:0007623	circadian rhythm	6	1	1.55	1
		GO:0008053	mitochondrial fusion	5	1	1.29	1
		GO:0008064	regulation of actin polymerization or de...	19	3	4.89	1
		GO:0008104	protein localization	115	29	29.61	1
		GO:0008150	biological_process	6683	1721	1721	1
		GO:0008154	actin polymerization or depolymerization	19	3	4.89	1
		GO:0008213	protein alkylation	10	2	2.58	1
		GO:0008380	RNA splicing	18	3	4.64	1
		GO:0008654	phospholipid biosynthetic process	24	7	6.18	1
		GO:0009056	catabolic process	123	29	31.67	1
		GO:0009057	macromolecule catabolic process	54	11	13.91	1
		GO:0009059	macromolecule biosynthetic process	1001	260	257.78	1
		GO:0009063	cellular amino acid catabolic process	6	1	1.55	1
		GO:0009100	glycoprotein metabolic process	84	22	21.63	1
		GO:0009101	glycoprotein biosynthetic process	83	22	21.37	1
		GO:0009108	coenzyme biosynthetic process	20	5	5.15	1
		GO:0009116	nucleoside metabolic process	9	2	2.32	1
		GO:0009123	nucleoside monophosphate metabolic proce...	30	7	7.73	1
		GO:0009124	nucleoside monophosphate biosynthetic pr...	12	2	3.09	1
		GO:0009126	purine nucleoside monophosphate metaboli...	30	7	7.73	1
		GO:0009127	purine nucleoside monophosphate biosynth...	12	2	3.09	1
		GO:0009132	nucleoside diphosphate metabolic process	8	2	2.06	1
		GO:0009135	purine nucleoside diphosphate metabolic ...	8	2	2.06	1
		GO:0009141	nucleoside triphosphate metabolic proces...	30	6	7.73	1
		GO:0009142	nucleoside triphosphate biosynthetic pro...	10	1	2.58	1
		GO:0009144	purine nucleoside triphosphate metabolic...	29	6	7.47	1
		GO:0009145	purine nucleoside triphosphate biosynthe...	10	1	2.58	1
		GO:0009156	ribonucleoside monophosphate biosyntheti...	12	2	3.09	1
		GO:0009161	ribonucleoside monophosphate metabolic p...	30	7	7.73	1
		GO:0009167	purine ribonucleoside monophosphate meta...	30	7	7.73	1
		GO:0009168	purine ribonucleoside monophosphate bios...	12	2	3.09	1
		GO:0009179	purine ribonucleoside diphosphate metabo...	8	2	2.06	1
		GO:0009185	ribonucleoside diphosphate metabolic pro...	8	2	2.06	1
		GO:0009199	ribonucleoside triphosphate metabolic pr...	29	6	7.47	1
		GO:0009201	ribonucleoside triphosphate biosynthetic...	10	1	2.58	1
		GO:0009205	purine ribonucleoside triphosphate metab...	29	6	7.47	1
		GO:0009206	purine ribonucleoside triphosphate biosy...	10	1	2.58	1
		GO:0009247	glycolipid biosynthetic process	17	3	4.38	1
		GO:0009653	anatomical structure morphogenesis	9	1	2.32	1
		GO:0009719	response to endogenous stimulus	9	2	2.32	1
		GO:0009725	response to hormone	7	1	1.8	1
		GO:0009755	hormone-mediated signaling pathway	7	1	1.8	1
		GO:0009790	embryo development	6	1	1.55	1
		GO:0009888	tissue development	7	1	1.8	1
		GO:0009890	negative regulation of biosynthetic proc...	14	3	3.61	1
		GO:0009891	positive regulation of biosynthetic proc...	13	3	3.35	1
		GO:0009892	negative regulation of metabolic process	27	7	6.95	1
		GO:0009893	positive regulation of metabolic process	19	4	4.89	1
		GO:0009967	positive regulation of signal transducti...	7	2	1.8	1
		GO:0009987	cellular process	4874	1185	1255.15	1
		GO:0010033	response to organic substance	13	2	3.35	1
		GO:0010256	endomembrane system organization	10	3	2.58	1
		GO:0010467	gene expression	985	236	253.66	1
		GO:0010557	positive regulation of macromolecule bio...	13	3	3.35	1
		GO:0010558	negative regulation of macromolecule bio...	13	3	3.35	1
		GO:0010604	positive regulation of macromolecule met...	19	4	4.89	1
		GO:0010605	negative regulation of macromolecule met...	25	6	6.44	1
		GO:0010608	posttranscriptional regulation of gene e...	6	1	1.55	1
		GO:0010628	positive regulation of gene expression	13	3	3.35	1
		GO:0010629	negative regulation of gene expression	18	5	4.64	1
		GO:0010647	positive regulation of cell communicatio...	7	2	1.8	1
		GO:0015031	protein transport	107	27	27.55	1
		GO:0015074	DNA integration	27	5	6.95	1
		GO:0015748	organophosphate ester transport	7	2	1.8	1
		GO:0015833	peptide transport	107	27	27.55	1
		GO:0015914	phospholipid transport	7	2	1.8	1
		GO:0015931	nucleobase-containing compound transport	13	2	3.35	1
		GO:0015936	coenzyme A metabolic process	7	1	1.8	1
		GO:0015937	coenzyme A biosynthetic process	6	1	1.55	1
		GO:0015980	energy derivation by oxidation of organi...	9	1	2.32	1
		GO:0015985	energy coupled proton transport, down el...	10	1	2.58	1
		GO:0015986	ATP synthesis coupled proton transport	10	1	2.58	1
		GO:0015988	energy coupled proton transmembrane tran...	16	3	4.12	1
		GO:0015991	ATP hydrolysis coupled proton transport	16	3	4.12	1
		GO:0015992	proton transport	34	7	8.76	1
		GO:0016032	viral process	9	2	2.32	1
		GO:0016052	carbohydrate catabolic process	9	2	2.32	1
		GO:0016054	organic acid catabolic process	9	1	2.32	1
		GO:0016071	mRNA metabolic process	43	9	11.07	1
		GO:0016072	rRNA metabolic process	15	3	3.86	1
		GO:0016192	vesicle-mediated transport	95	22	24.46	1
		GO:0016477	cell migration	6	2	1.55	1
		GO:0016485	protein processing	8	1	2.06	1
		GO:0016567	protein ubiquitination	21	4	5.41	1
		GO:0016569	covalent chromatin modification	17	4	4.38	1
		GO:0016570	histone modification	17	4	4.38	1
		GO:0016571	histone methylation	7	1	1.8	1
		GO:0018022	peptidyl-lysine methylation	7	1	1.8	1
		GO:0018149	peptide cross-linking	7	2	1.8	1
		GO:0018193	peptidyl-amino acid modification	42	11	10.82	1
		GO:0018205	peptidyl-lysine modification	17	4	4.38	1
		GO:0018208	peptidyl-proline modification	17	4	4.38	1
		GO:0018393	internal peptidyl-lysine acetylation	9	3	2.32	1
		GO:0018394	peptidyl-lysine acetylation	9	3	2.32	1
		GO:0019220	regulation of phosphate metabolic proces...	12	2	3.09	1
		GO:0019318	hexose metabolic process	14	3	3.61	1
		GO:0019362	pyridine nucleotide metabolic process	13	4	3.35	1
		GO:0019439	aromatic compound catabolic process	21	5	5.41	1
		GO:0019752	carboxylic acid metabolic process	90	19	23.18	1
		GO:0019835	cytolysis	5	1	1.29	1
		GO:0019941	modification-dependent protein catabolic...	28	6	7.21	1
		GO:0022406	membrane docking	11	1	2.83	1
		GO:0022411	cellular component disassembly	19	4	4.89	1
		GO:0022603	regulation of anatomical structure morph...	7	1	1.8	1
		GO:0022610	biological adhesion	144	35	37.08	1
		GO:0022613	ribonucleoprotein complex biogenesis	30	4	7.73	1
		GO:0023052	signaling	2226	336	573.24	1
		GO:0023056	positive regulation of signaling	7	2	1.8	1
		GO:0030029	actin filament-based process	36	9	9.27	1
		GO:0030036	actin cytoskeleton organization	36	9	9.27	1
		GO:0030041	actin filament polymerization	19	3	4.89	1
		GO:0030042	actin filament depolymerization	12	3	3.09	1
		GO:0030154	cell differentiation	18	5	4.64	1
		GO:0030155	regulation of cell adhesion	7	1	1.8	1
		GO:0030163	protein catabolic process	43	8	11.07	1
		GO:0030203	glycosaminoglycan metabolic process	10	2	2.58	1
		GO:0030212	hyaluronan metabolic process	5	1	1.29	1
		GO:0030258	lipid modification	10	3	2.58	1
		GO:0030334	regulation of cell migration	6	2	1.55	1
		GO:0030832	regulation of actin filament length	19	3	4.89	1
		GO:0030833	regulation of actin filament polymerizat...	19	3	4.89	1
		GO:0030834	regulation of actin filament depolymeriz...	12	3	3.09	1
		GO:0030835	negative regulation of actin filament de...	12	3	3.09	1
		GO:0030837	negative regulation of actin filament po...	12	3	3.09	1
		GO:0031324	negative regulation of cellular metaboli...	20	5	5.15	1
		GO:0031325	positive regulation of cellular metaboli...	19	4	4.89	1
		GO:0031327	negative regulation of cellular biosynth...	13	3	3.35	1
		GO:0031328	positive regulation of cellular biosynth...	13	3	3.35	1
		GO:0031333	negative regulation of protein complex a...	12	3	3.09	1
		GO:0031399	regulation of protein modification proce...	9	1	2.32	1
		GO:0031570	DNA integrity checkpoint	5	1	1.29	1
		GO:0031589	cell-substrate adhesion	11	3	2.83	1
		GO:0031640	killing of cells of other organism	5	1	1.29	1
		GO:0032259	methylation	24	2	6.18	1
		GO:0032268	regulation of cellular protein metabolic...	18	3	4.64	1
		GO:0032269	negative regulation of cellular protein ...	9	2	2.32	1
		GO:0032270	positive regulation of cellular protein ...	8	1	2.06	1
		GO:0032271	regulation of protein polymerization	19	3	4.89	1
		GO:0032272	negative regulation of protein polymeriz...	12	3	3.09	1
		GO:0032446	protein modification by small protein co...	22	4	5.67	1
		GO:0032501	multicellular organismal process	114	30	29.36	1
		GO:0032507	maintenance of protein location in cell	5	1	1.29	1
		GO:0032535	regulation of cellular component size	19	3	4.89	1
		GO:0032787	monocarboxylic acid metabolic process	20	5	5.15	1
		GO:0032870	cellular response to hormone stimulus	7	1	1.8	1
		GO:0032940	secretion by cell	22	5	5.67	1
		GO:0032956	regulation of actin cytoskeleton organiz...	19	3	4.89	1
		GO:0032958	inositol phosphate biosynthetic process	7	2	1.8	1
		GO:0032970	regulation of actin filament-based proce...	19	3	4.89	1
		GO:0032984	macromolecular complex disassembly	18	4	4.64	1
		GO:0033013	tetrapyrrole metabolic process	11	1	2.83	1
		GO:0033043	regulation of organelle organization	32	8	8.24	1
		GO:0033365	protein localization to organelle	21	6	5.41	1
		GO:0033865	nucleoside bisphosphate metabolic proces...	7	1	1.8	1
		GO:0033866	nucleoside bisphosphate biosynthetic pro...	6	1	1.55	1
		GO:0033875	ribonucleoside bisphosphate metabolic pr...	7	1	1.8	1
		GO:0034030	ribonucleoside bisphosphate biosynthetic...	6	1	1.55	1
		GO:0034032	purine nucleoside bisphosphate metabolic...	7	1	1.8	1
		GO:0034033	purine nucleoside bisphosphate biosynthe...	6	1	1.55	1
		GO:0034220	ion transmembrane transport	52	13	13.39	1
		GO:0034248	regulation of cellular amide metabolic p...	6	1	1.55	1
		GO:0034613	cellular protein localization	99	24	25.49	1
		GO:0034645	cellular macromolecule biosynthetic proc...	999	260	257.26	1
		GO:0034660	ncRNA metabolic process	80	19	20.6	1
		GO:0034968	histone lysine methylation	7	1	1.8	1
		GO:0035023	regulation of Rho protein signal transdu...	61	15	15.71	1
		GO:0035821	modification of morphology or physiology...	5	1	1.29	1
		GO:0040011	locomotion	9	3	2.32	1
		GO:0040012	regulation of locomotion	7	2	1.8	1
		GO:0042157	lipoprotein metabolic process	19	4	4.89	1
		GO:0042158	lipoprotein biosynthetic process	12	2	3.09	1
		GO:0042221	response to chemical	21	4	5.41	1
		GO:0042254	ribosome biogenesis	24	4	6.18	1
		GO:0042325	regulation of phosphorylation	8	1	2.06	1
		GO:0042886	amide transport	109	28	28.07	1
		GO:0043038	amino acid activation	38	7	9.79	1
		GO:0043039	tRNA aminoacylation	38	7	9.79	1
		GO:0043043	peptide biosynthetic process	157	16	40.43	1
		GO:0043086	negative regulation of catalytic activit...	7	2	1.8	1
		GO:0043087	regulation of GTPase activity	15	4	3.86	1
		GO:0043241	protein complex disassembly	18	4	4.64	1
		GO:0043242	negative regulation of protein complex d...	12	3	3.09	1
		GO:0043244	regulation of protein complex disassembl...	14	3	3.61	1
		GO:0043248	proteasome assembly	5	1	1.29	1
		GO:0043254	regulation of protein complex assembly	19	3	4.89	1
		GO:0043413	macromolecule glycosylation	83	22	21.37	1
		GO:0043414	macromolecule methylation	17	2	4.38	1
		GO:0043436	oxoacid metabolic process	91	20	23.43	1
		GO:0043543	protein acylation	10	3	2.58	1
		GO:0043603	cellular amide metabolic process	170	21	43.78	1
		GO:0043604	amide biosynthetic process	160	18	41.2	1
		GO:0043623	cellular protein complex assembly	47	12	12.1	1
		GO:0043624	cellular protein complex disassembly	18	4	4.64	1
		GO:0043632	modification-dependent macromolecule cat...	28	6	7.21	1
		GO:0043647	inositol phosphate metabolic process	7	2	1.8	1
		GO:0044087	regulation of cellular component biogene...	20	4	5.15	1
		GO:0044092	negative regulation of molecular functio...	7	2	1.8	1
		GO:0044179	hemolysis in other organism	5	1	1.29	1
		GO:0044248	cellular catabolic process	97	24	24.98	1
		GO:0044257	cellular protein catabolic process	39	8	10.04	1
		GO:0044265	cellular macromolecule catabolic process	48	10	12.36	1
		GO:0044270	cellular nitrogen compound catabolic pro...	20	6	5.15	1
		GO:0044271	cellular nitrogen compound biosynthetic ...	933	234	240.27	1
		GO:0044272	sulfur compound biosynthetic process	7	1	1.8	1
		GO:0044282	small molecule catabolic process	10	1	2.58	1
		GO:0044364	disruption of cells of other organism	5	1	1.29	1
		GO:0044403	symbiosis, encompassing mutualism throug...	14	3	3.61	1
		GO:0044419	interspecies interaction between organis...	14	3	3.61	1
		GO:0044764	multi-organism cellular process	5	1	1.29	1
		GO:0044770	cell cycle phase transition	7	2	1.8	1
		GO:0044772	mitotic cell cycle phase transition	5	1	1.29	1
		GO:0045017	glycerolipid biosynthetic process	15	3	3.86	1
		GO:0045184	establishment of protein localization	108	28	27.81	1
		GO:0045185	maintenance of protein location	5	1	1.29	1
		GO:0045595	regulation of cell differentiation	5	1	1.29	1
		GO:0045892	negative regulation of transcription, DN...	8	2	2.06	1
		GO:0045893	positive regulation of transcription, DN...	11	3	2.83	1
		GO:0045934	negative regulation of nucleobase-contai...	10	2	2.58	1
		GO:0045935	positive regulation of nucleobase-contai...	11	3	2.83	1
		GO:0045995	regulation of embryonic development	5	1	1.29	1
		GO:0046031	ADP metabolic process	8	2	2.06	1
		GO:0046034	ATP metabolic process	28	6	7.21	1
		GO:0046395	carboxylic acid catabolic process	9	1	2.32	1
		GO:0046467	membrane lipid biosynthetic process	17	3	4.38	1
		GO:0046474	glycerophospholipid biosynthetic process	15	3	3.86	1
		GO:0046486	glycerolipid metabolic process	30	7	7.73	1
		GO:0046488	phosphatidylinositol metabolic process	27	6	6.95	1
		GO:0046496	nicotinamide nucleotide metabolic proces...	13	4	3.35	1
		GO:0046578	regulation of Ras protein signal transdu...	75	20	19.31	1
		GO:0046700	heterocycle catabolic process	20	6	5.15	1
		GO:0046907	intracellular transport	119	27	30.64	1
		GO:0046931	pore complex assembly	5	1	1.29	1
		GO:0046939	nucleotide phosphorylation	8	2	2.06	1
		GO:0048193	Golgi vesicle transport	18	4	4.64	1
		GO:0048278	vesicle docking	11	1	2.83	1
		GO:0048284	organelle fusion	6	1	1.55	1
		GO:0048468	cell development	7	2	1.8	1
		GO:0048511	rhythmic process	6	1	1.55	1
		GO:0048518	positive regulation of biological proces...	42	10	10.82	1
		GO:0048522	positive regulation of cellular process	38	8	9.79	1
		GO:0048856	anatomical structure development	84	22	21.63	1
		GO:0048869	cellular developmental process	20	5	5.15	1
		GO:0048878	chemical homeostasis	9	3	2.32	1
		GO:0050657	nucleic acid transport	5	1	1.29	1
		GO:0050658	RNA transport	5	1	1.29	1
		GO:0050789	regulation of biological process	3034	566	781.31	1
		GO:0050793	regulation of developmental process	16	3	4.12	1
		GO:0050794	regulation of cellular process	3008	557	774.62	1
		GO:0050896	response to stimulus	2381	397	613.15	1
		GO:0051049	regulation of transport	6	2	1.55	1
		GO:0051056	regulation of small GTPase mediated sign...	86	23	22.15	1
		GO:0051128	regulation of cellular component organiz...	36	8	9.27	1
		GO:0051129	negative regulation of cellular componen...	20	6	5.15	1
		GO:0051172	negative regulation of nitrogen compound...	19	4	4.89	1
		GO:0051173	positive regulation of nitrogen compound...	19	4	4.89	1
		GO:0051174	regulation of phosphorus metabolic proce...	12	2	3.09	1
		GO:0051180	vitamin transport	6	2	1.55	1
		GO:0051186	cofactor metabolic process	43	8	11.07	1
		GO:0051188	cofactor biosynthetic process	28	5	7.21	1
		GO:0051235	maintenance of location	7	1	1.8	1
		GO:0051236	establishment of RNA localization	5	1	1.29	1
		GO:0051239	regulation of multicellular organismal p...	17	5	4.38	1
		GO:0051246	regulation of protein metabolic process	19	3	4.89	1
		GO:0051247	positive regulation of protein metabolic...	8	1	2.06	1
		GO:0051248	negative regulation of protein metabolic...	9	2	2.32	1
		GO:0051253	negative regulation of RNA metabolic pro...	8	2	2.06	1
		GO:0051254	positive regulation of RNA metabolic pro...	11	3	2.83	1
		GO:0051258	protein polymerization	22	3	5.67	1
		GO:0051260	protein homooligomerization	50	13	12.88	1
		GO:0051261	protein depolymerization	12	3	3.09	1
		GO:0051336	regulation of hydrolase activity	22	6	5.67	1
		GO:0051603	proteolysis involved in cellular protein...	39	8	10.04	1
		GO:0051604	protein maturation	10	1	2.58	1
		GO:0051640	organelle localization	15	3	3.86	1
		GO:0051641	cellular localization	141	31	36.31	1
		GO:0051649	establishment of localization in cell	120	28	30.9	1
		GO:0051651	maintenance of location in cell	5	1	1.29	1
		GO:0051693	actin filament capping	12	3	3.09	1
		GO:0051694	pointed-end actin filament capping	7	1	1.8	1
		GO:0051715	cytolysis in other organism	5	1	1.29	1
		GO:0051716	cellular response to stimulus	2285	370	588.43	1
		GO:0051801	cytolysis in other organism involved in ...	5	1	1.29	1
		GO:0051817	modification of morphology or physiology...	5	1	1.29	1
		GO:0051818	disruption of cells of other organism in...	5	1	1.29	1
		GO:0051883	killing of cells in other organism invol...	5	1	1.29	1
		GO:0052331	hemolysis in other organism involved in ...	5	1	1.29	1
		GO:0065007	biological regulation	3071	577	790.84	1
		GO:0065008	regulation of biological quality	81	21	20.86	1
		GO:0070085	glycosylation	83	22	21.37	1
		GO:0070588	calcium ion transmembrane transport	11	3	2.83	1
		GO:0070727	cellular macromolecule localization	99	24	25.49	1
		GO:0070838	divalent metal ion transport	20	6	5.15	1
		GO:0070887	cellular response to chemical stimulus	11	2	2.83	1
		GO:0070972	protein localization to endoplasmic reti...	10	1	2.58	1
		GO:0071310	cellular response to organic substance	10	2	2.58	1
		GO:0071495	cellular response to endogenous stimulus	9	2	2.32	1
		GO:0071705	nitrogen compound transport	126	30	32.45	1
		GO:0071822	protein complex subunit organization	116	31	29.87	1
		GO:0072511	divalent inorganic cation transport	20	6	5.15	1
		GO:0072521	purine-containing compound metabolic pro...	54	15	13.91	1
		GO:0072524	pyridine-containing compound metabolic p...	13	4	3.35	1
		GO:0072593	reactive oxygen species metabolic proces...	6	2	1.55	1
		GO:0072594	establishment of protein localization to...	17	4	4.38	1
		GO:0072657	protein localization to membrane	11	1	2.83	1
		GO:0080134	regulation of response to stress	7	2	1.8	1
		GO:0090066	regulation of anatomical structure size	22	4	5.67	1
		GO:0090150	establishment of protein localization to...	10	1	2.58	1
		GO:0090662	ATP hydrolysis coupled transmembrane tra...	16	3	4.12	1
		GO:0097435	supramolecular fiber organization	24	6	6.18	1
		GO:0098609	cell-cell adhesion	92	25	23.69	1
		GO:0098655	cation transmembrane transport	49	12	12.62	1
		GO:0098660	inorganic ion transmembrane transport	50	13	12.88	1
		GO:0098662	inorganic cation transmembrane transport	49	12	12.62	1
		GO:0099131	ATP hydrolysis coupled ion transmembrane...	16	3	4.12	1
		GO:0099132	ATP hydrolysis coupled cation transmembr...	16	3	4.12	1
		GO:0110053	regulation of actin filament organizatio...	19	3	4.89	1
		GO:0140014	mitotic nuclear division	10	2	2.58	1
		GO:0140029	exocytic process	10	1	2.58	1
		GO:0140056	organelle localization by membrane tethe...	11	1	2.83	1
		GO:1901135	carbohydrate derivative metabolic proces...	185	48	47.64	1
		GO:1901137	carbohydrate derivative biosynthetic pro...	135	34	34.77	1
		GO:1901264	carbohydrate derivative transport	8	1	2.06	1
		GO:1901361	organic cyclic compound catabolic proces...	22	6	5.67	1
		GO:1901565	organonitrogen compound catabolic proces...	60	14	15.45	1
		GO:1901566	organonitrogen compound biosynthetic pro...	318	59	81.89	1
		GO:1901575	organic substance catabolic process	115	29	29.61	1
		GO:1901605	alpha-amino acid metabolic process	11	3	2.83	1
		GO:1901615	organic hydroxy compound metabolic proce...	15	4	3.86	1
		GO:1901657	glycosyl compound metabolic process	9	2	2.32	1
		GO:1901700	response to oxygen-containing compound	6	1	1.55	1
		GO:1901879	regulation of protein depolymerization	12	3	3.09	1
		GO:1901880	negative regulation of protein depolymer...	12	3	3.09	1
		GO:1901987	regulation of cell cycle phase transitio...	7	2	1.8	1
		GO:1901990	regulation of mitotic cell cycle phase t...	5	1	1.29	1
		GO:1902531	regulation of intracellular signal trans...	92	23	23.69	1
		GO:1902600	hydrogen ion transmembrane transport	34	7	8.76	1
		GO:1902679	negative regulation of RNA biosynthetic ...	8	2	2.06	1
		GO:1902680	positive regulation of RNA biosynthetic ...	11	3	2.83	1
		GO:1902903	regulation of supramolecular fiber organ...	19	3	4.89	1
		GO:1902904	negative regulation of supramolecular fi...	13	3	3.35	1
		GO:1903507	negative regulation of nucleic acid-temp...	8	2	2.06	1
		GO:1903508	positive regulation of nucleic acid-temp...	11	3	2.83	1
		GO:1903509	liposaccharide metabolic process	18	4	4.64	1
		GO:1903510	mucopolysaccharide metabolic process	5	1	1.29	1
		GO:2000026	regulation of multicellular organismal d...	12	2	3.09	1
		GO:2000113	negative regulation of cellular macromol...	13	3	3.35	1
		GO:2000145	regulation of cell motility	7	2	1.8	1
	cellular component (210)	GO:0015630	microtubule cytoskeleton	37	29	8.01	5.832e-11
		GO:0005694	chromosome	105	54	22.73	1.3365e-09
		GO:0030286	dynein complex	23	20	4.98	3.24e-09
		GO:0044427	chromosomal part	94	48	20.35	1.3365e-08
		GO:0005875	microtubule associated complex	25	20	5.41	3.6936e-08
		GO:0005623	cell	1392	369	301.38	4.86e-06
		GO:0044464	cell part	1392	369	301.38	4.86e-06
		GO:0044422	organelle part	455	143	98.51	6.075e-06
		GO:0044424	intracellular part	1120	303	242.49	1.269e-05
		GO:0043228	non-membrane-bounded organelle	352	114	76.21	1.67891e-05
		GO:0043232	intracellular non-membrane-bounded organ...	352	114	76.21	1.67891e-05
		GO:0044446	intracellular organelle part	450	139	97.43	1.9035e-05
		GO:0043226	organelle	949	260	205.47	2.80385e-05
		GO:0005856	cytoskeleton	142	55	30.74	3.47143e-05
		GO:0005622	intracellular	1329	345	287.74	8.262e-05
		GO:0043229	intracellular organelle	943	255	204.17	9.41625e-05
		GO:0000775	chromosome, centromeric region	17	12	3.68	0.0002835
		GO:0000786	nucleosome	55	26	11.91	0.0002835
		GO:0032993	protein-DNA complex	56	26	12.12	0.00035235
		GO:0044815	DNA packaging complex	56	26	12.12	0.00035235
		GO:0000785	chromatin	60	27	12.99	0.000474429
		GO:0044430	cytoskeletal part	122	45	26.41	0.000795273
		GO:0043234	protein complex	355	106	76.86	0.00105652
		GO:0098687	chromosomal region	19	12	4.11	0.00111375
		GO:0032991	macromolecular complex	608	167	131.64	0.0015552
		GO:0005634	nucleus	442	126	95.7	0.00205615
		GO:0036128	CatSper complex	5	5	1.08	0.00416571
		GO:1902494	catalytic complex	113	40	24.47	0.00416571
		GO:0005891	voltage-gated calcium channel complex	9	7	1.95	0.00435724
		GO:0005929	cilium	7	6	1.52	0.004698
		GO:0000776	kinetochore	10	7	2.17	0.0107072
		GO:0034704	calcium channel complex	10	7	2.17	0.0107072
		GO:0034702	ion channel complex	21	11	4.55	0.012825
		GO:0034703	cation channel complex	21	11	4.55	0.012825
		GO:0042995	cell projection	8	6	1.73	0.012825
		GO:0120025	plasma membrane bounded cell projection	8	6	1.73	0.012825
		GO:0005815	microtubule organizing center	6	5	1.3	0.014094
		GO:0044441	ciliary part	6	5	1.3	0.014094
		GO:0044463	cell projection part	6	5	1.3	0.014094
		GO:0120038	plasma membrane bounded cell projection ...	6	5	1.3	0.014094
		GO:0005886	plasma membrane	58	22	12.56	0.0197956
		GO:0071944	cell periphery	69	25	14.94	0.0216386
		GO:1902495	transmembrane transporter complex	27	12	5.85	0.0367261
		GO:1990351	transporter complex	27	12	5.85	0.0367261
		GO:0043227	membrane-bounded organelle	641	163	138.78	0.04239
		GO:0043231	intracellular membrane-bounded organelle	625	159	135.32	0.044955
		GO:0005667	transcription factor complex	19	9	4.11	0.0580615
		GO:0044459	plasma membrane part	50	18	10.83	0.0702169
		GO:0061695	transferase complex, transferring phosph...	20	9	4.33	0.0821737
		GO:0016459	myosin complex	44	15	9.53	0.187353
		GO:0000793	condensed chromosome	10	5	2.17	0.213459
		GO:0044428	nuclear part	108	31	23.38	0.231504
		GO:1990234	transferase complex	42	14	9.09	0.245568
		GO:0030880	RNA polymerase complex	17	7	3.68	0.24795
		GO:0005669	transcription factor TFIID complex	5	3	1.08	0.314685
		GO:0090575	RNA polymerase II transcription factor c...	8	4	1.73	0.314685
		GO:0031012	extracellular matrix	19	7	4.11	0.403338
		GO:0044454	nuclear chromosome part	12	5	2.6	0.403338
		GO:0001518	voltage-gated sodium channel complex	9	4	1.95	0.419734
		GO:0031985	Golgi cisterna	9	4	1.95	0.419734
		GO:0032580	Golgi cisterna membrane	9	4	1.95	0.419734
		GO:0034706	sodium channel complex	9	4	1.95	0.419734
		GO:0044798	nuclear transcription factor complex	9	4	1.95	0.419734
		GO:0000152	nuclear ubiquitin ligase complex	6	3	1.3	0.422855
		GO:0000794	condensed nuclear chromosome	6	3	1.3	0.422855
		GO:0005680	anaphase-promoting complex	6	3	1.3	0.422855
		GO:0030141	secretory granule	6	3	1.3	0.422855
		GO:0044421	extracellular region part	59	17	12.77	0.422855
		GO:0099503	secretory vesicle	6	3	1.3	0.422855
		GO:0000228	nuclear chromosome	13	5	2.81	0.450175
		GO:0015629	actin cytoskeleton	60	17	12.99	0.462316
		GO:0005795	Golgi stack	10	4	2.17	0.511312
		GO:0031461	cullin-RING ubiquitin ligase complex	7	3	1.52	0.583744
		GO:0031974	membrane-enclosed lumen	88	23	19.05	0.583744
		GO:0043233	organelle lumen	88	23	19.05	0.583744
		GO:0070013	intracellular organelle lumen	88	23	19.05	0.583744
		GO:0031981	nuclear lumen	80	21	17.32	0.600462
		GO:0000428	DNA-directed RNA polymerase complex	15	5	3.25	0.625547
		GO:0005654	nucleoplasm	60	16	12.99	0.625547
		GO:0044451	nucleoplasm part	60	16	12.99	0.625547
		GO:0055029	nuclear DNA-directed RNA polymerase comp...	15	5	3.25	0.625547
		GO:0098797	plasma membrane protein complex	15	5	3.25	0.625547
		GO:0005635	nuclear envelope	8	3	1.73	0.695356
		GO:0030118	clathrin coat	8	3	1.73	0.695356
		GO:0005741	mitochondrial outer membrane	12	4	2.6	0.708656
		GO:0031968	organelle outer membrane	12	4	2.6	0.708656
		GO:0005794	Golgi apparatus	41	11	8.88	0.729559
		GO:0000151	ubiquitin ligase complex	9	3	1.95	0.767467
		GO:0000313	organellar ribosome	5	2	1.08	0.767467
		GO:0005761	mitochondrial ribosome	5	2	1.08	0.767467
		GO:0008290	F-actin capping protein complex	5	2	1.08	0.767467
		GO:0016591	DNA-directed RNA polymerase II, holoenzy...	13	4	2.81	0.767467
		GO:0019867	outer membrane	13	4	2.81	0.767467
		GO:0030532	small nuclear ribonucleoprotein complex	5	2	1.08	0.767467
		GO:0031410	cytoplasmic vesicle	30	8	6.5	0.767467
		GO:0031982	vesicle	30	8	6.5	0.767467
		GO:0033179	proton-transporting V-type ATPase, V0 do...	5	2	1.08	0.767467
		GO:0044431	Golgi apparatus part	34	9	7.36	0.767467
		GO:0097525	spliceosomal snRNP complex	5	2	1.08	0.767467
		GO:0097708	intracellular vesicle	30	8	6.5	0.767467
		GO:0000139	Golgi membrane	14	4	3.03	0.8057
		GO:0005576	extracellular region	254	58	54.99	0.8057
		GO:0005615	extracellular space	40	10	8.66	0.8057
		GO:0005798	Golgi-associated vesicle	14	4	3.03	0.8057
[truncated: 2,019 more rows]
