# Supplementary material for: The Important Role of Sex-Related Sox Family Genes in the Sex Reversal of the Chinese Soft-Shelled Turtle (Pelodiscus sinensis)
Source: Biology (Basel). 2022 Jan 6;11(1):83. doi: 10.3390/biology11010083 (PMC8773217; doi:10.3390/biology11010083)
Supplement: Supplementary file 1 [file biology-11-00083-s001.zip › Supplementary Material/Table S4.xlsx]

## Sheet: Sheet1
Table S4. KEGG enrichment analysis of DEGs
Comparison	ko ID	ko ID: KEGG pathway	Number of DEGs	p value
F vs. PF (320)	ko04110	Cell cycle	41	7.87799e-07
	ko04111	Cell cycle - yeast	29	3.05013e-06
	ko04113	Meiosis - yeast	25	7.46197e-06
	ko03030	DNA replication	17	6.31503e-05
	ko04142	Lysosome	36	0.000129385
	ko03320	PPAR signaling pathway	22	0.000175437
	ko04914	Progesterone-mediated oocyte maturation	25	0.000606119
	ko04610	Complement and coagulation cascades	26	0.00151422
	ko04114	Oocyte meiosis	28	0.00157396
	ko03460	Fanconi anemia pathway	16	0.00259625
	ko00140	Steroid hormone biosynthesis	16	0.00306479
	ko00600	Sphingolipid metabolism	15	0.00664536
	ko05322	Systemic lupus erythematosus	23	0.00954123
	ko04320	Dorso-ventral axis formation	9	0.0109112
	ko04145	Phagosome	30	0.0127081
	ko05144	Malaria	16	0.0127612
	ko05323	Rheumatoid arthritis	19	0.0151901
	ko00980	Metabolism of xenobiotics by cytochrome P450	12	0.0192398
	ko04975	Fat digestion and absorption	10	0.019737
	ko04931	Insulin resistance	24	0.0202947
	ko01524	Platinum drug resistance	17	0.0213528
	ko05150	Staphylococcus aureus infection	11	0.0300141
	ko01212	Fatty acid metabolism	13	0.0384832
	ko04978	Mineral absorption	10	0.0408603
	ko00982	Drug metabolism - cytochrome P450	9	0.0489141
	ko03440	Homologous recombination	8	0.0510003
	ko05130	Pathogenic Escherichia coli infection	13	0.0526444
	ko00920	Sulfur metabolism	4	0.0550488
	ko04612	Antigen processing and presentation	11	0.0551026
	ko05140	Leishmaniasis	14	0.0587524
	ko05166	HTLV-I infection	41	0.0587726
	ko05321	Inflammatory bowel disease (IBD)	11	0.0614171
	ko03022	Basal transcription factors	10	0.0661955
	ko05205	Proteoglycans in cancer	36	0.0681813
	ko00254	Aflatoxin biosynthesis	2	0.0690281
	ko05211	Renal cell carcinoma	14	0.0763574
	ko05416	Viral myocarditis	14	0.0829112
	ko05320	Autoimmune thyroid disease	14	0.0829112
	ko05204	Chemical carcinogenesis	11	0.083118
	ko00561	Glycerolipid metabolism	13	0.0834341
	ko04210	Apoptosis	32	0.0846965
	ko03430	Mismatch repair	6	0.0854348
	ko00240	Pyrimidine metabolism	19	0.0879385
	ko00830	Retinol metabolism	10	0.0906227
	ko05210	Colorectal cancer	13	0.0907213
	ko05133	Pertussis	16	0.0937563
	ko05330	Allograft rejection	13	0.0983908
	ko05218	Melanoma	13	0.0983908
	ko00620	Pyruvate metabolism	9	0.098826
	ko02010	ABC transporters	10	0.0998199
	ko00120	Primary bile acid biosynthesis	5	0.120508
	ko04650	Natural killer cell mediated cytotoxicity	23	0.124204
	ko05332	Graft-versus-host disease	12	0.126281
	ko04910	Insulin signaling pathway	24	0.126389
	ko00053	Ascorbate and aldarate metabolism	4	0.126621
	ko05222	Small cell lung cancer	14	0.129555
	ko05100	Bacterial invasion of epithelial cells	16	0.13082
	ko04960	Aldosterone-regulated sodium reabsorption	8	0.132211
	ko05206	MicroRNAs in cancer	24	0.132736
	ko04146	Peroxisome	15	0.134661
	ko05161	Hepatitis B	23	0.137288
	ko04115	p53 signaling pathway	13	0.142417
	ko04913	Ovarian steroidogenesis	12	0.146255
	ko05310	Asthma	3	0.15548
	ko03410	Base excision repair	6	0.160644
	ko04512	ECM-receptor interaction	13	0.162591
	ko05212	Pancreatic cancer	12	0.167791
	ko05200	Pathways in cancer	58	0.172593
	ko05203	Viral carcinogenesis	30	0.17272
	ko05134	Legionellosis	13	0.173197
	ko05132	Salmonella infection	15	0.181578
	ko05146	Amoebiasis	17	0.187589
	ko04152	AMPK signaling pathway	19	0.191923
	ko04623	Cytosolic DNA-sensing pathway	9	0.197761
	ko00480	Glutathione metabolism	8	0.204071
	ko03020	RNA polymerase	6	0.215795
	ko01040	Biosynthesis of unsaturated fatty acids	6	0.215795
	ko00052	Galactose metabolism	6	0.215795
	ko00660	C5-Branched dibasic acid metabolism	1	0.218975
	ko00860	Porphyrin and chlorophyll metabolism	5	0.220209
	ko00670	One carbon pool by folate	4	0.221947
	ko03008	Ribosome biogenesis in eukaryotes	12	0.227814
	ko04940	Type I diabetes mellitus	12	0.240754
	ko04620	Toll-like receptor signaling pathway	16	0.248037
	ko05145	Toxoplasmosis	17	0.248853
	ko05152	Tuberculosis	24	0.248992
	ko05143	African trypanosomiasis	6	0.255657
	ko00640	Propanoate metabolism	6	0.255657
	ko00512	Mucin type O-Glycan biosynthesis	6	0.255657
	ko05142	Chagas disease (American trypanosomiasis)	18	0.259979
	ko05110	Vibrio cholerae infection	10	0.262499
	ko04920	Adipocytokine signaling pathway	12	0.281118
	ko05120	Epithelial cell signaling in Helicobacter pylori infection	12	0.295019
	ko04976	Bile secretion	12	0.295019
	ko04964	Proximal tubule bicarbonate reclamation	4	0.302434
	ko00071	Fatty acid degradation	7	0.302452
	ko05220	Chronic myeloid leukemia	12	0.309108
	ko00261	Monobactam biosynthesis	1	0.309774
	ko00073	Cutin, suberine and wax biosynthesis	1	0.309774
	ko04068	FoxO signaling pathway	20	0.311808
	ko00534	Glycosaminoglycan biosynthesis - heparan sulfate / heparin	5	0.31277
	ko00061	Fatty acid biosynthesis	3	0.316063
	ko04360	Axon guidance	27	0.317577
	ko03420	Nucleotide excision repair	7	0.321892
	ko05219	Bladder cancer	8	0.323662
	ko04670	Leukocyte transendothelial migration	19	0.324591
	ko00930	Caprolactam degradation	2	0.327108
	ko04510	Focal adhesion	28	0.333491
	ko04666	Fc gamma R-mediated phagocytosis	14	0.334344
	ko00260	Glycine, serine and threonine metabolism	6	0.340096
	ko04012	ErbB signaling pathway	13	0.349994
	ko04350	TGF-beta signaling pathway	11	0.354506
	ko04933	AGE-RAGE signaling pathway in diabetic complications	14	0.361057
	ko01522	Endocrine resistance	14	0.361057
	ko04745	Phototransduction - fly	6	0.361746
	ko05034	Alcoholism	21	0.374112
	ko00380	Tryptophan metabolism	8	0.378536
	ko00591	Linoleic acid metabolism	6	0.383467
	ko04668	TNF signaling pathway	14	0.388097
	ko00471	D-Glutamine and D-glutamate metabolism	1	0.390023
	ko05168	Herpes simplex infection	22	0.391983
	ko04514	Cell adhesion molecules (CAMs)	18	0.396973
	ko04120	Ubiquitin mediated proteolysis	20	0.400122
	ko04974	Protein digestion and absorption	11	0.40079
	ko00760	Nicotinate and nicotinamide metabolism	6	0.405191
	ko04215	Apoptosis - multiple species	5	0.409254
	ko00051	Fructose and mannose metabolism	5	0.409254
	ko04923	Regulation of lipolysis in adipocytes	9	0.410291
	ko04966	Collecting duct acid secretion	4	0.413006
	ko00100	Steroid biosynthesis	4	0.413006
	ko00627	Aminobenzoate degradation	2	0.414777
	ko04930	Type II diabetes mellitus	8	0.415451
	ko00531	Glycosaminoglycan degradation	3	0.415736
	ko04810	Regulation of actin cytoskeleton	29	0.422803
	ko00500	Starch and sucrose metabolism	6	0.426853
	ko04972	Pancreatic secretion	14	0.44262
	ko00533	Glycosaminoglycan biosynthesis - keratan sulfate	3	0.448034
	ko04066	HIF-1 signaling pathway	13	0.448877
	ko00130	Ubiquinone and other terpenoid-quinone biosynthesis	2	0.456443
	ko01220	Degradation of aromatic compounds	1	0.460946
	ko05223	Non-small cell lung cancer	8	0.47051
	ko00770	Pantothenate and CoA biosynthesis	3	0.479584
	ko04214	Apoptosis - fly	8	0.48863
	ko04151	PI3K-Akt signaling pathway	39	0.489826
	ko04520	Adherens junction	11	0.493436
	ko01521	EGFR tyrosine kinase inhibitor resistance	11	0.493436
	ko04071	Sphingolipid signaling pathway	16	0.494542
	ko02020	Two-component system	2	0.496337
	ko00430	Taurine and hypotaurine metabolism	2	0.496337
	ko04622	RIG-I-like receptor signaling pathway	8	0.506577
	ko05164	Influenza A	22	0.510223
	ko00040	Pentose and glucuronate interconversions	3	0.510255
	ko04011	MAPK signaling pathway - yeast	4	0.519361
	ko00062	Fatty acid elongation	4	0.519361
	ko00524	Neomycin, kanamycin and gentamicin biosynthesis	1	0.523628
	ko00232	Caffeine metabolism	1	0.523628
	ko00950	Isoquinoline alkaloid biosynthesis	3	0.539944
	ko00220	Arginine biosynthesis	3	0.539944
	ko04022	cGMP-PKG signaling pathway	22	0.541904
	ko04614	Renin-angiotensin system	4	0.544545
	ko00983	Drug metabolism - other enzymes	4	0.544545
	ko04621	NOD-like receptor signaling pathway	8	0.559082
	ko04550	Signaling pathways regulating pluripotency of stem cells	17	0.559458
	ko00710	Carbon fixation in photosynthetic organisms	3	0.568568
	ko03450	Non-homologous end-joining	2	0.57026
	ko00511	Other glycan degradation	2	0.57026
	ko00310	Lysine degradation	7	0.574022
	ko05131	Shigellosis	9	0.578118
	ko04662	B cell receptor signaling pathway	9	0.578118
	ko00460	Cyanoamino acid metabolism	1	0.579025
	ko00440	Phosphonate and phosphinate metabolism	1	0.579025
	ko05215	Prostate cancer	11	0.582269
	ko00330	Arginine and proline metabolism	6	0.591385
	ko00230	Purine metabolism	22	0.603278
	ko04722	Neurotrophin signaling pathway	16	0.603944
	ko04922	Glucagon signaling pathway	11	0.61036
	ko00601	Glycosphingolipid biosynthesis - lacto and neolacto series	5	0.612117
	ko05221	Acute myeloid leukemia	7	0.626354
	ko03015	mRNA surveillance pathway	9	0.639108
	ko00630	Glyoxylate and dicarboxylate metabolism	3	0.647515
	ko04750	Inflammatory mediator regulation of TRP channels	14	0.660671
	ko05202	Transcriptional misregulation in cancer	22	0.660986
	ko04122	Sulfur relay system	1	0.67125
	ko00650	Butanoate metabolism	3	0.671428
	ko04015	Rap1 signaling pathway	26	0.671543
	ko04144	Endocytosis	31	0.674211
	ko05214	Glioma	8	0.685259
	ko04660	T cell receptor signaling pathway	12	0.686401
	ko00513	Various types of N-glycan biosynthesis	5	0.688073
	ko04072	Phospholipase D signaling pathway	20	0.688696
	ko04064	NF-kappa B signaling pathway	10	0.691425
	ko00562	Inositol phosphate metabolism	9	0.694918
	ko05217	Basal cell carcinoma	6	0.712276
	ko05213	Endometrial cancer	6	0.712276
	ko05160	Hepatitis C	14	0.715267
	ko04672	Intestinal immune network for IgA production	3	0.715617
	ko04916	Melanogenesis	11	0.735174
	ko05216	Thyroid cancer	3	0.73592
	ko05020	Prion diseases	3	0.73592
	ko04150	mTOR signaling pathway	17	0.737877
	ko02024	Quorum sensing	1	0.743281
	ko05031	Amphetamine addiction	7	0.746487
	ko04721	Synaptic vesicle cycle	7	0.746487
	ko04925	Aldosterone synthesis and secretion	8	0.751453
	ko03013	RNA transport	15	0.75176
	ko04070	Phosphatidylinositol signaling system	12	0.752267
	ko00510	N-Glycan biosynthesis	5	0.753245
	ko00020	Citrate cycle (TCA cycle)	3	0.755057
	ko00010	Glycolysis / Gluconeogenesis	6	0.755831
	ko00910	Nitrogen metabolism	2	0.765561
	ko04330	Notch signaling pathway	5	0.76784
	ko04961	Endocrine and other factor-regulated calcium reabsorption	4	0.768503
	ko04640	Hematopoietic cell lineage	7	0.771771
	ko00521	Streptomycin biosynthesis	1	0.773145
	ko05169	Epstein-Barr virus infection	21	0.778565
	ko04970	Salivary secretion	9	0.778641
	ko00270	Cysteine and methionine metabolism	5	0.781769
	ko04060	Cytokine-cytokine receptor interaction	21	0.785807
	ko00680	Methane metabolism	2	0.786072
	ko04730	Long-term depression	8	0.786149
	ko00410	beta-Alanine metabolism	3	0.789964
	ko04270	Vascular smooth muscle contraction	14	0.790488
	ko04380	Osteoclast differentiation	12	0.790622
	ko04919	Thyroid hormone signaling pathway	13	0.794722
	ko03018	RNA degradation	7	0.795152
	ko04917	Prolactin signaling pathway	8	0.796883
	ko00250	Alanine, aspartate and glutamate metabolism	4	0.798205
	ko00590	Arachidonic acid metabolism	6	0.806105
	ko04630	Jak-STAT signaling pathway	14	0.806891
	ko04973	Carbohydrate digestion and absorption	4	0.811861
	ko04213	Longevity regulating pathway - multiple species	6	0.817326
	ko00790	Folate biosynthesis	1	0.82286
	ko00450	Selenocompound metabolism	1	0.82286
	ko04370	VEGF signaling pathway	7	0.826753
	ko04540	Gap junction	9	0.836046
	ko05030	Cocaine addiction	4	0.836899
	ko00970	Aminoacyl-tRNA biosynthesis	4	0.836899
	ko00360	Phenylalanine metabolism	2	0.838396
	ko04626	Plant-pathogen interaction	1	0.843471
	ko00604	Glycosphingolipid biosynthesis - ganglio series	1	0.843471
	ko00400	Phenylalanine, tyrosine and tryptophan biosynthesis	1	0.843471
	ko04611	Platelet activation	14	0.843775
	ko04664	Fc epsilon RI signaling pathway	7	0.8456
	ko00564	Glycerophospholipid metabolism	11	0.845816
	ko00520	Amino sugar and nucleotide sugar metabolism	4	0.848334
	ko04932	Non-alcoholic fatty liver disease (NAFLD)	15	0.85238
	ko04013	MAPK signaling pathway - fly	8	0.85292
	ko00563	Glycosylphosphatidylinositol(GPI)-anchor biosynthesis	2	0.853079
	ko00030	Pentose phosphate pathway	2	0.853079
	ko00720	Carbon fixation pathways in prokaryotes	1	0.861685
	ko04212	Longevity regulating pathway - worm	6	0.865902
	ko01200	Carbon metabolism	10	0.880136
	ko04962	Vasopressin-regulated water reabsorption	3	0.881008
	ko04915	Estrogen signaling pathway	9	0.881136
	ko04020	Calcium signaling pathway	20	0.883004
	ko05230	Central carbon metabolism in cancer	5	0.887634
	ko04530	Tight junction	13	0.89101
	ko01210	2-Oxocarboxylic acid metabolism	1	0.892005
	ko05016	Huntington's disease	18	0.894191
	ko04390	Hippo signaling pathway	15	0.896605
	ko04726	Serotonergic synapse	11	0.902231
	ko04918	Thyroid hormone synthesis	5	0.902472
	ko00565	Ether lipid metabolism	4	0.903548
	ko00350	Tyrosine metabolism	3	0.907863
	ko04924	Renin secretion	5	0.90923
	ko04391	Hippo signaling pathway - fly	6	0.90952
	ko00280	Valine, leucine and isoleucine degradation	4	0.910784
	ko00900	Terpenoid backbone biosynthesis	1	0.915681
	ko04130	SNARE interactions in vesicular transport	2	0.918306
	ko00592	alpha-Linolenic acid metabolism	2	0.918306
	ko00514	Other types of O-glycan biosynthesis	2	0.918306
	ko05162	Measles	9	0.92033
	ko05033	Nicotine addiction	3	0.922581
	ko04310	Wnt signaling pathway	12	0.924084
	ko00532	Glycosaminoglycan biosynthesis - chondroitin sulfate / dermatan sulfate	1	0.925496
	ko04720	Long-term potentiation	5	0.927099
	ko04014	Ras signaling pathway	22	0.930018
	ko00603	Glycosphingolipid biosynthesis - globo series	1	0.934169
	ko04080	Neuroactive ligand-receptor interaction	36	0.935596
	ko05410	Hypertrophic cardiomyopathy (HCM)	6	0.935905
	ko03060	Protein export	1	0.941833
	ko00340	Histidine metabolism	1	0.941833
	ko04211	Longevity regulating pathway	7	0.943785
	ko04977	Vitamin digestion and absorption	1	0.948606
	ko05414	Dilated cardiomyopathy	6	0.95184
	ko04139	Regulation of mitophagy - yeast	1	0.959878
	ko05231	Choline metabolism in cancer	9	0.962054
	ko04744	Phototransduction	1	0.96455
	ko04723	Retrograde endocannabinoid signaling	7	0.965401
	ko04728	Dopaminergic synapse	10	0.966666
	ko05340	Primary immunodeficiency	1	0.968678
	ko05012	Parkinson's disease	10	0.975792
	ko04725	Cholinergic synapse	8	0.976662
	ko04710	Circadian rhythm	1	0.978398
	ko04392	Hippo signaling pathway -multiple species	1	0.978398
	ko05010	Alzheimer's disease	13	0.978733
	ko04921	Oxytocin signaling pathway	13	0.978733
	ko04713	Circadian entrainment	6	0.978935
	ko04062	Chemokine signaling pathway	13	0.979974
	ko04010	MAPK signaling pathway	21	0.981202
	ko05412	Arrhythmogenic right ventricular cardiomyopathy (ARVC)	4	0.984798
	ko04024	cAMP signaling pathway	16	0.986359
	ko04261	Adrenergic signaling in cardiomyocytes	9	0.988863
	ko01230	Biosynthesis of amino acids	3	0.990086
	ko05032	Morphine addiction	5	0.990229
	ko04971	Gastric acid secretion	3	0.991857
	ko04742	Taste transduction	3	0.991857
	ko03050	Proteasome	1	0.991982
	ko04727	GABAergic synapse	4	0.992648
	ko00190	Oxidative phosphorylation	7	0.992887
	ko04141	Protein processing in endoplasmic reticulum	10	0.995717
	ko04340	Hedgehog signaling pathway	1	0.996633
	ko04911	Insulin secretion	3	0.996692
	ko05014	Amyotrophic lateral sclerosis (ALS)	1	0.997026
	ko04724	Glutamatergic synapse	6	0.998101
	ko04260	Cardiac muscle contraction	1	0.999476
	ko04912	GnRH signaling pathway	3	0.999698
	ko03010	Ribosome	4	0.999819
	ko03040	Spliceosome	3	0.999885
	ko04740	Olfactory transduction	5	1
M vs. F (335)	ko04110	Cell cycle	59	0.000295549
	ko04111	Cell cycle - yeast	41	0.000323511
	ko04114	Oocyte meiosis	53	0.000510697
	ko03460	Fanconi anemia pathway	29	0.00126715
	ko04113	Meiosis - yeast	33	0.00153776
	ko00230	Purine metabolism	71	0.00412559
	ko03030	DNA replication	21	0.00635234
	ko00564	Glycerophospholipid metabolism	48	0.0064037
	ko04540	Gap junction	41	0.00741869
	ko00140	Steroid hormone biosynthesis	25	0.0129931
	ko00590	Arachidonic acid metabolism	29	0.0130434
	ko04145	Phagosome	56	0.0133977
	ko04713	Circadian entrainment	39	0.0205554
	ko05130	Pathogenic Escherichia coli infection	26	0.0222177
	ko04914	Progesterone-mediated oocyte maturation	35	0.0289263
	ko04913	Ovarian steroidogenesis	27	0.034997
	ko03410	Base excision repair	14	0.0367491
	ko04720	Long-term potentiation	28	0.040314
	ko05031	Amphetamine addiction	27	0.0515104
	ko04650	Natural killer cell mediated cytotoxicity	48	0.0586527
	ko05032	Morphine addiction	35	0.0621656
	ko04142	Lysosome	47	0.0645906
	ko04662	B cell receptor signaling pathway	28	0.065062
	ko04921	Oxytocin signaling pathway	58	0.0688226
	ko00760	Nicotinate and nicotinamide metabolism	17	0.0706371
	ko03420	Nucleotide excision repair	18	0.0717175
	ko00830	Retinol metabolism	19	0.0725306
	ko03320	PPAR signaling pathway	25	0.073605
	ko04972	Pancreatic secretion	37	0.0736143
	ko00240	Pyrimidine metabolism	37	0.0736143
	ko04210	Apoptosis	63	0.077877
	ko04612	Antigen processing and presentation	19	0.08301
	ko03450	Non-homologous end-joining	8	0.0836966
	ko04022	cGMP-PKG signaling pathway	58	0.0847833
	ko05166	HTLV-I infection	78	0.0916663
	ko00591	Linoleic acid metabolism	16	0.0932599
	ko00565	Ether lipid metabolism	21	0.0941331
	ko04911	Insulin secretion	29	0.0977448
	ko04925	Aldosterone synthesis and secretion	28	0.0989132
	ko04724	Glutamatergic synapse	43	0.10189
	ko04950	Maturity onset diabetes of the young	12	0.102225
	ko04975	Fat digestion and absorption	14	0.105618
	ko05033	Nicotine addiction	18	0.107114
	ko03430	Mismatch repair	10	0.114987
	ko04320	Dorso-ventral axis formation	11	0.117898
	ko04745	Phototransduction - fly	15	0.122046
	ko04960	Aldosterone-regulated sodium reabsorption	15	0.122046
	ko04730	Long-term depression	28	0.13072
	ko04024	cAMP signaling pathway	66	0.134174
	ko04115	p53 signaling pathway	25	0.137092
	ko04915	Estrogen signaling pathway	34	0.138854
	ko03440	Homologous recombination	12	0.13912
	ko05143	African trypanosomiasis	13	0.139464
	ko04918	Thyroid hormone synthesis	23	0.141364
	ko04072	Phospholipase D signaling pathway	55	0.147524
	ko04070	Phosphatidylinositol signaling system	37	0.1521
	ko04923	Regulation of lipolysis in adipocytes	22	0.157918
	ko00592	alpha-Linolenic acid metabolism	13	0.159233
	ko04744	Phototransduction	11	0.160114
	ko05416	Viral myocarditis	24	0.166864
	ko05231	Choline metabolism in cancer	39	0.167643
	ko04010	MAPK signaling pathway	77	0.170947
	ko04931	Insulin resistance	37	0.174504
	ko04664	Fc epsilon RI signaling pathway	26	0.174723
	ko03015	mRNA surveillance pathway	26	0.174723
	ko04962	Vasopressin-regulated water reabsorption	15	0.175951
	ko04971	Gastric acid secretion	24	0.181723
	ko00220	Arginine biosynthesis	9	0.184953
	ko05323	Rheumatoid arthritis	27	0.185408
	ko04810	Regulation of actin cytoskeleton	66	0.190805
	ko05034	Alcoholism	47	0.193186
	ko00960	Tropane, piperidine and pyridine alkaloid biosynthesis	4	0.199938
	ko04270	Vascular smooth muscle contraction	42	0.202029
	ko00261	Monobactam biosynthesis	2	0.206965
	ko04725	Cholinergic synapse	37	0.211311
	ko00450	Selenocompound metabolism	6	0.214145
	ko04723	Retrograde endocannabinoid signaling	32	0.221001
	ko05164	Influenza A	52	0.226962
	ko04666	Fc gamma R-mediated phagocytosis	30	0.23097
	ko04514	Cell adhesion molecules (CAMs)	40	0.235943
	ko04360	Axon guidance	57	0.237077
	ko00980	Metabolism of xenobiotics by cytochrome P450	15	0.239729
	ko04970	Salivary secretion	28	0.241625
	ko04012	ErbB signaling pathway	28	0.241625
	ko04370	VEGF signaling pathway	24	0.2475
	ko05204	Chemical carcinogenesis	17	0.250342
	ko00531	Glycosaminoglycan degradation	7	0.251128
	ko04750	Inflammatory mediator regulation of TRP channels	37	0.251649
	ko05205	Proteoglycans in cancer	63	0.251877
	ko00604	Glycosphingolipid biosynthesis - ganglio series	6	0.253576
	ko04626	Plant-pathogen interaction	6	0.253576
	ko00982	Drug metabolism - cytochrome P450	12	0.256757
	ko04261	Adrenergic signaling in cardiomyocytes	42	0.264933
	ko04391	Hippo signaling pathway - fly	24	0.265355
	ko04920	Adipocytokine signaling pathway	24	0.265355
	ko04912	GnRH signaling pathway	32	0.265663
	ko05340	Primary immunodeficiency	10	0.269003
	ko04961	Endocrine and other factor-regulated calcium reabsorption	14	0.269472
	ko01524	Platinum drug resistance	23	0.271877
	ko00600	Sphingolipid metabolism	17	0.27216
	ko00100	Steroid biosynthesis	9	0.275368
	ko04978	Mineral absorption	13	0.276429
	ko04014	Ras signaling pathway	68	0.280448
	ko00910	Nitrogen metabolism	8	0.28185
	ko00533	Glycosaminoglycan biosynthesis - keratan sulfate	7	0.288368
	ko00562	Inositol phosphate metabolism	25	0.295053
	ko00290	Valine, leucine and isoleucine biosynthesis	2	0.297254
	ko00909	Sesquiterpenoid and triterpenoid biosynthesis	2	0.297254
	ko03013	RNA transport	41	0.298444
	ko05161	Hepatitis B	41	0.298444
	ko02020	Two-component system	5	0.300694
	ko04015	Rap1 signaling pathway	64	0.301417
	ko00920	Sulfur metabolism	4	0.305388
	ko00460	Cyanoamino acid metabolism	3	0.306758
	ko00250	Alanine, aspartate and glutamate metabolism	14	0.320156
	ko04728	Dopaminergic synapse	39	0.326397
	ko04080	Neuroactive ligand-receptor interaction	102	0.328356
	ko04924	Renin secretion	20	0.335542
	ko04512	ECM-receptor interaction	22	0.338638
	ko04940	Type I diabetes mellitus	22	0.338638
	ko04611	Platelet activation	41	0.34198
	ko05144	Malaria	19	0.344827
	ko05332	Graft-versus-host disease	19	0.344827
	ko04640	Hematopoietic cell lineage	21	0.347738
	ko00790	Folate biosynthesis	5	0.348247
	ko04660	T cell receptor signaling pathway	31	0.355167
	ko00627	Aminobenzoate degradation	4	0.360251
	ko02024	Quorum sensing	4	0.360251
	ko04722	Neurotrophin signaling pathway	38	0.364518
	ko04964	Proximal tubule bicarbonate reclamation	7	0.365847
	ko04742	Taste transduction	21	0.369067
	ko04550	Signaling pathways regulating pluripotency of stem cells	39	0.372244
	ko05322	Systemic lupus erythematosus	29	0.372347
	ko03022	Basal transcription factors	13	0.384958
	ko00281	Geraniol degradation	2	0.385663
	ko00981	Insect hormone biosynthesis	1	0.386473
	ko00660	C5-Branched dibasic acid metabolism	1	0.386473
	ko00363	Bisphenol degradation	1	0.386473
	ko05219	Bladder cancer	15	0.387404
	ko04071	Sphingolipid signaling pathway	35	0.389118
	ko05214	Glioma	21	0.39062
	ko00051	Fructose and mannose metabolism	10	0.394786
	ko00061	Fatty acid biosynthesis	5	0.39614
	ko00400	Phenylalanine, tyrosine and tryptophan biosynthesis	5	0.39614
	ko00511	Other glycan degradation	5	0.39614
	ko05152	Tuberculosis	45	0.400196
	ko01230	Biosynthesis of amino acids	20	0.401487
	ko05203	Viral carcinogenesis	54	0.401836
	ko04670	Leukocyte transendothelial migration	37	0.404644
	ko00950	Isoquinoline alkaloid biosynthesis	7	0.405219
	ko04380	Osteoclast differentiation	33	0.406809
	ko04672	Intestinal immune network for IgA production	9	0.409625
	ko05223	Non-small cell lung cancer	17	0.413275
	ko00521	Streptomycin biosynthesis	4	0.414948
	ko04974	Protein digestion and absorption	22	0.422609
	ko04976	Bile secretion	22	0.422609
	ko05014	Amyotrophic lateral sclerosis (ALS)	14	0.426707
	ko04020	Calcium signaling pathway	56	0.426897
	ko05134	Legionellosis	21	0.434123
	ko04919	Thyroid hormone signaling pathway	35	0.439205
	ko04727	GABAergic synapse	24	0.441703
	ko05020	Prion diseases	9	0.443811
	ko00561	Glycerolipid metabolism	18	0.448568
	ko05162	Measles	30	0.453705
	ko04310	Wnt signaling pathway	38	0.460326
	ko05016	Huntington's disease	51	0.466
	ko03018	RNA degradation	20	0.46854
	ko00524	Neomycin, kanamycin and gentamicin biosynthesis	2	0.468768
	ko00513	Various types of N-glycan biosynthesis	13	0.468989
	ko01521	EGFR tyrosine kinase inhibitor resistance	23	0.47399
	ko04916	Melanogenesis	28	0.475146
	ko04392	Hippo signaling pathway -multiple species	9	0.477732
	ko04144	Endocytosis	71	0.479608
	ko05211	Renal cell carcinoma	19	0.481752
	ko04510	Focal adhesion	54	0.482579
	ko00480	Glutathione metabolism	12	0.485465
	ko05133	Pertussis	23	0.494699
	ko05030	Cocaine addiction	13	0.496744
	ko05206	MicroRNAs in cancer	39	0.498706
	ko05132	Salmonella infection	24	0.502603
	ko05320	Autoimmune thyroid disease	19	0.504513
	ko05230	Central carbon metabolism in cancer	17	0.510232
	ko04215	Apoptosis - multiple species	9	0.511159
	ko00512	Mucin type O-Glycan biosynthesis	9	0.511159
	ko04350	TGF-beta signaling pathway	20	0.512909
	ko05212	Pancreatic cancer	18	0.518894
	ko00785	Lipoic acid metabolism	1	0.519449
	ko00254	Aflatoxin biosynthesis	1	0.519449
	ko00053	Ascorbate and aldarate metabolism	4	0.520139
	ko00260	Glycine, serine and threonine metabolism	10	0.522653
	ko04726	Serotonergic synapse	33	0.527417
	ko00620	Pyruvate metabolism	11	0.532999
	ko00670	One carbon pool by folate	5	0.535217
	ko04146	Peroxisome	22	0.54913
	ko00330	Arginine and proline metabolism	13	0.551109
	ko05210	Colorectal cancer	17	0.55743
	ko00360	Phenylalanine metabolism	7	0.558077
	ko04139	Regulation of mitophagy - yeast	7	0.558077
	ko00380	Tryptophan metabolism	14	0.559165
	ko05168	Herpes simplex infection	42	0.561372
	ko05150	Staphylococcus aureus infection	11	0.562101
	ko00601	Glycosphingolipid biosynthesis - lacto and neolacto series	11	0.562101
	ko00071	Fatty acid degradation	11	0.562101
	ko04614	Renin-angiotensin system	8	0.567373
	ko00983	Drug metabolism - other enzymes	8	0.567373
	ko05412	Arrhythmogenic right ventricular cardiomyopathy (ARVC)	20	0.577664
	ko00120	Primary bile acid biosynthesis	5	0.578322
	ko05330	Allograft rejection	17	0.58044
	ko00710	Carbon fixation in photosynthetic organisms	6	0.586348
	ko01522	Endocrine resistance	25	0.587226
	ko05100	Bacterial invasion of epithelial cells	23	0.595222
	ko04710	Circadian rhythm	8	0.600323
	ko01212	Fatty acid metabolism	14	0.609077
	ko04152	AMPK signaling pathway	30	0.612667
	ko00350	Tyrosine metabolism	11	0.617954
	ko00770	Pantothenate and CoA biosynthesis	5	0.619194
	ko05321	Inflammatory bowel disease (IBD)	12	0.623212
	ko00471	D-Glutamine and D-glutamate metabolism	1	0.62361
	ko00780	Biotin metabolism	1	0.62361
	ko00740	Riboflavin metabolism	1	0.62361
	ko04112	Cell cycle - Caulobacter	1	0.62361
	ko00940	Phenylpropanoid biosynthesis	1	0.62361
	ko04721	Synaptic vesicle cycle	17	0.624956
	ko00270	Cysteine and methionine metabolism	13	0.628227
	ko05217	Basal cell carcinoma	14	0.633028
	ko04922	Glucagon signaling pathway	23	0.633177
	ko05222	Small cell lung cancer	19	0.634455
	ko04066	HIF-1 signaling pathway	24	0.637584
	ko05110	Vibrio cholerae infection	15	0.637637
	ko04213	Longevity regulating pathway - multiple species	16	0.642074
	ko04973	Carbohydrate digestion and absorption	11	0.644501
	ko05131	Shigellosis	18	0.650491
	ko00532	Glycosaminoglycan biosynthesis - chondroitin sulfate / dermatan sulfate	5	0.65761
	ko00040	Pentose and glucuronate interconversions	5	0.65761
	ko05410	Hypertrophic cardiomyopathy (HCM)	20	0.658382
	ko04917	Prolactin signaling pathway	20	0.658382
	ko00430	Taurine and hypotaurine metabolism	3	0.662065
	ko04530	Tight junction	35	0.66417
	ko05215	Prostate cancer	22	0.665824
	ko04212	Longevity regulating pathway - worm	17	0.667115
	ko04390	Hippo signaling pathway	40	0.667318
	ko04151	PI3K-Akt signaling pathway	77	0.667797
	ko00930	Caprolactam degradation	2	0.672613
	ko05142	Chagas disease (American trypanosomiasis)	29	0.673582
	ko04620	Toll-like receptor signaling pathway	25	0.676268
	ko04668	TNF signaling pathway	24	0.689821
	ko03020	RNA polymerase	7	0.690616
	ko01040	Biosynthesis of unsaturated fatty acids	7	0.690616
	ko00052	Galactose metabolism	7	0.690616
	ko05146	Amoebiasis	25	0.692801
	ko01210	2-Oxocarboxylic acid metabolism	4	0.69792
	ko04214	Apoptosis - fly	14	0.700131
	ko04621	NOD-like receptor signaling pathway	15	0.70223
	ko01220	Degradation of aromatic compounds	1	0.705199
	ko00030	Pentose phosphate pathway	6	0.722058
	ko04062	Chemokine signaling pathway	42	0.724324
	ko05310	Asthma	2	0.724754
	ko05145	Toxoplasmosis	26	0.72661
	ko05120	Epithelial cell signaling in Helicobacter pylori infection	18	0.726885
	ko05414	Dilated cardiomyopathy	20	0.730353
	ko04150	mTOR signaling pathway	37	0.737222
	ko05140	Leishmaniasis	15	0.741213
	ko00500	Starch and sucrose metabolism	9	0.741502
	ko04341	Hedgehog signaling pathway - fly	7	0.746254
	ko05200	Pathways in cancer	99	0.746331
	ko04520	Adherens junction	19	0.761685
	ko04013	MAPK signaling pathway - fly	20	0.762566
	ko00232	Caffeine metabolism	1	0.769107
	ko00625	Chloroalkane and chloroalkene degradation	1	0.769107
	ko04712	Circadian rhythm - plant	1	0.769107
	ko00514	Other types of O-glycan biosynthesis	7	0.771256
	ko04130	SNARE interactions in vesicular transport	7	0.771256
	ko05169	Epstein-Barr virus infection	46	0.776589
	ko00062	Fatty acid elongation	6	0.776945
	ko04068	FoxO signaling pathway	32	0.777129
	ko04930	Type II diabetes mellitus	12	0.77898
	ko04120	Ubiquitin mediated proteolysis	34	0.779857
	ko04330	Notch signaling pathway	11	0.780541
	ko00970	Aminoacyl-tRNA biosynthesis	10	0.782676
	ko04966	Collecting duct acid secretion	5	0.784936
	ko04064	NF-kappa B signaling pathway	20	0.792144
	ko04211	Longevity regulating pathway	21	0.792413
	ko05213	Endometrial cancer	12	0.796951
	ko00310	Lysine degradation	12	0.796951
	ko05216	Thyroid cancer	6	0.801136
	ko04910	Insulin signaling pathway	33	0.801171
	ko05218	Melanoma	14	0.810054
	ko00440	Phosphonate and phosphinate metabolism	1	0.819163
	ko00603	Glycosphingolipid biosynthesis - globo series	4	0.822838
	ko04260	Cardiac muscle contraction	13	0.827163
	ko04933	AGE-RAGE signaling pathway in diabetic complications	21	0.831001
	ko00650	Butanoate metabolism	5	0.833118
	ko03008	Ribosome biogenesis in eukaryotes	15	0.837288
	ko05221	Acute myeloid leukemia	12	0.844447
	ko00680	Methane metabolism	4	0.846366
	ko00340	Histidine metabolism	4	0.846366
	ko00534	Glycosaminoglycan biosynthesis - heparan sulfate / heparin	5	0.853684
	ko02010	ABC transporters	9	0.856636
	ko00750	Vitamin B6 metabolism	1	0.85837
	ko05220	Chronic myeloid leukemia	16	0.860404
	ko00410	beta-Alanine metabolism	6	0.861548
	ko04977	Vitamin digestion and absorption	4	0.867197
	ko00860	Porphyrin and chlorophyll metabolism	4	0.867197
	ko05160	Hepatitis C	27	0.869231
	ko00520	Amino sugar and nucleotide sugar metabolism	9	0.871107
	ko04011	MAPK signaling pathway - yeast	5	0.872092
	ko01200	Carbon metabolism	23	0.880907
	ko04623	Cytosolic DNA-sensing pathway	9	0.884367
	ko00072	Synthesis and degradation of ketone bodies	1	0.889078
	ko00510	N-Glycan biosynthesis	9	0.896483
	ko00630	Glyoxylate and dicarboxylate metabolism	4	0.901648
	ko04340	Hedgehog signaling pathway	8	0.913456
	ko04630	Jak-STAT signaling pathway	28	0.913515
	ko00563	Glycosylphosphatidylinositol(GPI)-anchor biosynthesis	4	0.91571
	ko04141	Protein processing in endoplasmic reticulum	34	0.926237
	ko03060	Protein export	3	0.931331
	ko05010	Alzheimer's disease	35	0.939596
	ko00280	Valine, leucine and isoleucine degradation	9	0.942223
	ko00130	Ubiquinone and other terpenoid-quinone biosynthesis	1	0.946721
	ko05202	Transcriptional misregulation in cancer	38	0.949545
	ko00020	Citrate cycle (TCA cycle)	4	0.955618
	ko00010	Glycolysis / Gluconeogenesis	9	0.964931
	ko03050	Proteasome	5	0.970878
	ko00720	Carbon fixation pathways in prokaryotes	1	0.979963
	ko04610	Complement and coagulation cascades	16	0.982188
	ko04622	RIG-I-like receptor signaling pathway	8	0.984479
	ko04932	Non-alcoholic fatty liver disease (NAFLD)	26	0.98839
	ko04140	Regulation of autophagy	2	0.990676
	ko04060	Cytokine-cytokine receptor interaction	33	0.995291
	ko00640	Propanoate metabolism	2	0.996823
	ko03040	Spliceosome	15	0.997999
	ko05012	Parkinson's disease	16	0.99985
	ko00190	Oxidative phosphorylation	11	0.999982
	ko03010	Ribosome	4	1
	ko04740	Olfactory transduction	55	1
M vs. PF (335)	ko04540	Gap junction	40	0.0107491
	ko04070	Phosphatidylinositol signaling system	45	0.0144835
	ko00230	Purine metabolism	66	0.018041
	ko04913	Ovarian steroidogenesis	28	0.0229725
	ko00564	Glycerophospholipid metabolism	44	0.0253972
	ko05034	Alcoholism	55	0.028736
	ko05130	Pathogenic Escherichia coli infection	25	0.0334249
	ko04072	Phospholipase D signaling pathway	61	0.0377645
	ko00240	Pyrimidine metabolism	39	0.039547
	ko03460	Fanconi anemia pathway	22	0.0422749
	ko04978	Mineral absorption	17	0.0599305
	ko00592	alpha-Linolenic acid metabolism	15	0.0668067
	ko04730	Long-term depression	30	0.0706244
	ko00140	Steroid hormone biosynthesis	21	0.0726371
	ko04810	Regulation of actin cytoskeleton	71	0.0754303
	ko04360	Axon guidance	63	0.0762156
	ko00562	Inositol phosphate metabolism	30	0.0782766
	ko04960	Aldosterone-regulated sodium reabsorption	16	0.0798702
	ko04114	Oocyte meiosis	39	0.0840514
	ko04110	Cell cycle	43	0.0858163
	ko04310	Wnt signaling pathway	47	0.086886
	ko03410	Base excision repair	12	0.101404
	ko03020	RNA polymerase	13	0.103357
	ko05033	Nicotine addiction	18	0.106042
	ko05217	Basal cell carcinoma	21	0.116901
	ko00100	Steroid biosynthesis	11	0.117026
	ko05219	Bladder cancer	19	0.11895
	ko00909	Sesquiterpenoid and triterpenoid biosynthesis	3	0.120039
	ko04390	Hippo signaling pathway	52	0.120451
	ko04010	MAPK signaling pathway	79	0.121153
	ko04713	Circadian entrainment	33	0.128936
	ko04742	Taste transduction	25	0.135545
	ko04914	Progesterone-mediated oocyte maturation	30	0.135977
	ko04961	Endocrine and other factor-regulated calcium reabsorption	16	0.136805
	ko00591	Linoleic acid metabolism	15	0.137641
	ko04145	Phagosome	47	0.141194
	ko04014	Ras signaling pathway	72	0.152225
	ko05218	Melanoma	23	0.153679
	ko04080	Neuroactive ligand-receptor interaction	108	0.160841
	ko00561	Glycerolipid metabolism	22	0.171415
	ko00590	Arachidonic acid metabolism	22	0.171415
	ko04962	Vasopressin-regulated water reabsorption	15	0.174555
	ko03030	DNA replication	14	0.176888
	ko00565	Ether lipid metabolism	19	0.181222
	ko04320	Dorso-ventral axis formation	10	0.183533
	ko03430	Mismatch repair	9	0.183867
	ko04550	Signaling pathways regulating pluripotency of stem cells	43	0.184064
	ko03320	PPAR signaling pathway	22	0.187254
	ko05210	Colorectal cancer	22	0.187254
	ko04012	ErbB signaling pathway	29	0.189686
	ko05214	Glioma	24	0.195298
	ko05215	Prostate cancer	29	0.203883
	ko04391	Hippo signaling pathway - fly	25	0.206748
	ko05161	Hepatitis B	43	0.206803
	ko00627	Aminobenzoate degradation	5	0.20899
	ko00450	Selenocompound metabolism	6	0.213193
	ko04915	Estrogen signaling pathway	32	0.218557
	ko04925	Aldosterone synthesis and secretion	25	0.222862
	ko04921	Oxytocin signaling pathway	52	0.223751
	ko05203	Viral carcinogenesis	58	0.229098
	ko04916	Melanogenesis	32	0.232937
	ko04115	p53 signaling pathway	23	0.233364
	ko04724	Glutamatergic synapse	39	0.238163
	ko00030	Pentose phosphate pathway	10	0.238202
	ko04950	Maturity onset diabetes of the young	10	0.238202
	ko04721	Synaptic vesicle cycle	22	0.238907
	ko05031	Amphetamine addiction	22	0.238907
	ko03450	Non-homologous end-joining	6	0.25251
	ko05322	Systemic lupus erythematosus	31	0.25347
	ko05223	Non-small cell lung cancer	19	0.256885
	ko04720	Long-term potentiation	22	0.257369
	ko04022	cGMP-PKG signaling pathway	52	0.25794
	ko01522	Endocrine resistance	30	0.259401
	ko04392	Hippo signaling pathway -multiple species	11	0.261263
	ko04924	Renin secretion	21	0.263801
	ko00534	Glycosaminoglycan biosynthesis - heparan sulfate / heparin	10	0.267531
	ko04512	ECM-receptor interaction	23	0.269558
	ko04664	Fc epsilon RI signaling pathway	24	0.281264
	ko00051	Fructose and mannose metabolism	11	0.289765
	ko00740	Riboflavin metabolism	2	0.296643
	ko00780	Biotin metabolism	2	0.296643
	ko05231	Choline metabolism in cancer	36	0.298521
	ko00760	Nicotinate and nicotinamide metabolism	13	0.300929
	ko00920	Sulfur metabolism	4	0.304441
	ko04370	VEGF signaling pathway	23	0.307704
	ko05166	HTLV-I infection	70	0.308606
	ko04150	mTOR signaling pathway	45	0.311157
	ko04151	PI3K-Akt signaling pathway	86	0.317169
	ko04975	Fat digestion and absorption	11	0.319081
	ko05014	Amyotrophic lateral sclerosis (ALS)	15	0.334135
	ko04270	Vascular smooth muscle contraction	39	0.338071
	ko05032	Morphine addiction	28	0.341807
	ko00790	Folate biosynthesis	5	0.347089
	ko05212	Pancreatic cancer	20	0.35481
	ko04350	TGF-beta signaling pathway	22	0.356724
	ko04970	Salivary secretion	26	0.359227
	ko00330	Arginine and proline metabolism	15	0.359517
	ko04971	Gastric acid secretion	21	0.3665
	ko04912	GnRH signaling pathway	30	0.378276
	ko00531	Glycosaminoglycan degradation	6	0.378703
	ko03022	Basal transcription factors	13	0.382927
	ko03420	Nucleotide excision repair	13	0.382927
	ko00281	Geraniol degradation	2	0.384946
	ko01220	Degradation of aromatic compounds	2	0.384946
	ko04514	Cell adhesion molecules (CAMs)	37	0.384992
	ko00363	Bisphenol degradation	1	0.386013
	ko00901	Indole alkaloid biosynthesis	1	0.386013
	ko00981	Insect hormone biosynthesis	1	0.386013
	ko04723	Retrograde endocannabinoid signaling	29	0.387445
	ko00061	Fatty acid biosynthesis	5	0.394909
	ko00511	Other glycan degradation	5	0.394909
	ko04626	Plant-pathogen interaction	5	0.394909
	ko05030	Cocaine addiction	14	0.397607
	ko04726	Serotonergic synapse	35	0.402275
	ko04013	MAPK signaling pathway - fly	25	0.407845
	ko00062	Fatty acid elongation	9	0.407913
	ko04261	Adrenergic signaling in cardiomyocytes	39	0.415639
	ko04974	Protein digestion and absorption	22	0.419851
	ko00533	Glycosaminoglycan biosynthesis - keratan sulfate	6	0.421614
	ko04020	Calcium signaling pathway	56	0.422425
	ko04923	Regulation of lipolysis in adipocytes	18	0.422441
	ko05230	Central carbon metabolism in cancer	18	0.422441
	ko04910	Insulin signaling pathway	40	0.422631
	ko01212	Fatty acid metabolism	16	0.423575
	ko04972	Pancreatic secretion	29	0.424108
	ko04139	Regulation of mitophagy - yeast	8	0.424416
	ko04917	Prolactin signaling pathway	23	0.429545
	ko05410	Hypertrophic cardiomyopathy (HCM)	23	0.429545
	ko00930	Caprolactam degradation	3	0.437013
	ko04122	Sulfur relay system	3	0.437013
	ko00600	Sphingolipid metabolism	15	0.437063
	ko05206	MicroRNAs in cancer	40	0.438267
	ko05220	Chronic myeloid leukemia	22	0.441108
	ko01040	Biosynthesis of unsaturated fatty acids	9	0.442054
	ko05216	Thyroid cancer	9	0.442054
	ko00680	Methane metabolism	7	0.442933
	ko04744	Phototransduction	8	0.460694
	ko05016	Huntington's disease	51	0.461659
	ko00513	Various types of N-glycan biosynthesis	13	0.466832
	ko00830	Retinol metabolism	13	0.466832
	ko00524	Neomycin, kanamycin and gentamicin biosynthesis	2	0.467981
	ko04712	Circadian rhythm - plant	2	0.467981
	ko04918	Thyroid hormone synthesis	18	0.469607
	ko01521	EGFR tyrosine kinase inhibitor resistance	23	0.471093
	ko04520	Adherens junction	23	0.471093
	ko04750	Inflammatory mediator regulation of TRP channels	33	0.472425
	ko04144	Endocytosis	71	0.474444
	ko04510	Focal adhesion	54	0.478088
	ko05152	Tuberculosis	43	0.502932
	ko05144	Malaria	17	0.507726
	ko04215	Apoptosis - multiple species	9	0.50935
	ko05200	Pathways in cancer	106	0.510706
	ko05162	Measles	29	0.516065
	ko04015	Rap1 signaling pathway	59	0.516279
	ko00073	Cutin, suberine and wax biosynthesis	1	0.518909
	ko00254	Aflatoxin biosynthesis	1	0.518909
	ko00261	Monobactam biosynthesis	1	0.518909
	ko00785	Lipoic acid metabolism	1	0.518909
	ko04966	Collecting duct acid secretion	7	0.519612
	ko00520	Amino sugar and nucleotide sugar metabolism	13	0.521967
	ko03440	Homologous recombination	8	0.531556
	ko04722	Neurotrophin signaling pathway	35	0.53573
	ko00514	Other types of O-glycan biosynthesis	9	0.542073
	ko00440	Phosphonate and phosphinate metabolism	2	0.543892
	ko04146	Peroxisome	22	0.546273
	ko04152	AMPK signaling pathway	31	0.546308
	ko03018	RNA degradation	19	0.546679
	ko04623	Cytosolic DNA-sensing pathway	13	0.54892
	ko04745	Phototransduction - fly	10	0.551508
	ko04728	Dopaminergic synapse	35	0.552089
	ko05205	Proteoglycans in cancer	56	0.553978
	ko04068	FoxO signaling pathway	36	0.557462
	ko02024	Quorum sensing	3	0.55753
	ko04911	Insulin secretion	21	0.560337
	ko04024	cAMP signaling pathway	55	0.562513
	ko00052	Galactose metabolism	8	0.565665
	ko00983	Drug metabolism - other enzymes	8	0.565665
	ko00604	Glycosphingolipid biosynthesis - ganglio series	4	0.568055
	ko01524	Platinum drug resistance	19	0.568619
	ko04662	B cell receptor signaling pathway	19	0.568619
	ko03015	mRNA surveillance pathway	20	0.574958
	ko05412	Arrhythmogenic right ventricular cardiomyopathy (ARVC)	20	0.574958
	ko00510	N-Glycan biosynthesis	13	0.575321
	ko04640	Hematopoietic cell lineage	18	0.58421
	ko00340	Histidine metabolism	6	0.584877
	ko04380	Osteoclast differentiation	30	0.592507
	ko05169	Epstein-Barr virus infection	50	0.593664
	ko04113	Meiosis - yeast	16	0.594713
	ko02010	ABC transporters	12	0.594965
	ko04210	Apoptosis	49	0.602846
	ko05164	Influenza A	44	0.609634
	ko00130	Ubiquinone and other terpenoid-quinone biosynthesis	3	0.611617
	ko00521	Streptomycin biosynthesis	3	0.611617
	ko00750	Vitamin B6 metabolism	2	0.611874
	ko00960	Tropane, piperidine and pyridine alkaloid biosynthesis	2	0.611874
	ko04660	T cell receptor signaling pathway	27	0.612539
	ko04668	TNF signaling pathway	25	0.621053
	ko00290	Valine, leucine and isoleucine biosynthesis	1	0.623046
	ko04112	Cell cycle - Caulobacter	1	0.623046
	ko05340	Primary immunodeficiency	7	0.626087
	ko04071	Sphingolipid signaling pathway	31	0.630229
	ko04922	Glucagon signaling pathway	23	0.630354
	ko05213	Endometrial cancer	14	0.630822
	ko04111	Cell cycle - yeast	19	0.631891
	ko05222	Small cell lung cancer	19	0.631891
	ko05211	Renal cell carcinoma	17	0.643948
	ko05120	Epithelial cell signaling in Helicobacter pylori infection	19	0.651972
	ko04933	AGE-RAGE signaling pathway in diabetic complications	24	0.652622
	ko00532	Glycosaminoglycan biosynthesis - chondroitin sulfate / dermatan sulfate	5	0.65631
	ko04672	Intestinal immune network for IgA production	7	0.658486
	ko04530	Tight junction	35	0.660781
	ko02020	Two-component system	3	0.661062
	ko05100	Bacterial invasion of epithelial cells	22	0.663137
	ko05134	Legionellosis	18	0.668156
	ko04725	Cholinergic synapse	29	0.670525
	ko04919	Thyroid hormone signaling pathway	31	0.677084
	ko05160	Hepatitis C	31	0.677084
	ko04666	Fc gamma R-mediated phagocytosis	23	0.684094
	ko05020	Prion diseases	7	0.689124
	ko04330	Notch signaling pathway	12	0.694273
	ko04066	HIF-1 signaling pathway	23	0.701023
	ko03008	Ribosome biogenesis in eukaryotes	17	0.704322
	ko00965	Betalain biosynthesis	1	0.704647
	ko05133	Pertussis	20	0.710855
	ko05132	Salmonella infection	21	0.713048
	ko00710	Carbon fixation in photosynthetic organisms	5	0.725378
	ko03060	Protein export	5	0.725378
	ko05323	Rheumatoid arthritis	19	0.726288
	ko04611	Platelet activation	34	0.7275
	ko05414	Dilated cardiomyopathy	20	0.727992
	ko00120	Primary bile acid biosynthesis	4	0.732999
	ko00380	Tryptophan metabolism	12	0.737946
	ko04977	Vitamin digestion and absorption	5	0.755922
	ko00071	Fatty acid degradation	9	0.762739
	ko00601	Glycosphingolipid biosynthesis - lacto and neolacto series	9	0.762739
	ko00625	Chloroalkane and chloroalkene degradation	1	0.768587
	ko00410	beta-Alanine metabolism	7	0.769935
	ko04621	NOD-like receptor signaling pathway	14	0.775337
	ko04011	MAPK signaling pathway - yeast	6	0.775731
	ko00010	Glycolysis / Gluconeogenesis	13	0.776131
	ko04214	Apoptosis - fly	13	0.776131
	ko05221	Acute myeloid leukemia	13	0.776131
	ko05145	Toxoplasmosis	25	0.779124
	ko05142	Chagas disease (American trypanosomiasis)	27	0.78099
	ko00970	Aminoacyl-tRNA biosynthesis	10	0.781149
	ko00720	Carbon fixation pathways in prokaryotes	3	0.781345
	ko03013	RNA transport	32	0.786251
	ko04727	GABAergic synapse	19	0.789973
	ko05131	Shigellosis	16	0.790693
	ko04931	Insulin resistance	26	0.792796
	ko00040	Pentose and glucuronate interconversions	4	0.795441
	ko04964	Proximal tubule bicarbonate reclamation	4	0.795441
	ko04614	Renin-angiotensin system	6	0.799989
	ko00460	Cyanoamino acid metabolism	1	0.818689
	ko00220	Arginine biosynthesis	4	0.821942
	ko00603	Glycosphingolipid biosynthesis - globo series	4	0.821942
	ko04973	Carbohydrate digestion and absorption	9	0.82253
	ko04260	Cardiac muscle contraction	13	0.825635
	ko00620	Pyruvate metabolism	8	0.827701
	ko00650	Butanoate metabolism	5	0.832157
	ko01210	2-Oxocarboxylic acid metabolism	3	0.840119
	ko04620	Toll-like receptor signaling pathway	22	0.840149
	ko04211	Longevity regulating pathway	20	0.841621
	ko00512	Mucin type O-Glycan biosynthesis	6	0.842336
	ko00640	Propanoate metabolism	6	0.842336
	ko04064	NF-kappa B signaling pathway	19	0.842607
	ko05150	Staphylococcus aureus infection	8	0.845255
	ko04060	Cytokine-cytokine receptor interaction	44	0.852394
	ko04213	Longevity regulating pathway - multiple species	13	0.853771
	ko05110	Vibrio cholerae infection	12	0.856912
	ko00270	Cysteine and methionine metabolism	10	0.864924
	ko05140	Leishmaniasis	13	0.866449
	ko00053	Ascorbate and aldarate metabolism	2	0.867547
	ko05321	Inflammatory bowel disease (IBD)	9	0.870027
	ko01200	Carbon metabolism	23	0.879322
	ko04630	Jak-STAT signaling pathway	29	0.883087
	ko04920	Adipocytokine signaling pathway	15	0.883287
	ko00770	Pantothenate and CoA biosynthesis	3	0.884692
	ko00900	Terpenoid backbone biosynthesis	3	0.884692
	ko00072	Synthesis and degradation of ketone bodies	1	0.888704
	ko00400	Phenylalanine, tyrosine and tryptophan biosynthesis	2	0.890659
	ko04976	Bile secretion	15	0.893276
	ko04940	Type I diabetes mellitus	14	0.896121
	ko00500	Starch and sucrose metabolism	7	0.89667
	ko04610	Complement and coagulation cascades	20	0.900353
	ko04930	Type II diabetes mellitus	10	0.901393
	ko00260	Glycine, serine and threonine metabolism	6	0.905177
	ko04622	RIG-I-like receptor signaling pathway	11	0.906978
	ko04650	Natural killer cell mediated cytotoxicity	28	0.91212
	ko05310	Asthma	1	0.912804
	ko00563	Glycosylphosphatidylinositol(GPI)-anchor biosynthesis	4	0.915138
	ko04341	Hedgehog signaling pathway - fly	5	0.915303
	ko00950	Isoquinoline alkaloid biosynthesis	3	0.917816
	ko05332	Graft-versus-host disease	11	0.924843
	ko04142	Lysosome	27	0.925068
	ko00250	Alanine, aspartate and glutamate metabolism	7	0.929282
	ko00980	Metabolism of xenobiotics by cytochrome P450	7	0.929282
	ko05202	Transcriptional misregulation in cancer	39	0.931865
	ko00670	One carbon pool by folate	2	0.93939
	ko00280	Valine, leucine and isoleucine degradation	9	0.941601
	ko04212	Longevity regulating pathway - worm	12	0.942498
	ko05320	Autoimmune thyroid disease	12	0.942498
	ko05416	Viral myocarditis	12	0.942498
	ko05168	Herpes simplex infection	32	0.944709
	ko04340	Hedgehog signaling pathway	7	0.9525
	ko00430	Taurine and hypotaurine metabolism	1	0.958073
	ko00480	Glutathione metabolism	6	0.958762
	ko00360	Phenylalanine metabolism	3	0.959465
	ko01230	Biosynthesis of amino acids	11	0.961926
	ko05143	African trypanosomiasis	4	0.962078
	ko00350	Tyrosine metabolism	6	0.964359
	ko05146	Amoebiasis	18	0.965312
	ko04130	SNARE interactions in vesicular transport	4	0.967925
	ko05330	Allograft rejection	10	0.969314
	ko04062	Chemokine signaling pathway	33	0.969541
	ko05204	Chemical carcinogenesis	7	0.972782
	ko00982	Drug metabolism - cytochrome P450	4	0.972922
	ko00910	Nitrogen metabolism	2	0.97314
	ko00860	Porphyrin and chlorophyll metabolism	2	0.98228
	ko00020	Citrate cycle (TCA cycle)	3	0.983968
	ko04710	Circadian rhythm	3	0.983968
	ko00310	Lysine degradation	7	0.986926
	ko04612	Antigen processing and presentation	5	0.990663
	ko04670	Leukocyte transendothelial migration	21	0.991181
	ko04141	Protein processing in endoplasmic reticulum	27	0.994304
	ko03050	Proteasome	3	0.996627
	ko04120	Ubiquitin mediated proteolysis	22	0.996825
	ko05010	Alzheimer's disease	27	0.997245
	ko04140	Regulation of autophagy	1	0.998627
	ko05012	Parkinson's disease	17	0.999672
	ko04932	Non-alcoholic fatty liver disease (NAFLD)	18	0.999887
	ko03040	Spliceosome	10	0.99997
	ko00190	Oxidative phosphorylation	11	0.999982
	ko03010	Ribosome	8	1
	ko04740	Olfactory transduction	48	1
