# Supplementary material for: The Important Role of Sex-Related Sox Family Genes in the Sex Reversal of the Chinese Soft-Shelled Turtle (Pelodiscus sinensis)
Source: Biology (Basel). 2022 Jan 6;11(1):83. doi: 10.3390/biology11010083 (PMC8773217; doi:10.3390/biology11010083)
Supplement: Supplementary file 1 [file biology-11-00083-s001.zip › Supplementary Material/Table S5.xlsx]

## Sheet: Sheet1
Table S5. Significantly enriched GO terms and KEGG pathways related to sex.
Database	pathway ID	GO/KEGG pathway	Number of DEGs in F vs. PF	Number of DEGs in M vs. F	Number of DEGs in M vs. PF
GO	GO:0000003	reproduction	8	20	17
	GO:0006725	cellular aromatic compound metabolic process	169	344	340
	GO:0007127	meiosis I	2	6	6
	GO:0007338	single fertilization	1	6	6
	GO:0009566	fertilization	1	6	6
	GO:0016055	Wnt signaling pathway	4	11	15
	GO:0019438	aromatic compound biosynthetic process	107	216	225
	GO:0019953	sexual reproduction	2	9	9
	GO:0022414	reproductive process	8	20	17
	GO:0032502	developmental process	17	24	37
	GO:0032504	multicellular organism reproduction	1	6	5
	GO:0044703	multi-organism reproductive process	2	9	9
	GO:0045132	meiotic chromosome segregation	5	6	4
	GO:0051321	meiotic cell cycle	6	11	9
	GO:0140013	meiotic nuclear division	5	9	7
	GO:0198738	cell-cell signaling by wnt	4	11	15
	GO:1903046	meiotic cell cycle process	5	9	7
	GO:1905114	cell surface receptor signaling pathway involved in cell-cell signaling	4	11	15
KEGG	ko00140	Steroid hormone biosynthesis	16	25	21
	ko00980	Metabolism of xenobiotics by cytochrome P450	12	15	7
	ko00982	Drug metabolism - cytochrome P450	9	12	4
	ko03320	PPAR signaling pathway	22	25	22
	ko04113	Meiosis - yeast	25	33	16
	ko04114	Oocyte meiosis	28	53	39
	ko04913	Ovarian steroidogenesis	12	27	28
	ko04914	Progesterone-mediated oocyte maturation	25	35	30
