# Supplementary material for: The Important Role of Sex-Related Sox Family Genes in the Sex Reversal of the Chinese Soft-Shelled Turtle (Pelodiscus sinensis)
Source: Biology (Basel). 2022 Jan 6;11(1):83. doi: 10.3390/biology11010083 (PMC8773217; doi:10.3390/biology11010083)
Supplement: Supplementary file 1 [file biology-11-00083-s001.zip › Supplementary Material/Table S6.xlsx]

## Sheet: Sheet2
Table S6. Sox family genes identified form the transcriptome.
Gene ID	F vs. PF		M vs. F		M vs. PF
	log2FC	padj	log2FC	padj	log2FC	padj
gene-SOX1	-0.337943	0.81665	-1.53106	0.0588266	-1.869	0.0163172
gene-SOX2	-0.243269	0.840277	-1.59874	0.00793557	-1.84201	0.00167681
gene-SOX3	-0.784438	0.346581	-4.09013	7.07293e-13	-4.87457	4.852e-18
gene-SOX4	0.11196	0.884673	-0.220461	0.606832	-0.108501	0.824582
gene-SOX5	-0.332729	0.655954	-0.508955	0.326856	-0.841684	0.0790229
gene-SOX6	-0.388058	0.521195	-0.908609	0.030412	-1.29667	0.00107613
gene-SOX7	0.0670537	0.975437	-0.697558	0.203062	-0.630504	0.259673
gene-SOX8	1.63529	0.0350391	-0.878891	0.231045	0.756398	0.321291
gene-SOX9	0.148244	0.854072	0.00685872	0.989681	0.155103	0.767813
gene-SOX10	0.0561913	0.981536	-0.642826	0.587391	-0.586634	0.640194
gene-SOX11	-0.707589	0.264542	-1.32881	0.00882114	-2.0364	1.7819e-05
gene-SOX12	0.20693	0.970922	-2.49075	0.121063	-2.28381	0.161001
gene-SOX13	-0.178228	0.721115	0.015765	0.971921	-0.162463	0.650521
gene-SOX15	0.946868	0.102257	-0.773121	0.130137	0.173746	0.79291
gene-SOX17	-0.127531	0.929691	-2.00264	0.000348089	-2.13017	0.00011199
gene-SOX18	0.942587	0.0555393	-1.25662	0.00235685	-0.314034	0.538065
gene-SOX30	-1.64627	0.0106813	7.39038	7.86462e-50	5.74411	5.47072e-34
